# Supplementary material for: In vivo functional analysis of non-conserved human lncRNAs associated with cardiometabolic traits
Source: Nat Commun. 2020 Jan 2;11:45. doi: 10.1038/s41467-019-13688-z (PMC6940387; doi:10.1038/s41467-019-13688-z)
Supplement: Supplementary file 4 — Supplementary Dataset 1 [file 41467_2019_13688_MOESM4_ESM.xls]

## Sheet: List of GWAS meta-analyses
Trait	GWAS Consortium	Cohort Size	Website
Type 2 Diabetes, BMI adjusted	DIAGRAM	74,124 cases/824,006 controls	http://www.diagram-consortium.org/downloads.html
Type 2 Diabetes	DIAGRAM	74,124 cases/824,006 controls	http://www.diagram-consortium.org/downloads.html
Coronary artery disease	CARDIoGRAMplusC4D	60,801 cases/123,504 controls	http://www.cardiogramplusc4d.org/data-downloads/
BMI	GIANT	681,275 individuals	https://portals.broadinstitute.org/collaboration/giant/index.php/GIANT_consortium_data_files
Waist circumference adjusted for BMI	GIANT	200,452 individuals	https://portals.broadinstitute.org/collaboration/giant/index.php/GIANT_consortium_data_files
Waist-hip ratio adjusted for BMI	GIANT	200,452 individuals	https://portals.broadinstitute.org/collaboration/giant/index.php/GIANT_consortium_data_files
HbA1c	MAGIC	159,940 individuals	https://www.magicinvestigators.org/downloads/
2hr glucose, BMI adjusted	MAGIC	15,234 individuals	https://www.magicinvestigators.org/downloads/
Fasting glucose	MAGIC	46,186 individuals	https://www.magicinvestigators.org/downloads/
Beta cell function, HOMA	MAGIC	46,186 individuals	https://www.magicinvestigators.org/downloads/
Insulin resistance, HOMA	MAGIC	46,186 individuals	https://www.magicinvestigators.org/downloads/
Ratio of the area under the curve (AUC) for AUC insulin/AUC glucose	MAGIC	46,186 individuals	https://www.magicinvestigators.org/downloads/
Area under the curve (AUC) of insulin levels during OGTT	MAGIC	46,186 individuals	https://www.magicinvestigators.org/downloads/
Corrected insulin response adjusted for Insulin sensitivity index	MAGIC	46,186 individuals	https://www.magicinvestigators.org/downloads/
Corrected insulin response	MAGIC	46,186 individuals	https://www.magicinvestigators.org/downloads/
Disposition index, insulin secretion	MAGIC	46,186 individuals	https://www.magicinvestigators.org/downloads/
Incremental insulin at 30min	MAGIC	46,186 individuals	https://www.magicinvestigators.org/downloads/
Insulin response to glucose during the first 30min adjusted for BMI	MAGIC	46,186 individuals	https://www.magicinvestigators.org/downloads/
Fasting insulin	MAGIC	46,186 individuals	https://www.magicinvestigators.org/downloads/
Insulin at 30min during OGTT	MAGIC	46,186 individuals	https://www.magicinvestigators.org/downloads/
Insulin sensitivity index, insulin secretion during OGTT	MAGIC	46,186 individuals	https://www.magicinvestigators.org/downloads/
HDL Cholesterol	GLGC	188,577 individuals	http://csg.sph.umich.edu/willer/public/lipids2013/
LDL Cholesterol	GLGC	188,577 individuals	http://csg.sph.umich.edu/willer/public/lipids2013/
Total Cholesterol	GLGC	188,577 individuals	http://csg.sph.umich.edu/willer/public/lipids2013/
Triglycerides	GLGC	188,577 individuals	http://csg.sph.umich.edu/willer/public/lipids2013/
Mean arterial pressure	ICBP	74,064 individuals	https://www.ncbi.nlm.nih.gov/projects/gap/cgi-bin/study.cgi?study_id=phs000585.v1.p2
Pulse pressure	ICBP	74,064 individuals	https://www.ncbi.nlm.nih.gov/projects/gap/cgi-bin/study.cgi?study_id=phs000585.v1.p3
Systolic blood pressure	ICBP	69,395 individuals	https://www.ncbi.nlm.nih.gov/projects/gap/cgi-bin/study.cgi?study_id=phs000585.v1.p4
Diastolic Blood Pressure	ICBP	69,395 individuals	https://www.ncbi.nlm.nih.gov/projects/gap/cgi-bin/study.cgi?study_id=phs000585.v1.p1

## Sheet: lnc-eGene IDs
Gene ID	Alternative ID	Source	Gene Name
lnckb.67659	lnc-APCS-1	lncipedia	NA
lnckb.110901	G077729	mitranscriptome	NA
lnckb.6195	NA	RefSeq	RP11-556E13.1
lnckb.87481	NONHSAG081165.1	NONCODE	NA
lnckb.72419	XLOC_001901	lncipedia	NA
lnckb.70654	lnc-EMC8-5	lncipedia	NA
lnckb.56346	NA	RefSeq	LOC102724761
lnckb.71665	XLOC_001386	lncipedia	NA
lnckb.57084	NA	CHESS	NA
lnckb.99613	G008324	mitranscriptome	NA
lnckb.41657	NA	RefSeq	LOC105377508
lnckb.111217	G079761	mitranscriptome	NA
lnckb.83395	NONHSAG071094.1	NONCODE	NA
lnckb.47557	NA	RefSeq	LOC101928326
lnckb.83396	NONHSAG071095.1	NONCODE	NA
lnckb.35986	NA	RefSeq	LOC105373047
lnckb.18472	NA	GENCODE	RP11-14C10.6
lnckb.11086	NA	RefSeq	LOC105369668
lnckb.97103	NONHSAG102903.1	NONCODE	NA
lnckb.83101	NONHSAG070006.1	NONCODE	NA
lnckb.85704	NONHSAG076866.1	NONCODE	NA
lnckb.51051	NA	RefSeq	LOC107986743
lnckb.79590	NONHSAG062238.1	NONCODE	NA
lnckb.46014	NA	RefSeq	C2-AS1
lnckb.94000	NONHSAG113084.1	NONCODE	NA
lnckb.97104	NONHSAG102905.1	NONCODE	NA
lnckb.48127	NA	CHESS	NA
lnckb.22478	NA	RefSeq	LOC105371800
lnckb.71096	lnc-CTAGE1-2	lncipedia	NA
lnckb.27144	NA	RefSeq	LINC01595
lnckb.97105	NONHSAG102906.1	NONCODE	NA
lnckb.24514	NA	RefSeq	LINC00907
lnckb.69947	lnc-C14orf132-3	lncipedia	NA
lnckb.35985	NA	RefSeq	NDUFA6-AS1
lnckb.34179	NA	RefSeq	LOC100130587
lnckb.69936	XLOC_011107	lncipedia	NA
lnckb.42285	NA	RefSeq	LINC01018
lnckb.80032	NONHSAG062606.1	NONCODE	NA
lnckb.74510	XLOC_004514	lncipedia	NA
lnckb.55949	NA	CHESS	NA
lnckb.79589	NONHSAG062237.1	NONCODE	NA
lnckb.6629	NA	CHESS	NA
lnckb.30662	NA	RefSeq	LOC105373581
lnckb.68217	lnc-MYPN-1	lncipedia	NA
lnckb.4957	NA	CHESS	NA
lnckb.21450	NA	GENCODE	RP11-219A15.5
lnckb.74279	lnc-SKP2-4	lncipedia	NA
lnckb.101839	G022193	mitranscriptome	NA
lnckb.98991	G004937	mitranscriptome	NA
lnckb.6352	NA	RefSeq	RP11-153K11.3
lnckb.37708	NA	RefSeq	LOC728290
lnckb.73644	XLOC_003885	lncipedia	NA
lnckb.61867	CATG00000034570.1	FANTOM	CATG00000034570.1
lnckb.19282	NA	RefSeq	RP11-143N13.2
lnckb.4524	NA	RefSeq	PROX1-AS1
lnckb.95586	NONHSAG098711.1	NONCODE	NA
lnckb.83394	NONHSAG107830.1	NONCODE	NA
lnckb.50411	NA	RefSeq	LOC105375239
lnckb.65089	CATG00000087966.1	FANTOM	CATG00000087966.1
lnckb.111783	G082342	mitranscriptome	NA
lnckb.21492	NA	RefSeq	LOC105371566
lnckb.98577	G001814	mitranscriptome	NA
lnckb.104637	G042112	mitranscriptome	NA
lnckb.51053	NA	RefSeq	LOC105375373
lnckb.49916	NA	RefSeq	LOC107986697
lnckb.71160	RP11-813F20	lncipedia	NA
lnckb.38559	NA	RefSeq	PAQR9-AS1
lnckb.85477	NONHSAG076655.1	NONCODE	NA
lnckb.1762	NA	RefSeq	LOC101926944
lnckb.50412	NA	RefSeq	POU6F2-AS1
lnckb.32894	NA	RefSeq	RP11-19D2.1
lnckb.74168	ENSG00000272520	lncipedia	NA
lnckb.19609	NA	GENCODE	RP11-196G11.3
lnckb.4623	NA	RefSeq	LOC107985298
lnckb.1884	NA	RefSeq	LOC105378780
lnckb.102694	G027345	mitranscriptome	NA
lnckb.108017	G062201	mitranscriptome	NA
lnckb.79540	NONHSAG062177.1	NONCODE	NA
lnckb.102692	G027342	mitranscriptome	NA
lnckb.47556	NA	RefSeq	LOC105378012
lnckb.110159	G073846	mitranscriptome	NA
lnckb.34887	NA	RefSeq	LOC107987302
lnckb.9833	NA	RefSeq	RP11-817J15.2,RP11-817J15.3
lnckb.45401	NA	RefSeq	LOC107986567
lnckb.87160	NONHSAG080829.1	NONCODE	NA
lnckb.19478	NA	GENCODE	RP11-426C22.8
lnckb.44769	NA	RefSeq	LOC105377736
lnckb.51216	NA	RefSeq	LOC107986822
lnckb.45409	NA	RefSeq	LOC107986570
lnckb.2003	NA	RefSeq	MGC27382
lnckb.102695	G027346	mitranscriptome	NA
lnckb.56129	NA	CHESS	NA
lnckb.87161	NONHSAG080830.1	NONCODE	NA
lnckb.38974	NA	RefSeq	RP11-408H1.3
lnckb.39939	NA	RefSeq	LOC105374493
lnckb.6324	NA	RefSeq	LOC101928887
lnckb.29319	NA	RefSeq	LOC107985875
lnckb.20902	NA	RefSeq	LOC101927727
lnckb.63145	CATG00000054663.1	FANTOM	CATG00000054663.1
lnckb.19476	NA	RefSeq	RP11-426C22.7
lnckb.56128	NA	RefSeq	LOC107987100
lnckb.17387	NA	RefSeq	LOC105370822
lnckb.10069	NA	GENCODE	AP006216.5
lnckb.70142	lnc-GATM-2	lncipedia	NA
lnckb.98578	G001815	mitranscriptome	NA
lnckb.54718	NA	RefSeq	LOC105375796
lnckb.30341	NA	CHESS	NA
lnckb.44371	NA	CHESS	NA
lnckb.52882	NA	RefSeq	RP11-421P23.1
lnckb.19477	NA	GENCODE	RP11-426C22.6
lnckb.43709	NA	RefSeq	LOC107986444
lnckb.22718	NA	RefSeq	RP11-1018N14.5
lnckb.34886	NA	CHESS	NA
lnckb.108051	G062400	mitranscriptome	NA
lnckb.111782	G082341	mitranscriptome	NA
lnckb.63691	CATG00000063875.1	FANTOM	CATG00000063875.1
lnckb.44771	NA	RefSeq	LINC01484
lnckb.43959	NA	RefSeq	LOC101927934
lnckb.43459	NA	RefSeq	LOC101929710
lnckb.105203	G045392	mitranscriptome	NA
lnckb.106689	G054822	mitranscriptome	NA
lnckb.74269	lnc-PDZD2-3	lncipedia	NA
lnckb.83382	NONHSAG071085.1	NONCODE	NA
lnckb.30340	NA	RefSeq	LINC01127
lnckb.15763	NA	RefSeq	LOC105370538
lnckb.73689	XLOC_003925	lncipedia	NA
lnckb.8558	NA	RefSeq	DKFZp779M0652
lnckb.4971	NA	RefSeq	RP11-443B7.1
lnckb.103097	G030416	mitranscriptome	NA
lnckb.99362	G006706	mitranscriptome	NA
lnckb.52880	NA	RefSeq	RP11-369E15.3
lnckb.3501	NA	CHESS	NA
lnckb.39398	NA	RefSeq	LOC107986029
lnckb.112293	G085207	mitranscriptome	NA
lnckb.70759	lnc-TNFRSF13B-9	lncipedia	NA
lnckb.45441	NA	RefSeq	LOC105374937
lnckb.50172	NA	RefSeq	LOC105375304
lnckb.110812	G077325	mitranscriptome	NA
lnckb.38702	NA	RefSeq	AADACL2-AS1
lnckb.12133	NA	GENCODE	RP11-1143G9.5
lnckb.87157	NONHSAG080826.1	NONCODE	NA
lnckb.113554	BIG-lncRNA-1214	BIGTranscriptome	NA
lnckb.47399	NA	RefSeq	NCOA7-AS1
lnckb.108838	G066234	mitranscriptome	NA
lnckb.11024	NA	RefSeq	LINC01252
lnckb.96063	NONHSAG100552.1	NONCODE	NA
lnckb.52876	NA	RefSeq	LOC105379315
lnckb.60367	CATG00000008000.1	FANTOM	NA
lnckb.38704	NA	RefSeq	LOC105374160
lnckb.33798	NA	RefSeq	LINC01270
lnckb.33790	NA	RefSeq	CEBPB-AS1
lnckb.39293	NA	RefSeq	OSTN-AS1
lnckb.41319	NA	RefSeq	LOC101927259
lnckb.102693	G027343	mitranscriptome	NA
lnckb.44770	NA	RefSeq	LINC01484
lnckb.68985	lnc-DERA-7	lncipedia	NA
lnckb.207	NA	RefSeq	LOC107984910
lnckb.21041	NA	RefSeq	LOC107985053
lnckb.107588	G060133	mitranscriptome	NA
lnckb.90825	NONHSAG111871.1	NONCODE	NA
lnckb.5384	NA	RefSeq	LOC105379849
lnckb.12464	NA	RefSeq	LOC107984545
lnckb.46608	NA	RefSeq	LOC105375097
lnckb.14486	NA	RefSeq	LOC107984617
lnckb.2088	NA	RefSeq	LOC107985057
lnckb.83864	NONHSAG071585.1	NONCODE	NA
lnckb.33800	NA	RefSeq	LINC01271
lnckb.46266	NA	RefSeq	LOC100505530
lnckb.43960	NA	CHESS	NA
lnckb.46957	NA	RefSeq	RP1-122O8.7
lnckb.63672	CATG00000063479.1	FANTOM	NA
lnckb.62124	CATG00000038811.1	FANTOM	NA
lnckb.52376	NA	RefSeq	LINC01006
lnckb.50094	NA	RefSeq	LOC107986776
lnckb.13931	NA	RefSeq	SMIM2-AS1
lnckb.18849	NA	CHESS	NA
lnckb.13695	NA	RefSeq	LINC00365
lnckb.10062	NA	RefSeq	AP000770.1
lnckb.68946	XLOC_009631	lncipedia	NA
lnckb.11133	NA	RefSeq	LOC107984494
lnckb.78615	NONHSAG105108.1	NONCODE	NA
lnckb.50762	NA	RefSeq	LOC105375330
lnckb.67085	ENSG00000261889.1	FANTOM	RP11-473M20.16
lnckb.19379	NA	RefSeq	LOC107984825
lnckb.51144	NA	GENCODE	AC002456.2
lnckb.30533	NA	RefSeq	FLJ42351
lnckb.80017	NONHSAG063763.1	NONCODE	NA
lnckb.20410	NA	RefSeq	LINC01229
lnckb.10372	NA	RefSeq	HP11014
lnckb.79413	NONHSAG105840.1	NONCODE	NA
lnckb.30765	NA	RefSeq	AC068282.3
lnckb.18779	NA	CHESS	NA
lnckb.75931	XLOC_006312	lncipedia	NA
lnckb.20393	NA	RefSeq	LOC107984878
lnckb.53487	NA	RefSeq	RP11-246K15.1
lnckb.113538	BIG-lncRNA-1076	BIGTranscriptome	NA
lnckb.31209	NA	RefSeq	LOC100996579
lnckb.44884	NA	RefSeq	LOC105377750
lnckb.83100	NONHSAG070005.1	NONCODE	NA
lnckb.27757	NA	GENCODE	CTD-2583A14.8
lnckb.102232	G023982	mitranscriptome	NA
lnckb.3817	NA	CHESS	NA
lnckb.37815	NA	RefSeq	ST3GAL6-AS1
lnckb.35384	NA	RefSeq	LOC107985558
lnckb.95025	NONHSAG096541.1	NONCODE	NA
lnckb.50584	NA	RefSeq	LINC00525
lnckb.47532	NA	RefSeq	LINC01010
lnckb.90403	NONHSAG111792.1	NONCODE	NA
lnckb.55214	NA	RefSeq	LINC01239
lnckb.12604	NA	RefSeq	RP11-650K20.3
lnckb.15124	NA	RefSeq	LOC101927045
lnckb.52881	NA	RefSeq	RP11-369E15.4
lnckb.106474	G053111	mitranscriptome	NA
lnckb.41962	NA	RefSeq	LOC107986332
lnckb.26766	NA	CHESS	NA
lnckb.40528	NA	RefSeq	LOC102724780
lnckb.29178	NA	RefSeq	AC073218.3
lnckb.568	NA	RefSeq	LOC105376805
lnckb.84517	NONHSAG073149.1	NONCODE	NA
lnckb.60321	CATG00000007151.1	FANTOM	NA
lnckb.107549	G059917	mitranscriptome	NA
lnckb.102291	G024351	mitranscriptome	NA
lnckb.51394	NA	RefSeq	RP11-395B7.2
lnckb.83566	NONHSAG071256.1	NONCODE	NA
lnckb.1830	NA	RefSeq	LOC105378771
lnckb.35381	NA	RefSeq	MIF-AS1
lnckb.3613	NA	RefSeq	LOC105371586
lnckb.72212	XLOC_001716	lncipedia	NA
lnckb.18961	NA	RefSeq	LINC01569
lnckb.105063	G044464	mitranscriptome	NA
lnckb.41200	NA	RefSeq	LINC01061
lnckb.78017	NONHSAG059038.1	NONCODE	NA
lnckb.40525	NA	RefSeq	UBA6-AS1
lnckb.50562	NA	RefSeq	LOC105375265
lnckb.12260	NA	GENCODE	RP11-359M6.1
lnckb.39909	NA	RefSeq	LOC107986260
lnckb.80008	NONHSAG062577.1	NONCODE	NA
lnckb.86962	NONHSAG110341.1	NONCODE	NA
lnckb.4820	NA	RefSeq	RP5-1065P14.2
lnckb.77719	NONHSAG058714.1	NONCODE	NA
lnckb.71017	lnc-SLC25A10-4	lncipedia	NA
lnckb.35147	NA	GENCODE	XXbac-B476C20.9
lnckb.16480	NA	CHESS	NA
lnckb.7076	NA	RefSeq	BORCS7-ASMT
lnckb.29176	NA	RefSeq	LINC01320
lnckb.70697	lnc-SLC25A11-1	lncipedia	NA
lnckb.981	NA	GENCODE	RP5-1092A3.5
lnckb.43833	NA	RefSeq	LOC105379169
lnckb.19604	NA	RefSeq	RP11-196G11.2
lnckb.56012	NA	RefSeq	LOC105376139
lnckb.7725	NA	RefSeq	AP006621.5
lnckb.50789	NA	RefSeq	LINC00174,GS1-124K5.3
lnckb.62666	CATG00000047281.1	FANTOM	NA
lnckb.80532	NONHSAG064195.1	NONCODE	NA
lnckb.83607	NONHSAG071293.1	NONCODE	NA
lnckb.16134	NA	RefSeq	FOXN3-AS1
lnckb.111998	G083424	mitranscriptome	NA
lnckb.22476	NA	RefSeq	MAPT-IT1
lnckb.54575	NA	RefSeq	AC083843.2
lnckb.4300	NA	RefSeq	LOC105371701
lnckb.52833	NA	RefSeq	LOC107986867
lnckb.56653	NA	RefSeq	RP11-162D16.2
lnckb.6312	NA	RefSeq	LOC101929846
lnckb.42795	NA	RefSeq	LOC105378963
lnckb.44016	NA	CHESS	NA
lnckb.50802	NA	RefSeq	LOC644794
lnckb.11320	NA	RefSeq	LOC105369720
lnckb.18378	NA	RefSeq	RP11-461F11.3,RP11-461F11.2
lnckb.111525	G081136	mitranscriptome	NA
lnckb.7398	NA	RefSeq	LOC105378525
lnckb.17314	NA	CHESS	NA
lnckb.28853	NA	RefSeq	LOC105373449
lnckb.7604	NA	CHESS	NA
lnckb.34973	NA	RefSeq	LINC01547
lnckb.3818	NA	RefSeq	C1orf220
lnckb.26297	NA	RefSeq	LOC105372346
lnckb.13934	NA	RefSeq	LOC107984601
lnckb.62353	CATG00000042378.1	FANTOM	NA
lnckb.79410	NONHSAG062051.1	NONCODE	NA
lnckb.18380	NA	GENCODE	LINC00923
lnckb.33822	NA	RefSeq	LOC105372659
lnckb.47393	NA	RefSeq	RP11-624M8.1
lnckb.35990	NA	GENCODE	RP4-669P10.20
lnckb.7603	NA	CHESS	NA
lnckb.13935	NA	CHESS	NA
lnckb.19918	NA	RefSeq	RP11-461O7.1
lnckb.73140	lnc-CLASP2-9	lncipedia	NA
lnckb.17607	NA	RefSeq	LOC105370862
lnckb.69873	lnc-RAD51B-1	lncipedia	NA
lnckb.41434	NA	RefSeq	LOC105377453
lnckb.109299	G069195	mitranscriptome	NA
lnckb.10916	NA	RefSeq	LOC105369649
lnckb.17640	NA	RefSeq	LINC01169
lnckb.28613	NA	RefSeq	LOC105373393
lnckb.24181	NA	RefSeq	RP11-820I16.1
lnckb.17487	NA	RefSeq	RP11-554D20.1
lnckb.13080	NA	RefSeq	RP11-197N18.7
lnckb.76384	XLOC_007255	lncipedia	NA
lnckb.51422	NA	CHESS	NA
lnckb.51351	NA	RefSeq	STAG3L5P-PVRIG2P-PILRB
lnckb.80188	NONHSAG063901.1	NONCODE	NA
lnckb.34722	NA	RefSeq	LOC105372795
lnckb.38415	NA	RefSeq	LOC105374116
lnckb.68972	XLOC_009651	lncipedia	NA
lnckb.73369	XLOC_003228	lncipedia	NA
lnckb.55002	NA	RefSeq	CDC37L1-AS1
lnckb.9939	NA	RefSeq	LOC105369487
lnckb.62091	CATG00000038371.1	FANTOM	NA
lnckb.8902	NA	RefSeq	DKFZP434K028
lnckb.10915	NA	RefSeq	LOC105369650
lnckb.88502	NONHSAG083485.1	NONCODE	NA
lnckb.11154	NA	RefSeq	LOC101928387
lnckb.50792	NA	RefSeq	GS1-124K5.4
lnckb.30534	NA	CHESS	NA
lnckb.3016	NA	CHESS	NA
lnckb.75639	lnc-ZNF273-7	lncipedia	NA
lnckb.34141	NA	RefSeq	LOC105372716
lnckb.34812	NA	RefSeq	LINC00112
lnckb.95231	NONHSAG098389.1	NONCODE	NA
lnckb.60539	CATG00000011203.1	FANTOM	NA
lnckb.40067	NA	RefSeq	LOC107986267
lnckb.56130	NA	RefSeq	PCAT7
lnckb.13315	NA	RefSeq	LOC107984455
lnckb.60366	CATG00000007993.1	FANTOM	NA
lnckb.43630	NA	RefSeq	LOC107986366
lnckb.94820	NONHSAG113785.1	NONCODE	NA
lnckb.30531	NA	RefSeq	LOC101927330
lnckb.68179	lnc-SGMS1-4	lncipedia	NA
lnckb.62209	CATG00000040037.1	FANTOM	NA
lnckb.18868	NA	RefSeq	LOC101929566
lnckb.76324	lnc-TRIB1-13	lncipedia	NA
lnckb.68180	RP11-564C4	lncipedia	NA
lnckb.30603	NA	RefSeq	LINC01191
lnckb.11139	NA	RefSeq	LOC105369676
lnckb.84133	NONHSAG108501.1	NONCODE	NA
lnckb.50781	NA	RefSeq	LOC84214
lnckb.50817	NA	CHESS	NA
lnckb.10996	NA	RefSeq	PRR4
lnckb.14757	NA	RefSeq	LOC105370365
lnckb.12780	NA	CHESS	NA
lnckb.107490	G059460	mitranscriptome	NA
lnckb.14019	NA	RefSeq	LOC107984570
lnckb.45944	NA	RefSeq	PSORS1C3
lnckb.50801	NA	RefSeq	LOC107983971
lnckb.14652	NA	RefSeq	LOC105370348
lnckb.39423	NA	RefSeq	LOC105374300
lnckb.16808	NA	GENCODE	RP11-145P16.2
lnckb.67077	ENSG00000261168.1	FANTOM	RP11-68I18.10
lnckb.38272	NA	RefSeq	LOC107986125
lnckb.11138	NA	RefSeq	LOC105369677
lnckb.80369	NONHSAG106338.1	NONCODE	NA
lnckb.107947	G061673	mitranscriptome	NA
lnckb.75537	XLOC_006441	lncipedia	NA
lnckb.52245	NA	RefSeq	LOC105375567
lnckb.10918	NA	RefSeq	LOC101930452
lnckb.22695	NA	RefSeq	TOB1-AS1
lnckb.17290	NA	RefSeq	LINC01491
lnckb.102930	G029481	mitranscriptome	NA
lnckb.24154	NA	RefSeq	RP11-883A18.3
lnckb.76795	RP11-247A12	lncipedia	NA
lnckb.35581	NA	RefSeq	KIAA1656
lnckb.22681	NA	RefSeq	CACNA1G-AS1
lnckb.34971	NA	RefSeq	LOC107987303
lnckb.91254	NONHSAG112217.1	NONCODE	NA
lnckb.74945	lnc-MICA-6	lncipedia	NA
lnckb.27589	NA	RefSeq	LOC101930593
lnckb.23397	NA	RefSeq	LOC107985050
lnckb.51544	NA	RefSeq	LOC101927974
lnckb.99050	G005289	mitranscriptome	NA
lnckb.108803	G066027	mitranscriptome	NA
lnckb.23444	NA	RefSeq	C1QTNF1-AS1
lnckb.6623	NA	RefSeq	TMEM254-AS1
lnckb.92611	NONHSAG112447.1	NONCODE	NA
lnckb.74946	lnc-HLA-B-1	lncipedia	NA
lnckb.38768	NA	RefSeq	TIPARP-AS1
lnckb.39401	NA	RefSeq	LOC105374297
lnckb.18330	NA	RefSeq	RP11-255M2.3
lnckb.42344	NA	RefSeq	LOC101929977
lnckb.60581	CATG00000011948.1	FANTOM	NA
lnckb.31200	NA	RefSeq	ITGB6
lnckb.44070	NA	RefSeq	LOC105379194
lnckb.44632	NA	RefSeq	CTB-178M22.2
lnckb.24256	NA	RefSeq	LINC01444
lnckb.36577	NA	RefSeq	GHRLOS
lnckb.102379	G024858	mitranscriptome	NA
lnckb.10137	NA	RefSeq	LOC105369519
lnckb.41955	NA	RefSeq	LOC105377582
lnckb.91253	NONHSAG089816.1	NONCODE	NA
lnckb.12481	NA	RefSeq	RP11-256L6.3
lnckb.50347	NA	RefSeq	LOC101930085
lnckb.26992	NA	CHESS	NA
lnckb.5613	NA	RefSeq	LOC101928701
lnckb.21438	NA	RefSeq	LOC105371554
lnckb.19904	NA	RefSeq	RP11-212I21.2
lnckb.47677	NA	RefSeq	RP3-460G2.2
lnckb.78812	NONHSAG105674.1	NONCODE	NA
lnckb.109365	G069710	mitranscriptome	NA
lnckb.51896	NA	RefSeq	LOC105375513
lnckb.1291	NA	CHESS	NA
lnckb.4307	NA	RefSeq	LOC107985250
lnckb.19775	NA	CHESS	NA
lnckb.75336	lnc-SERAC1-14	lncipedia	NA
lnckb.51922	NA	CHESS	NA
lnckb.20886	NA	RefSeq	LOC105371430
lnckb.55863	NA	CHESS	NA
lnckb.43279	NA	RefSeq	CKMT2-AS1
lnckb.23373	NA	RefSeq	LOC107985079
lnckb.6014	NA	RefSeq	LOC107984225
lnckb.22697	NA	GENCODE	TOB1-AS1
lnckb.83716	NONHSAG108309.1	NONCODE	NA
lnckb.55054	NA	RefSeq	LOC105375969
lnckb.14372	NA	RefSeq	LOC105370274
lnckb.41176	NA	RefSeq	SNHG8
lnckb.9325	NA	RefSeq	LOC105369364
lnckb.16294	NA	RefSeq	TCL6
lnckb.45155	NA	RefSeq	GMDS-AS1
lnckb.3779	NA	RefSeq	LOC105371622
lnckb.37034	NA	RefSeq	CCDC13-AS1
lnckb.16178	NA	RefSeq	LOC105370624
lnckb.29621	NA	RefSeq	AC093159.1
lnckb.13328	NA	RefSeq	LOC105370091
lnckb.39403	NA	RefSeq	LINC00969
lnckb.5627	NA	RefSeq	ST8SIA6-AS1
lnckb.103037	G030167	mitranscriptome	NA
lnckb.37515	NA	RefSeq	FAM3D-AS1
lnckb.11779	NA	RefSeq	RP11-834C11.5
lnckb.7597	NA	RefSeq	LINC01166
lnckb.6635	NA	RefSeq	LOC101929574
lnckb.87902	NONHSAG081462.1	NONCODE	NA
lnckb.26817	NA	RefSeq	LOC107985350
lnckb.45740	NA	RefSeq	LOC105375001
lnckb.83717	NONHSAG108310.1	NONCODE	NA
lnckb.106016	G050034	mitranscriptome	NA
lnckb.31672	NA	RefSeq	LOC105373813
lnckb.50770	NA	RefSeq	LOC107986706
lnckb.45858	NA	GENCODE	HCP5B
lnckb.39612	NA	RefSeq	RP11-1191J2.2
lnckb.84542	NONHSAG108919.1	NONCODE	NA
lnckb.56962	NA	RefSeq	LOC107987134
lnckb.36445	NA	RefSeq	LOC105376922
lnckb.4513	NA	RefSeq	FLVCR1-AS1
lnckb.56102	NA	RefSeq	RP11-165J3.6
lnckb.80761	NONHSAG063176.1	NONCODE	NA
lnckb.12072	NA	RefSeq	LLPH-AS1
lnckb.15461	NA	RefSeq	LOC105370491
lnckb.30576	NA	RefSeq	PAX8-AS1
lnckb.44888	NA	RefSeq	LOC107986489
lnckb.51897	NA	RefSeq	LOC105375514
lnckb.103409	G032874	mitranscriptome	NA
lnckb.42618	NA	RefSeq	LOC107986412
lnckb.49720	NA	RefSeq	LOC105375123
lnckb.69851	lnc-TIMM9-3	lncipedia	NA
lnckb.20473	NA	RefSeq	RP11-483P21.2
lnckb.20670	NA	RefSeq	SNAI3-AS1
lnckb.18382	NA	RefSeq	LINC00923
lnckb.45685	NA	RefSeq	LOC105374985
lnckb.76258	XLOC_006878	lncipedia	NA
lnckb.40519	NA	RefSeq	RP11-584P21.2
lnckb.26200	NA	RefSeq	CTD-2561J22.5
lnckb.50103	NA	GENCODE	AC005082.12
lnckb.22585	NA	CHESS	NA
lnckb.715	NA	RefSeq	LINC00339
lnckb.24414	NA	GENCODE	RP11-326K13.4
lnckb.40701	NA	CHESS	NA
lnckb.105399	G046373	mitranscriptome	NA
lnckb.102726	G027695	mitranscriptome	NA
lnckb.42473	NA	RefSeq	C5orf17
lnckb.21128	NA	GENCODE	CTC-281F24.1
lnckb.17927	NA	RefSeq	LOC101929439
lnckb.39110	NA	RefSeq	LINC00888
lnckb.9496	NA	RefSeq	LOC107984352
lnckb.15011	NA	RefSeq	CTD-2555K7.2
lnckb.11981	NA	RefSeq	RP11-620J15.3
lnckb.55705	NA	RefSeq	LOC101927069
lnckb.54778	NA	GENCODE	GS1-393G12.14
lnckb.56347	NA	RefSeq	RP11-217B7.2
lnckb.20411	NA	RefSeq	MAFTRR
lnckb.39800	NA	RefSeq	LOC105374366
lnckb.52507	NA	RefSeq	LOC101927566
lnckb.9123	NA	RefSeq	NEAT1
lnckb.28606	NA	RefSeq	RNASEH1-AS1
lnckb.49655	NA	RefSeq	AC093627.9
lnckb.102913	G029158	mitranscriptome	NA
lnckb.7798	NA	RefSeq	MRPL23-AS1
lnckb.13005	NA	RefSeq	LOC105370032
lnckb.31135	NA	RefSeq	AC093375.1
lnckb.51753	NA	RefSeq	GCC1
lnckb.109452	G070209	mitranscriptome	NA
lnckb.47513	NA	CHESS	NA
lnckb.46057	NA	RefSeq	LOC107986589
lnckb.20402	NA	RefSeq	LOC105371354
lnckb.22482	NA	RefSeq	KANSL1-AS1
lnckb.45139	NA	RefSeq	RP11-157J24.2
lnckb.716	NA	RefSeq	RP1-224A6.3
lnckb.18334	NA	RefSeq	LINC01197
lnckb.51176	NA	RefSeq	AC002454.1
lnckb.5104	NA	RefSeq	LOC105373262
lnckb.10879	NA	RefSeq	RP11-266K4.9
lnckb.84518	NONHSAG073150.1	NONCODE	NA
lnckb.51790	NA	GENCODE	RP11-274B21.10
lnckb.29316	NA	RefSeq	LOC105374555
lnckb.25557	NA	RefSeq	LOC107985282
lnckb.16939	NA	RefSeq	RP11-1000B6.8
lnckb.33225	NA	RefSeq	LOC100134868
lnckb.20266	NA	GENCODE	RP11-510M2.2
lnckb.72891	lnc-DIP2A-6	lncipedia	NA
lnckb.62145	CATG00000039122.1	FANTOM	NA
lnckb.63375	CATG00000058059.1	FANTOM	NA
lnckb.35383	NA	GENCODE	AP000350.5
lnckb.50100	NA	RefSeq	KLHL7-AS1
lnckb.15026	NA	RefSeq	LOC101926933
lnckb.18060	NA	RefSeq	LOC102723985
lnckb.15616	NA	RefSeq	PSMA3-AS1
lnckb.90142	NONHSAG112002.1	NONCODE	NA
lnckb.25073	NA	RefSeq	RP11-795F19.1
lnckb.67517	lnc-VAV3-11	lncipedia	NA
lnckb.100578	G014414	mitranscriptome	NA
lnckb.14371	NA	RefSeq	RBM26-AS1
lnckb.42728	NA	RefSeq	LOC105374745
lnckb.46641	NA	RefSeq	LOC101927268
lnckb.44937	NA	RefSeq	LOC105377762
lnckb.6068	NA	RefSeq	LOC105378286
lnckb.67979	XLOC_000641	lncipedia	NA
lnckb.29234	NA	RefSeq	LOC105374466
lnckb.10140	NA	GENCODE	RP11-158I9.8
lnckb.26366	NA	RefSeq	LOC400684
lnckb.42653	NA	RefSeq	LOC105374733
lnckb.14752	NA	RefSeq	ARHGEF7-AS2
lnckb.72892	lnc-DIP2A-7	lncipedia	NA
lnckb.34604	NA	RefSeq	URB1-AS1
lnckb.1558	NA	RefSeq	LOC105379778
lnckb.46059	NA	RefSeq	HLA-DQB1-AS1
lnckb.51018	NA	RefSeq	LOC107986714
lnckb.11402	NA	GENCODE	AC079630.4
lnckb.26170	NA	RefSeq	LOC105372308
lnckb.57142	NA	RefSeq	LOC107987139
lnckb.90042	NONHSAG086040.2	NONCODE	NA
lnckb.23251	NA	RefSeq	RP11-649A18.12
lnckb.33219	NA	RefSeq	FAM182B
lnckb.36214	NA	GENCODE	CITF22-49E9.3
lnckb.13102	NA	RefSeq	LOC105370041
lnckb.36448	NA	RefSeq	AC090044.2
lnckb.64804	CATG00000083447.1	FANTOM	NA
lnckb.11403	NA	RefSeq	LOC105369736
lnckb.45958	NA	RefSeq	LOC102725068
lnckb.70897	lnc-TMEM106A-3	lncipedia	NA
lnckb.13362	NA	CHESS	NA
lnckb.9122	NA	RefSeq	LOC107984338
lnckb.11773	NA	RefSeq	FLJ12825
lnckb.50422	NA	RefSeq	LINC00265
lnckb.17078	NA	RefSeq	LOC105370787
lnckb.39400	NA	RefSeq	LOC105374298
lnckb.2263	NA	RefSeq	LINC01057
lnckb.21095	NA	CHESS	NA
lnckb.27787	NA	RefSeq	LOC105372483
lnckb.1290	NA	RefSeq	LOC107984944
lnckb.3011	NA	CHESS	NA
lnckb.74960	lnc-HLA-DRB1-4	lncipedia	NA
lnckb.43475	NA	RefSeq	LOC102724748
lnckb.93838	NONHSAG113359.1	NONCODE	NA
lnckb.22415	NA	RefSeq	LOC107985044
lnckb.29601	NA	RefSeq	LOC105377633
lnckb.7991	NA	RefSeq	LOC102724711
lnckb.22330	NA	CHESS	NA
lnckb.30256	NA	RefSeq	AC159540.1
lnckb.26287	NA	CHESS	NA
lnckb.62967	CATG00000052231.1	FANTOM	NA
lnckb.53124	NA	CHESS	NA
lnckb.76388	lnc-ADCK5-4	lncipedia	NA
lnckb.67564	RP4-599G15	lncipedia	NA
lnckb.5863	NA	GENCODE	RP11-330O11.3
lnckb.55255	NA	CHESS	NA
lnckb.104623	G041960	mitranscriptome	NA
lnckb.15632	NA	CHESS	NA
lnckb.18133	NA	RefSeq	LINC00933
lnckb.17672	NA	CHESS	NA
lnckb.41483	NA	RefSeq	RP11-673E1.1
lnckb.73155	XLOC_003092	lncipedia	NA
lnckb.4308	NA	RefSeq	LOC284581
lnckb.38359	NA	RefSeq	RP11-77P16.4
lnckb.11494	NA	RefSeq	RP5-1057I20.2
lnckb.36536	NA	RefSeq	THUMPD3-AS1
lnckb.67829	lnc-RHEX-6	lncipedia	NA
lnckb.67213	lnc-ECE1-2	lncipedia	NA
lnckb.51749	NA	CHESS	NA
lnckb.78905	NONHSAG105205.1	NONCODE	NA
lnckb.39472	NA	CHESS	NA
lnckb.48180	NA	RefSeq	LOC102724475
lnckb.21830	NA	RefSeq	LOC102724731
lnckb.39418	NA	GENCODE	RP11-480A16.1
lnckb.47939	NA	RefSeq	LOC105378083
lnckb.29499	NA	RefSeq	LOC105374615
lnckb.31259	NA	RefSeq	TTC21B
lnckb.50164	NA	RefSeq	LOC105375198
lnckb.26288	NA	GENCODE	CTC-459F4.1
lnckb.11782	NA	RefSeq	LOC102724030
lnckb.36447	NA	RefSeq	LINC01266
lnckb.9331	NA	GENCODE	RP11-554A11.4
lnckb.32816	NA	RefSeq	LOC107985395
lnckb.11250	NA	RefSeq	RP11-612B6.1
lnckb.1364	NA	RefSeq	LOC101929901
lnckb.47704	NA	RefSeq	LOC105378035
lnckb.57043	NA	RefSeq	LOC107987136
lnckb.39655	NA	RefSeq	LOC105374346
lnckb.49866	NA	RefSeq	LOC107986696
lnckb.33387	NA	RefSeq	MMP24-AS1
lnckb.50225	NA	RefSeq	JAZF1-AS1
lnckb.45857	NA	RefSeq	LOC105375010
lnckb.28724	NA	GENCODE	RP11-95D17.1
lnckb.45864	NA	RefSeq	HCG9
lnckb.94581	NONHSAG113739.1	NONCODE	NA
lnckb.42652	NA	RefSeq	OSMR-AS1
lnckb.56639	NA	RefSeq	PSMD5-AS1
lnckb.24050	NA	RefSeq	LINC00667
lnckb.104385	G039813	mitranscriptome	NA
lnckb.42453	NA	RefSeq	LOC107986344
lnckb.21090	NA	RefSeq	AC012146.7
lnckb.34701	NA	RefSeq	CBR3-AS1
lnckb.40429	NA	RefSeq	LOC105377659
lnckb.10327	NA	RefSeq	RP11-677M14.7
lnckb.15359	NA	RefSeq	CTD-2298J14.2
lnckb.39850	NA	RefSeq	LOC105374373
lnckb.16441	NA	CHESS	NA
lnckb.46299	NA	RefSeq	RP11-61I13.3
lnckb.22458	NA	CHESS	NA
lnckb.15751	NA	RefSeq	FUT8-AS1
lnckb.42557	NA	RefSeq	LOC107986411
lnckb.53304	NA	CHESS	NA
lnckb.43881	NA	RefSeq	LOC105379175
lnckb.46644	NA	RefSeq	LINC00680
lnckb.12924	NA	GENCODE	RP11-131L12.3,RP11-131L12.4
lnckb.47846	NA	CHESS	NA
lnckb.12148	NA	RefSeq	LINC01481
lnckb.18090	NA	RefSeq	SCARNA15
lnckb.53303	NA	CHESS	NA
lnckb.51005	NA	RefSeq	LOC105375356
lnckb.6000	NA	RefSeq	LOC105378268
lnckb.50240	NA	RefSeq	LOC105375213
lnckb.106800	G055370	mitranscriptome	NA
lnckb.18667	NA	RefSeq	LOC105371036
lnckb.1399	NA	RefSeq	SLC2A1-AS1
lnckb.24949	NA	RefSeq	LINC00909
lnckb.4608	NA	RefSeq	LINC01352
lnckb.83550	NONHSAG070447.1	NONCODE	NA
lnckb.34725	NA	RefSeq	TTC3-AS1
lnckb.49697	NA	RefSeq	LOC102723758
lnckb.15906	NA	RefSeq	RP5-1021I20.1
lnckb.45648	NA	RefSeq	LOC107986581
lnckb.2745	NA	RefSeq	SRGAP2-AS1
lnckb.17341	NA	CHESS	NA
lnckb.6692	NA	GENCODE	RP11-77P6.2
lnckb.22459	NA	RefSeq	RP11-798G7.6
lnckb.18666	NA	RefSeq	LOC100134368
lnckb.50775	NA	RefSeq	RP11-479O9.4
lnckb.4390	NA	RefSeq	LOC105372884
lnckb.42324	NA	RefSeq	SNHG18
lnckb.31560	NA	CHESS	NA
lnckb.30447	NA	RefSeq	GCC2-AS1
lnckb.19880	NA	CHESS	NA
lnckb.24199	NA	RefSeq	RP11-861E21.1,RP11-861E21.2
lnckb.60274	CATG00000005993.1	FANTOM	NA
lnckb.79560	NONHSAG105868.1	NONCODE	NA
lnckb.43364	NA	RefSeq	TMEM161B-AS1
lnckb.103616	G034610	mitranscriptome	NA
lnckb.39653	NA	RefSeq	CTBP1-AS2
lnckb.52582	NA	RefSeq	LOC100287015
lnckb.83327	NONHSAG107988.1	NONCODE	NA
lnckb.42968	NA	RefSeq	IPO11
lnckb.8041	NA	RefSeq	TMEM9B-AS1
lnckb.98613	G002124	mitranscriptome	NA
lnckb.74964	lnc-HLA-DMB-3	lncipedia	NA
lnckb.56155	NA	RefSeq	LINC00476
lnckb.54627	NA	RefSeq	LOC101927963
lnckb.16569	NA	CHESS	NA
lnckb.25059	NA	RefSeq	LOC284241
lnckb.55468	NA	RefSeq	LOC105376037
lnckb.45954	NA	RefSeq	LOC101929072
lnckb.2233	NA	RefSeq	LOC107985521
lnckb.65528	CATG00000095406.1	FANTOM	NA
lnckb.74931	lnc-HLA-A-2	lncipedia	NA
lnckb.73031	lnc-TEF-1	lncipedia	NA
lnckb.74929	lnc-HLA-A-4	lncipedia	NA
lnckb.110792	G077212	mitranscriptome	NA
lnckb.3446	NA	RefSeq	LOC107985216
lnckb.105567	G047258	mitranscriptome	NA
lnckb.22334	NA	RefSeq	LOC105371785
lnckb.85682	NONHSAG076499.1	NONCODE	NA
lnckb.39854	NA	CHESS	NA
lnckb.51786	NA	CHESS	NA
lnckb.1431	NA	RefSeq	LOC105378688
lnckb.66939	ENSG00000228389.1	FANTOM	AC068039.4
lnckb.73476	lnc-MFSD1-2	lncipedia	NA
lnckb.39439	NA	RefSeq	LOC107986031
lnckb.46894	NA	RefSeq	SNHG5
lnckb.50268	NA	RefSeq	AC005154.6
lnckb.18046	NA	GENCODE	RP11-775C24.5
lnckb.18922	NA	RefSeq	LINC00921
lnckb.2234	NA	RefSeq	CCDC18-AS1
lnckb.13527	NA	RefSeq	LINC00539
lnckb.45579	NA	RefSeq	LOC105374968
lnckb.750	NA	RefSeq	ZNF436-AS1
lnckb.109440	G070100	mitranscriptome	NA
lnckb.29926	NA	RefSeq	AC104135.2
lnckb.45795	NA	RefSeq	LOC105374997
lnckb.51785	NA	GENCODE	RP11-212P7.2
lnckb.21605	NA	RefSeq	LOC107984969
lnckb.31180	NA	RefSeq	LOC105373716
lnckb.22480	NA	RefSeq	LOC107985027
lnckb.29884	NA	RefSeq	LOC107985899
lnckb.51789	NA	RefSeq	LINC01000
lnckb.32035	NA	GENCODE	RP11-378A13.1
lnckb.12632	NA	RefSeq	LOC105369953
lnckb.19181	NA	RefSeq	LOC100505915
lnckb.9892	NA	RefSeq	LOC105369477
lnckb.85761	NONHSAG109454.1	NONCODE	NA
lnckb.29408	NA	RefSeq	LOC105374584
lnckb.51787	NA	RefSeq	LOC101928451
lnckb.88863	NONHSAG111183.1	NONCODE	NA
lnckb.11304	NA	RefSeq	RP11-996F15.2
lnckb.29925	NA	RefSeq	LINC01291
lnckb.84538	NONHSAG108909.1	NONCODE	NA
lnckb.5788	NA	RefSeq	WAC-AS1
lnckb.43813	NA	CHESS	NA
lnckb.34018	NA	RefSeq	STX16-NPEPL1
lnckb.87057	NONHSAG109947.1	NONCODE	NA
lnckb.70437	lnc-NPIPB13-3	lncipedia	NA

## Sheet: lnc-eGenes_CARDIoGRAMplusC4D
lnc-eGene	Chr	Gene location	eQTL	eQTL location	pGWAS	peQTL	pSMR	pHEIDI	Trait
lnckb.3011	1	150629825	1_150648093_C_G	150648093	0.003962	1.4909e-07	0.0115351	0.30416	Coronary artery disease
lnckb.3817	1	178536870	rs4650991	178542030	0.0199215	1.62314e-19	0.0241818	0.384631	Coronary artery disease
lnckb.4524	1	213812794	rs340864	213958028	0.0259952	2.08515e-05	0.048535	0.123623	Coronary artery disease
lnckb.4957	1	234701856	rs557933	234717521	0.023313	5.0696e-10	0.033082	0.967835	Coronary artery disease
lnckb.716	1	22022567	rs11801382	22025615	0.0317795	1.22762e-06	0.0495954	0.987485	Coronary artery disease
lnckb.77719	1	9274890	rs57355294	9268027	0.015414	5.4716e-06	0.0324986	0.437238	Coronary artery disease
lnckb.78017	1	56424000	rs7367215	56421138	0.0079917	2.67902e-11	0.0137264	0.163401	Coronary artery disease
lnckb.78615	1	184122734	rs12044334	184044697	0.0009952	1.96255e-05	0.00913733	0.148394	Coronary artery disease
lnckb.98577	1	38977924	1_38976606_C_A	38976606	0.0162883	2.44809e-05	0.0368227	0.63353	Coronary artery disease
lnckb.98578	1	38983161	1_39035604_G_T	39035604	0.0219516	8.18923e-06	0.0415479	0.0994894	Coronary artery disease
lnckb.104637	2	3586379	rs3820897	3594771	0.007636	2.11567e-15	0.0114623	0.944072	Coronary artery disease
lnckb.105063	2	85317079	rs6547616	85347333	0.0162746	3.41376e-13	0.0225157	0.250351	Coronary artery disease
lnckb.28606	2	3558386	2_3558879_C_A	3558879	0.029735	3.60785e-13	0.0373404	0.927915	Coronary artery disease
lnckb.28613	2	3702560	rs3820897	3594771	0.007636	1.16881e-05	0.0226907	0.800985	Coronary artery disease
lnckb.29621	2	62415161	2_62421550_G_A	62421550	0.02717	1.06045e-05	0.0482721	0.12002	Coronary artery disease
lnckb.30662	2	119265588	2_119265612_A_G	119265612	0.0218592	4.56484e-06	0.0403072	0.961063	Coronary artery disease
lnckb.31180	2	159234298	rs9678325	159226034	0.0109217	3.32432e-09	0.0193913	0.158407	Coronary artery disease
lnckb.38559	3	142963429	rs4683438	142933717	0.0187539	1.38841e-08	0.0298935	0.190702	Coronary artery disease
lnckb.39854	4	8346803	rs7809	8366706	0.002326	8.77115e-07	0.00963173	0.0600911	Coronary artery disease
lnckb.40429	4	55373749	rs36110240	55350848	0.0156766	5.42232e-07	0.0295177	0.959235	Coronary artery disease
lnckb.41200	4	119402866	rs76568951	119434415	0.020188	1.06585e-08	0.0313572	0.999995	Coronary artery disease
lnckb.41657	4	156305864	rs3933881	156340786	0.017621	3.68106e-12	0.024642	0.990792	Coronary artery disease
lnckb.41955	4	184255963	4_184281971_G_A	184281971	0.0005918	3.45816e-08	0.00354409	0.366613	Coronary artery disease
lnckb.73644	4	12859101	rs78229354	12952006	0.0369242	1.07e-11	0.0460737	0.0898332	Coronary artery disease
lnckb.90825	4	119395027	rs17009129	119359462	0.000291	2.13712e-06	0.00398624	0.811618	Coronary artery disease
lnckb.42557	5	33411006	rs78347783	33454223	0.00742	2.22153e-21	0.00992537	0.550581	Coronary artery disease
lnckb.43833	5	129314935	5_129081724_T_G	129081724	0.0190117	1.15426e-05	0.0386211	0.477946	Coronary artery disease
lnckb.44884	5	177554677	rs2630758	177511342	0.010677	4.23121e-06	0.0255971	0.649206	Coronary artery disease
lnckb.110159	6	160756477	rs62436736	160823806	0.003151	5.17532e-05	0.0170661	0.0622259	Coronary artery disease
lnckb.45401	6	11806635	rs59408219	11850521	0.031987	2.93104e-07	0.0478608	0.989673	Coronary artery disease
lnckb.46894	6	85654357	rs1059307	85678170	0.0221527	2.54537e-18	0.0268962	0.848716	Coronary artery disease
lnckb.47513	6	133898738	6_133893387_C_G	133893387	0.0010675	1.62449e-12	0.00298757	0.0514878	Coronary artery disease
lnckb.47677	6	140807271	6_140898494_A_T	140898494	0.0272518	3.80536e-09	0.0386854	0.263869	Coronary artery disease
lnckb.74960	6	32578346	rs9271072	32607972	0.040555	1.06079e-16	0.0466376	0.546298	Coronary artery disease
lnckb.94000	6	160755460	rs62436736	160823806	0.003151	4.43222e-07	0.010812	0.133896	Coronary artery disease
lnckb.49720	7	1601733	7_1612264_C_T	1612264	0.0024999	1.55081e-06	0.010501	0.733445	Coronary artery disease
lnckb.50164	7	26101583	rs62446330	26107013	0.0266475	1.20785e-07	0.0408993	0.602581	Coronary artery disease
lnckb.50240	7	29639695	rs850056	29702399	0.0111787	1.73905e-05	0.0289213	0.201631	Coronary artery disease
lnckb.50347	7	35695206	rs702842	35697475	0.023633	4.19193e-06	0.0422795	0.643273	Coronary artery disease
lnckb.50422	7	39733452	7_39720215_T_A	39720215	0.036057	1.39189e-13	0.0437544	0.243004	Coronary artery disease
lnckb.51176	7	92836483	rs34904849	92563320	0.0092217	4.74145e-05	0.0283076	0.968403	Coronary artery disease
lnckb.51394	7	100942059	7_100850823_T_G	100850823	0.0221675	7.3677e-10	0.0320069	1	Coronary artery disease
lnckb.52507	8	258211	rs2909617	280847	0.012132	2.23273e-08	0.0220196	0.691083	Coronary artery disease
lnckb.95586	8	26732292	rs17423653	26737174	0.0396936	8.90327e-12	0.0489088	0.506693	Coronary artery disease
lnckb.55468	9	37788901	9_37751754_C_G	37751754	0.005603	6.11449e-17	0.00853202	0.868512	Coronary artery disease
lnckb.56012	9	89598770	rs1475536	89597759	0.0321033	6.50707e-08	0.0463502	0.820727	Coronary artery disease
lnckb.57043	9	133250401	rs28602591	133379795	3.23e-06	2.76998e-06	0.000956034	0.807149	Coronary artery disease
lnckb.113538	10	43422615	10_43493187_T_C	43493187	0.039874	5.94347e-12	0.0488984	0.458028	Coronary artery disease
lnckb.6352	10	68233251	10_68279014_G_A	68279014	0.004865	2.25223e-09	0.0107919	0.99624	Coronary artery disease
lnckb.6629	10	80262167	10_80275417_T_C	80275417	0.033431	1.13304e-11	0.0423984	0.737982	Coronary artery disease
lnckb.68217	10	68249292	10_68279014_G_A	68279014	0.004865	4.67398e-08	0.0122525	0.941369	Coronary artery disease
lnckb.7398	10	122448063	10_122467114_G_T	122467114	0.016109	1.21766e-12	0.0225887	0.350387	Coronary artery disease
lnckb.79540	10	68246758	10_68279014_G_A	68279014	0.004865	3.94765e-05	0.0200979	0.980349	Coronary artery disease
lnckb.79589	10	80266242	10_80274506_G_A	80274506	0.000165	4.88493e-08	0.00192557	0.175608	Coronary artery disease
lnckb.79590	10	80268146	rs4934028	80279023	0.00056	7.83651e-09	0.00304933	0.075452	Coronary artery disease
lnckb.99613	10	6724334	rs353184	6730166	0.0202725	5.75103e-07	0.0352573	0.549347	Coronary artery disease
lnckb.8041	11	8964203	11_8966803_G_A	8966803	0.0301659	5.53158e-12	0.0386407	0.916094	Coronary artery disease
lnckb.8902	11	61746493	rs198460	61757502	0.040214	5.02313e-13	0.048288	0.0571342	Coronary artery disease
lnckb.9331	11	69000765	rs11544722	69005935	0.002884	8.36661e-06	0.0132366	0.785248	Coronary artery disease
lnckb.9496	11	74933486	rs59328242	74869920	0.0181362	3.60656e-05	0.0402605	0.939648	Coronary artery disease
lnckb.9892	11	107223216	rs12224337	107269351	0.007816	5.97856e-10	0.0144866	0.989138	Coronary artery disease
lnckb.12481	12	95996504	rs2247323	96030478	0.0042087	4.58651e-06	0.0152008	0.743163	Coronary artery disease
lnckb.12632	12	105198924	rs73181871	105328007	0.0052918	1.75949e-05	0.0193522	0.0677416	Coronary artery disease
lnckb.12780	12	111599404	rs695871	111599196	0.0001405	0.000147327	0.00718866	0.347932	Coronary artery disease
lnckb.13080	12	123081384	rs11829661	123574941	0.0085769	1.89234e-07	0.0189405	0.0951492	Coronary artery disease
lnckb.14752	13	111111573	rs9559993	111127385	0.004882	1.52342e-06	0.0151562	0.0844631	Coronary artery disease
lnckb.15461	14	50837672	14_50909519_A_G	50909519	0.0207034	9.26879e-06	0.040272	0.551821	Coronary artery disease
lnckb.15906	14	73786881	rs12886003	73797256	0.01686	6.91709e-15	0.022338	0.576611	Coronary artery disease
lnckb.16294	14	95650501	14_95600431_C_T	95600431	0.0158	5.98325e-10	0.0244995	0.732452	Coronary artery disease
lnckb.16480	14	103261370	14_103335237_G_T	103335237	0.0086568	8.72195e-06	0.0237772	0.14839	Coronary artery disease
lnckb.69873	14	68811667	rs1275202	69013235	0.007393	1.86178e-05	0.0231774	0.869797	Coronary artery disease
lnckb.16808	15	25255579	rs79655447	25652233	0.0006313	1.30489e-06	0.00524353	0.109797	Coronary artery disease
lnckb.16939	15	32586105	rs62001766	32627393	0.017462	6.06519e-08	0.0295159	0.142911	Coronary artery disease
lnckb.17927	15	76174891	rs4886787	76247497	0.0116319	7.34546e-10	0.0195555	0.981133	Coronary artery disease
lnckb.18330	15	95018803	rs7169494	95141306	0.03364	8.73824e-13	0.0415764	0.0988396	Coronary artery disease
lnckb.18334	15	95209093	rs34637867	95264215	0.0063448	2.54128e-07	0.0158597	0.908536	Coronary artery disease
lnckb.83607	15	84809674	rs6496284	84635039	0.0093799	7.64153e-05	0.0298997	0.667959	Coronary artery disease
lnckb.103616	17	46493671	rs199534	46746847	0.0019675	4.79066e-16	0.00382837	0.354496	Coronary artery disease
lnckb.21090	17	5111935	rs8074081	5089265	0.0157232	5.35353e-08	0.0272842	0.183884	Coronary artery disease
lnckb.21095	17	5238237	rs75511804	5235009	0.0005624	4.12051e-05	0.00830177	0.872065	Coronary artery disease
lnckb.21492	17	18101981	rs4925138	18089479	7.64e-05	3.6353e-07	0.00179262	0.995683	Coronary artery disease
lnckb.22330	17	43307433	17_43308133_T_C	43308133	0.021234	5.61746e-05	0.0455168	0.922667	Coronary artery disease
lnckb.22334	17	43368634	rs11079387	43433482	0.002108	1.91944e-05	0.0125641	0.990379	Coronary artery disease
lnckb.22459	17	45502892	rs8073146	45816385	0.0006091	7.98554e-09	0.00321244	0.287147	Coronary artery disease
lnckb.22476	17	45895783	17_45477887_A_G	45477887	0.0052889	3.25658e-05	0.0205811	0.722745	Coronary artery disease
lnckb.22478	17	45919880	17_45477887_A_G	45477887	0.0052889	3.46083e-09	0.0116682	0.999381	Coronary artery disease
lnckb.22480	17	46150928	rs116956554	46622485	0.0049539	4.7776e-19	0.00735991	0.46793	Coronary artery disease
lnckb.22482	17	46193183	rs74807476	46278360	0.0036438	6.20078e-28	0.00495115	0.761091	Coronary artery disease
lnckb.22585	17	48944894	rs55724082	48940517	2.8e-05	1.18685e-06	0.00151094	0.755065	Coronary artery disease
lnckb.23397	17	78175131	rs12449983	78172776	0.0338362	1.58782e-07	0.0491869	0.0930175	Coronary artery disease
lnckb.70759	17	16847635	rs11654224	16880685	0.0304223	1.32281e-15	0.0366822	0.446636	Coronary artery disease
lnckb.70897	17	43304383	rs4792989	43360184	0.0212676	6.70512e-05	0.0461202	0.859307	Coronary artery disease
lnckb.84517	17	43326926	rs71379212	43205628	0.0182642	1.67487e-09	0.0279717	0.637221	Coronary artery disease
lnckb.104385	19	21715139	rs8102320	21754083	0.0008731	2.40553e-19	0.00179889	0.10193	Coronary artery disease
lnckb.62209	19	2162517	rs12980417	2184167	0.015434	3.18584e-09	0.0249039	0.252665	Coronary artery disease
lnckb.34141	20	62782754	rs6011654	63189912	0.0129269	4.06864e-05	0.0334941	0.874912	Coronary artery disease
lnckb.34179	20	63359988	rs755203	63362912	0.035354	1.33299e-13	0.0429347	0.997595	Coronary artery disease
lnckb.62967	20	1418447	rs1884391	1435422	0.0039487	4.10516e-07	0.012248	0.318355	Coronary artery disease
lnckb.63145	20	35108694	rs3746429	35115804	0.025417	6.26283e-06	0.0452027	0.580324	Coronary artery disease
lnckb.34701	21	36123257	rs9984471	36175752	0.0243289	5.08314e-06	0.0434639	0.35329	Coronary artery disease
lnckb.34886	21	43427512	rs162352	43444199	0.010558	3.36773e-09	0.0189368	0.971508	Coronary artery disease
lnckb.34887	21	43434853	rs162361	43438082	0.0069416	5.57458e-10	0.0133121	0.840627	Coronary artery disease
lnckb.34973	21	44927797	rs112948363	45343974	0.021691	5.32652e-07	0.0368821	0.258133	Coronary artery disease
lnckb.106474	22	23929546	rs4822466	23970015	0.000628	4.77373e-23	0.00122324	0.892481	Coronary artery disease
lnckb.35381	22	23886114	22_23908608_C_G	23908608	0.000684	5.59805e-11	0.0025651	1	Coronary artery disease
lnckb.35383	22	23901432	22_23924680_G_A	23924680	9.04e-05	3.16285e-16	0.000409603	0.949778	Coronary artery disease
lnckb.35384	22	23909456	rs2253552	23955100	0.001431	1.0421e-24	0.00232735	0.979779	Coronary artery disease

## Sheet: lnc-eGenes_DIAGRAM
lnc-eGene	Chr	Gene location	eQTL	eQTL location	pGWAS	peQTL	pSMR	pHEIDI	Trait
lnckb.1364	1	41370292	rs10218712	41366625	0.01	1.80734e-06	0.0220678	0.141025	Type 2 Diabetes
lnckb.1762	1	59772795	rs1207936	59745471	0.0043	1.07281e-05	0.0157256	0.61955	Type 2 Diabetes
lnckb.1830	1	63668361	rs11208268	63672553	2.7e-06	7.29601e-09	0.00026531	0.198634	Type 2 Diabetes
lnckb.1884	1	67562050	1_67577053_A_T	67577053	0.0064	3.72316e-06	0.0205348	0.183679	Type 2 Diabetes
lnckb.2263	1	94638372	rs3886314	94814389	0.0027	1.59371e-10	0.00555816	0.561258	Type 2 Diabetes
lnckb.3446	1	159854847	1_159856126_C_T	159856126	0.016	3.46875e-11	0.0228091	0.795243	Type 2 Diabetes
lnckb.4307	1	205836101	rs11240601	205952224	0.0025	2.39424e-05	0.0126628	0.899666	Type 2 Diabetes
lnckb.4308	1	205862079	rs1772143	205830859	0.00071	2.41185e-21	0.00123002	0.947598	Type 2 Diabetes
lnckb.4390	1	208208470	rs1609841	208194269	0.0083	1.72563e-05	0.0225139	0.445028	Type 2 Diabetes
lnckb.4513	1	212852108	rs10779589	212865246	0.016	1.0747e-17	0.0164008	0.661501	Type 2 Diabetes
lnckb.4524	1	213812794	rs340864	213958028	3.8e-06	2.08515e-05	0.00145101	0.166821	Type 2 Diabetes
lnckb.568	1	16888526	rs10907231	16524945	0.0027	6.27003e-07	0.00866628	0.292063	Type 2 Diabetes
lnckb.62666	1	21345674	rs213007	21347880	0.0044	1.73846e-12	0.00850938	0.999593	Type 2 Diabetes
lnckb.65089	1	30663758	rs1628852	30652434	0.021	3.50441e-08	0.0298207	0.840015	Type 2 Diabetes
lnckb.67829	1	205898729	rs1772159	205790067	0.00077	9.45224e-11	0.00270346	0.25555	Type 2 Diabetes
lnckb.750	1	23368485	rs9887921	23374318	0.016	7.08554e-13	0.020414	0.6705	Type 2 Diabetes
lnckb.77719	1	9274890	rs57355294	9268027	0.0064	5.4716e-06	0.0201726	0.651898	Type 2 Diabetes
lnckb.78615	1	184122734	rs12044334	184044697	0.0087	1.96255e-05	0.0229783	0.863617	Type 2 Diabetes
lnckb.98613	1	45578593	rs6691110	45671978	0.0065	3.06784e-05	0.0258725	0.105746	Type 2 Diabetes
lnckb.99362	1	212208362	rs12745269	212269637	0.0021	2.31762e-12	0.00530818	0.788541	Type 2 Diabetes
lnckb.105203	2	112137290	rs7577442	112124037	0.02	5.76349e-15	0.0247795	0.0587702	Type 2 Diabetes
lnckb.28853	2	17762472	2_17808233_G_A	17808233	0.0051	1.22417e-05	0.0156537	0.268731	Type 2 Diabetes
lnckb.29408	2	46642069	rs11894342	46609300	0.021	3.03856e-13	0.0256582	0.404259	Type 2 Diabetes
lnckb.29499	2	54106303	rs72800719	54053058	0.019	4.7649e-05	0.0370611	0.922197	Type 2 Diabetes
lnckb.29925	2	74908961	2_74958729_G_T	74958729	0.00035	7.48829e-37	0.000653756	0.527097	Type 2 Diabetes
lnckb.29926	2	74917511	2_74958729_G_T	74958729	0.00035	7.23491e-16	0.00119361	0.854985	Type 2 Diabetes
lnckb.30533	2	112641695	rs11123144	112646085	0.023	1.27139e-07	0.0375868	0.989296	Type 2 Diabetes
lnckb.30534	2	112645390	2_112642121_A_G	112642121	0.026	4.48027e-07	0.0390068	0.936412	Type 2 Diabetes
lnckb.31200	2	160257719	2_160300792_G_A	160300792	0.013	1.68263e-13	0.0179058	0.314101	Type 2 Diabetes
lnckb.31209	2	161244739	rs10930013	161213814	0.015	2.98157e-09	0.02713	0.0580446	Type 2 Diabetes
lnckb.31259	2	165857475	rs9973899	165861072	0.0055	3.59621e-07	0.0154422	0.776594	Type 2 Diabetes
lnckb.31560	2	185425440	rs56327018	185403785	0.016	4.87927e-05	0.0410666	0.988043	Type 2 Diabetes
lnckb.32035	2	218255319	rs10932772	218312425	0.0035	2.75373e-05	0.0164898	0.889317	Type 2 Diabetes
lnckb.71665	2	21044229	rs934197	21044589	0.015	4.7564e-32	0.020478	0.963657	Type 2 Diabetes
lnckb.106689	3	15998408	3_15706073_G_T	15706073	0.0064	1.86172e-07	0.016064	0.0716758	Type 2 Diabetes
lnckb.36445	3	483640	rs12634251	486849	0.013	1.12325e-09	0.0207357	0.704373	Type 2 Diabetes
lnckb.36447	3	536130	rs9827337	492320	0.014	2.5119e-06	0.0291618	0.338551	Type 2 Diabetes
lnckb.36448	3	855142	3_492375_T_C	492375	0.013	8.2076e-07	0.0257651	0.79646	Type 2 Diabetes
lnckb.36536	3	9378329	rs2728924	9381294	2.5e-05	1.26005e-05	0.00216416	0.998278	Type 2 Diabetes
lnckb.37515	3	58606988	rs3792400	58575821	0.025	4.88681e-08	0.0423204	0.141406	Type 2 Diabetes
lnckb.38359	3	130111747	rs11712662	130129409	0.014	4.17336e-05	0.0348511	0.746293	Type 2 Diabetes
lnckb.38415	3	133784139	3_133760386_A_G	133760386	0.021	4.0863e-09	0.0340131	0.106223	Type 2 Diabetes
lnckb.39110	3	183447608	rs11918588	183883927	0.0075	8.29919e-05	0.0258847	0.623139	Type 2 Diabetes
lnckb.39400	3	195635096	rs78158595	195838210	0.03	1.97633e-06	0.0484724	0.110942	Type 2 Diabetes
lnckb.39403	3	195688111	3_196007346_G_A	196007346	9.6e-05	2.24591e-09	0.000940826	0.999868	Type 2 Diabetes
lnckb.39418	3	195949188	rs61306983	196011576	0.024	1.74642e-05	0.0426025	0.0940643	Type 2 Diabetes
lnckb.73369	3	125069796	3_125208132_A_G	125208132	8.4e-09	2.05868e-14	3.99523e-06	0.339097	Type 2 Diabetes
lnckb.107947	4	75464705	4_75494835_C_G	75494835	0.0088	1.67174e-09	0.0193137	0.45601	Type 2 Diabetes
lnckb.108017	4	99625430	4_99735860_T_C	99735860	0.0014	8.46006e-05	0.0129085	0.368349	Type 2 Diabetes
lnckb.40519	4	67417305	4_67522870_T_C	67522870	0.02	9.74144e-07	0.0377616	0.871389	Type 2 Diabetes
lnckb.40525	4	67701278	rs12651577	67729700	0.003	4.89283e-07	0.00997772	0.984052	Type 2 Diabetes
lnckb.40528	4	67785274	rs12640455	67693121	0.0046	2.44516e-09	0.00977223	0.802401	Type 2 Diabetes
lnckb.40701	4	76148561	4_76052771_C_T	76052771	0.0069	9.38319e-05	0.0233287	0.9973	Type 2 Diabetes
lnckb.90142	4	8515358	rs11734531	8515935	0.0066	9.95314e-06	0.0235774	0.367563	Type 2 Diabetes
lnckb.91254	4	183451755	rs11735094	183453102	0.0015	2.95054e-05	0.0104142	0.611248	Type 2 Diabetes
lnckb.108838	5	73104734	rs62362246	73108523	5.8e-05	1.37458e-06	0.00192248	0.22007	Type 2 Diabetes
lnckb.42473	5	23951348	rs10057112	24318235	0.019	1.20409e-06	0.0384021	0.840513	Type 2 Diabetes
lnckb.42795	5	52671607	rs1499279	52810444	0.0014	4.61064e-05	0.0110615	0.301403	Type 2 Diabetes
lnckb.43630	5	113427959	rs66583752	113445948	0.017	6.02907e-06	0.0327816	0.942225	Type 2 Diabetes
lnckb.43709	5	119579344	rs80063787	119495765	0.026	5.8453e-09	0.0362118	0.976052	Type 2 Diabetes
lnckb.43813	5	127965899	rs2409110	128097355	2.4e-05	5.31112e-06	0.00199481	0.460023	Type 2 Diabetes
lnckb.43960	5	134511318	rs6860961	134513996	2e-05	1.65829e-07	0.000880759	0.287856	Type 2 Diabetes
lnckb.44632	5	168229056	rs2546929	167975861	0.02	4.39431e-06	0.0359947	0.536753	Type 2 Diabetes
lnckb.44769	5	173688970	rs2561056	173689522	0.011	3.92947e-16	0.0151214	0.160797	Type 2 Diabetes
lnckb.44770	5	173707599	rs2561056	173689522	0.011	1.8949e-09	0.019094	0.0729933	Type 2 Diabetes
lnckb.44771	5	173703918	rs2561056	173689522	0.011	1.70991e-11	0.0172751	0.0881013	Type 2 Diabetes
lnckb.74279	5	36340547	rs6891801	36329432	0.044	4.12486e-09	0.0479711	0.235509	Type 2 Diabetes
lnckb.74510	5	115704765	rs422603	115671222	0.018	9.73808e-12	0.0255508	0.996779	Type 2 Diabetes
lnckb.109365	6	18479948	rs12198115	18471634	0.0061	6.41356e-11	0.0096889	0.208785	Type 2 Diabetes
lnckb.45579	6	20597690	rs9358346	20580811	2.6e-25	7.63073e-06	3.89245e-05	0.0566289	Type 2 Diabetes
lnckb.45685	6	26277605	rs4413606	26338029	0.00058	9.87714e-06	0.00670504	0.498707	Type 2 Diabetes
lnckb.45857	6	29848002	6_29387425_G_C	29387425	0.022	1.83206e-06	0.0426865	0.139874	Type 2 Diabetes
lnckb.45944	6	31173635	rs34416364	31035692	3e-05	1.53562e-07	0.000880528	0.573529	Type 2 Diabetes
lnckb.45958	6	31479918	rs2844559	31372298	0.01	3.23547e-06	0.0230424	0.464577	Type 2 Diabetes
lnckb.46014	6	31934474	rs75230829	32319295	0.013	2.65897e-05	0.0316861	0.473452	Type 2 Diabetes
lnckb.46057	6	32637188	rs1049213	32659996	2e-13	4.13117e-08	1.05293e-05	0.392846	Type 2 Diabetes
lnckb.46266	6	37507348	6_37519994_G_A	37519994	0.03	2.95762e-09	0.0405813	0.742032	Type 2 Diabetes
lnckb.46299	6	39888570	rs9471190	39846633	0.0023	6.71743e-05	0.0139202	0.550233	Type 2 Diabetes
lnckb.47393	6	125577576	rs3799712	125753957	7.9e-07	4.87425e-06	0.000809864	0.541667	Type 2 Diabetes
lnckb.47399	6	125794609	rs1343121	125715038	0.00024	6.70733e-05	0.00675116	0.53467	Type 2 Diabetes
lnckb.47532	6	134437716	6_134497487_C_T	134497487	0.026	9.9016e-06	0.0458087	0.253129	Type 2 Diabetes
lnckb.48127	6	168196908	rs55768785	168595996	0.029	1.63929e-05	0.0424526	0.998757	Type 2 Diabetes
lnckb.64804	6	29965035	rs9261953	30427401	0.022	6.27937e-05	0.0462188	0.344907	Type 2 Diabetes
lnckb.74945	6	31382535	6_31382526_T_G	31382526	0.00045	3.46524e-08	0.00277034	0.152237	Type 2 Diabetes
lnckb.49655	7	135882	rs75792312	140077	0.021	2.69388e-09	0.0337471	0.0979051	Type 2 Diabetes
lnckb.50094	7	22874621	7_22860198_G_C	22860198	0.018	1.27596e-05	0.0358005	0.31163	Type 2 Diabetes
lnckb.50225	7	28179961	rs10264306	28199847	1.9e-15	1.74281e-06	4.44338e-05	0.144644	Type 2 Diabetes
lnckb.50347	7	35695206	rs702842	35697475	9.2e-05	4.19193e-06	0.00253708	0.617094	Type 2 Diabetes
lnckb.50411	7	39327557	rs56408610	39401428	0.0025	3.74817e-07	0.00925111	0.0554193	Type 2 Diabetes
lnckb.50412	7	39387934	rs3778934	39405786	0.00035	2.87772e-06	0.00445009	0.14564	Type 2 Diabetes
lnckb.50817	7	67361803	rs35415793	67370370	0.026	4.48688e-07	0.0452098	0.597339	Type 2 Diabetes
lnckb.51018	7	77378563	rs7783597	77281059	0.018	1.9985e-05	0.0350674	0.702168	Type 2 Diabetes
lnckb.51749	7	127567940	rs75008380	127742115	0.0081	7.81975e-05	0.0292078	0.973809	Type 2 Diabetes
lnckb.51753	7	127591453	rs75008380	127742115	0.0081	7.35135e-05	0.0290252	0.984938	Type 2 Diabetes
lnckb.51787	7	128531332	rs6467202	128668332	0.042	6.97575e-15	0.0493624	0.991682	Type 2 Diabetes
lnckb.51789	7	128641241	7_128678114_A_G	128678114	0.042	4.33403e-18	0.0447055	1	Type 2 Diabetes
lnckb.51790	7	128667043	7_128501328_G_C	128501328	0.0018	9.32588e-07	0.0104879	0.111552	Type 2 Diabetes
lnckb.65528	7	22851521	7_22814387_C_T	22814387	3.3e-05	8.91536e-09	0.00064054	0.170407	Type 2 Diabetes
lnckb.75931	7	156983247	rs9969350	156969057	0.052	1.00328e-17	0.0480942	0.270515	Type 2 Diabetes
lnckb.94581	7	27456364	rs62451130	27937555	2.8e-09	2.03976e-05	0.000480895	0.0931024	Type 2 Diabetes
lnckb.94820	7	55740462	rs10232851	55761141	0.0023	6.70503e-17	0.00505488	0.200952	Type 2 Diabetes
lnckb.111525	8	63040194	rs1963948	63051701	0.011	8.0042e-14	0.0150401	0.150525	Type 2 Diabetes
lnckb.52582	8	6355536	rs1550697	6409253	0.025	7.33365e-06	0.0422286	0.885707	Type 2 Diabetes
lnckb.52833	8	18013577	rs208026	18020646	0.0011	3.97866e-07	0.00534827	0.998625	Type 2 Diabetes
lnckb.52880	8	20952645	8_20585357_C_A	20585357	0.033	4.30237e-12	0.0460371	0.841966	Type 2 Diabetes
lnckb.52882	8	20973797	8_20585357_C_A	20585357	0.033	1.2856e-14	0.0443091	0.999497	Type 2 Diabetes
lnckb.76388	8	144418070	rs760477	144443060	9e-05	1.12213e-07	0.00173487	0.415318	Type 2 Diabetes
lnckb.112293	9	78340210	rs10867185	78329508	0.027	4.77447e-06	0.0462541	0.211938	Type 2 Diabetes
lnckb.55214	9	22646200	9_22746439_C_G	22746439	0.024	3.09436e-05	0.0410797	0.822688	Type 2 Diabetes
lnckb.55468	9	37788901	9_37751754_C_G	37751754	0.028	6.11449e-17	0.0308124	0.35002	Type 2 Diabetes
lnckb.55863	9	81818843	rs2488274	81689743	0.014	9.94325e-06	0.0315275	0.255725	Type 2 Diabetes
lnckb.55949	9	87419311	rs7027841	87420416	0.028	7.98882e-08	0.0456182	0.3449	Type 2 Diabetes
lnckb.56012	9	89598770	rs1475536	89597759	0.03	6.50707e-08	0.0398548	0.560261	Type 2 Diabetes
lnckb.56129	9	94544335	rs539320	94565965	0.027	1.02404e-10	0.0320298	0.108339	Type 2 Diabetes
lnckb.56800	9	127505294	rs10987585	127273883	0.0021	4.51096e-05	0.0145996	0.0573125	Type 2 Diabetes
lnckb.57043	9	133250401	rs28602591	133379795	0.016	2.76998e-06	0.0296724	0.322846	Type 2 Diabetes
lnckb.97103	9	87403369	9_87424073_A_G	87424073	0.0016	2.76776e-07	0.00674351	0.148228	Type 2 Diabetes
lnckb.97104	9	87408971	rs7027841	87420416	0.028	6.68718e-08	0.045441	0.254267	Type 2 Diabetes
lnckb.97105	9	87410175	rs7027841	87420416	0.028	1.3312e-07	0.0461518	0.247741	Type 2 Diabetes
lnckb.5384	10	5263851	rs2961563	4825276	0.0082	7.58558e-06	0.0198551	0.195739	Type 2 Diabetes
lnckb.6000	10	42637517	10_42685858_A_C	42685858	0.0063	3.05839e-05	0.0258653	0.979895	Type 2 Diabetes
lnckb.6623	10	80046196	rs3824727	80078900	0.021	6.4117e-15	0.0287893	0.225839	Type 2 Diabetes
lnckb.6692	10	86521945	10_86554908_C_A	86554908	0.0019	5.23766e-05	0.0142021	0.28511	Type 2 Diabetes
lnckb.79413	10	50758317	rs10761512	50771432	0.028	2.43089e-19	0.0355322	0.37949	Type 2 Diabetes
lnckb.10069	11	116812831	rs2542063	116814051	0.017	5.79053e-07	0.0344912	0.228773	Type 2 Diabetes
lnckb.60274	11	69109556	rs755760	69059707	5.4e-07	3.53391e-05	0.00143776	0.0878901	Type 2 Diabetes
lnckb.80032	11	2038643	rs12792651	2041821	0.0038	1.30814e-08	0.00945736	0.427034	Type 2 Diabetes
lnckb.80188	11	30343878	rs7926666	30341554	0.0012	2.74112e-05	0.0096963	0.739842	Type 2 Diabetes
lnckb.80369	11	69098187	rs12285865	69054394	0.035	2.63964e-10	0.0451083	0.0829095	Type 2 Diabetes
lnckb.80532	11	93277177	11_93320413_T_C	93320413	2.4e-06	3.58029e-08	0.000356411	0.22899	Type 2 Diabetes
lnckb.8558	11	45771428	11_45771667_G_C	45771667	6.2e-05	1.63509e-12	0.000400237	0.104279	Type 2 Diabetes
lnckb.8902	11	61746493	rs198460	61757502	0.006	5.02313e-13	0.00876962	0.740801	Type 2 Diabetes
lnckb.9122	11	65421122	rs694243	65404726	3.3e-06	1.88782e-07	0.000467178	0.999993	Type 2 Diabetes
lnckb.9123	11	65422774	rs512715	65423737	6e-06	5.44855e-12	0.000139075	1	Type 2 Diabetes
lnckb.9325	11	68870405	rs583182	68911166	0.0068	5.34006e-06	0.0184762	0.491402	Type 2 Diabetes
lnckb.9331	11	69000765	rs11544722	69005935	0.0011	8.36661e-06	0.00760624	0.9599	Type 2 Diabetes
lnckb.9892	11	107223216	rs12224337	107269351	0.00076	5.97856e-10	0.00231281	0.872349	Type 2 Diabetes
lnckb.10879	12	8235415	rs2965689	8230719	0.015	1.7269e-06	0.0319449	0.38671	Type 2 Diabetes
lnckb.10996	12	10845755	rs11054068	10903912	0.03	1.94105e-09	0.0317346	0.245389	Type 2 Diabetes
lnckb.11024	12	11548030	rs3863325	11198000	0.027	5.05053e-21	0.0254696	0.444993	Type 2 Diabetes
lnckb.12133	12	69316829	12_69341712_A_G	69341712	0.0039	1.59392e-07	0.00978984	0.782587	Type 2 Diabetes
lnckb.12481	12	95996504	rs2247323	96030478	0.011	4.58651e-06	0.024742	0.4598	Type 2 Diabetes
lnckb.13005	12	121121218	12_121113484_A_C	121113484	0.0091	2.33439e-05	0.0231279	0.463597	Type 2 Diabetes
lnckb.13315	12	131924512	rs7486842	131923885	4.3e-05	4.96542e-07	0.00150782	0.114833	Type 2 Diabetes
lnckb.13328	12	132199274	rs4964917	131920653	4.5e-05	1.91287e-06	0.00191438	0.0541907	Type 2 Diabetes
lnckb.13362	12	132762107	12_132769626_A_G	132769626	8.4e-05	4.92426e-09	0.000908459	0.113867	Type 2 Diabetes
lnckb.60366	12	11496523	rs3863325	11198000	0.027	1.09039e-11	0.0293651	0.107288	Type 2 Diabetes
lnckb.60367	12	11538197	rs3863325	11198000	0.027	8.37886e-10	0.0312605	0.549761	Type 2 Diabetes
lnckb.68946	12	6192397	12_6189618_T_C	6189618	0.0027	3.71723e-13	0.00599271	0.594754	Type 2 Diabetes
lnckb.101839	13	57081894	13_57024795_T_G	57024795	0.024	4.55151e-07	0.030219	0.709719	Type 2 Diabetes
lnckb.13695	13	30103178	rs4769027	30112214	0.012	2.55163e-06	0.0272728	0.667172	Type 2 Diabetes
lnckb.13931	13	44110448	rs9525917	44136425	0.025	1.56194e-14	0.0370404	0.625259	Type 2 Diabetes
lnckb.13934	13	44161258	rs9567377	44146081	0.0091	3.29647e-11	0.0168341	0.957287	Type 2 Diabetes
lnckb.14371	13	79406291	rs61966633	79300406	0.00076	8.62942e-12	0.00205301	0.29008	Type 2 Diabetes
lnckb.14372	13	79422603	rs28546558	79516024	0.00073	1.44933e-10	0.00235717	0.132238	Type 2 Diabetes
lnckb.15026	14	22929609	rs8008860	22795061	0.0056	2.68435e-05	0.0188436	0.340734	Type 2 Diabetes
lnckb.15124	14	24442406	rs4982928	24462852	0.017	2.04051e-15	0.0225725	0.997581	Type 2 Diabetes
lnckb.15359	14	41583645	rs12879030	41700226	0.0084	4.26912e-05	0.0232389	0.489368	Type 2 Diabetes
lnckb.15616	14	58256915	rs55662231	58148919	0.0048	5.27201e-05	0.0178434	0.889416	Type 2 Diabetes
lnckb.16178	14	91378640	rs1961540	91428448	1e-07	1.32766e-05	0.000756609	0.699099	Type 2 Diabetes
lnckb.69873	14	68811667	rs1275202	69013235	0.0063	1.86178e-05	0.0187441	0.201212	Type 2 Diabetes
lnckb.102692	15	45293934	rs2486288	45420141	0.011	8.98869e-10	0.0226982	0.825023	Type 2 Diabetes
lnckb.102693	15	45302359	15_45426989_G_C	45426989	0.0086	1.3429e-06	0.0243091	0.977963	Type 2 Diabetes
lnckb.102694	15	45326176	rs2486288	45420141	0.011	2.41103e-05	0.0338278	0.78908	Type 2 Diabetes
lnckb.102695	15	45327839	15_45322304_A_G	45322304	0.017	1.6725e-10	0.0266376	0.70829	Type 2 Diabetes
lnckb.17341	15	50886370	15_50897510_G_A	50897510	0.017	4.19522e-05	0.044367	0.69624	Type 2 Diabetes
lnckb.18046	15	80999593	rs74028176	81024875	0.033	2.30604e-10	0.0457197	0.485577	Type 2 Diabetes
lnckb.18090	15	82750564	rs28540813	82745045	0.0014	1.87792e-06	0.00764782	0.762521	Type 2 Diabetes
lnckb.18334	15	95209093	rs34637867	95264215	0.027	2.54128e-07	0.0470553	0.867052	Type 2 Diabetes
lnckb.70142	15	45330209	15_45322304_A_G	45322304	0.017	1.3298e-09	0.0276481	0.705254	Type 2 Diabetes
lnckb.83382	15	45335149	15_45322304_A_G	45322304	0.017	1.52023e-06	0.033903	0.718344	Type 2 Diabetes
lnckb.102913	16	38037	rs2858050	84746	0.015	1.7808e-06	0.0341346	0.316871	Type 2 Diabetes
lnckb.102930	16	3428493	rs34496784	3443288	0.0081	5.76851e-07	0.0186318	0.573335	Type 2 Diabetes
lnckb.18779	16	1795729	16_1804539_C_T	1804539	0.022	9.55478e-13	0.0307475	0.979789	Type 2 Diabetes
lnckb.18868	16	2866252	rs7192502	2861136	0.044	1.44589e-09	0.0482591	0.642478	Type 2 Diabetes
lnckb.18922	16	3263768	rs1635392	3467581	0.0044	5.1109e-06	0.0160333	0.179454	Type 2 Diabetes
lnckb.19379	16	24826730	rs12924246	24833308	0.0094	4.09811e-06	0.0238634	0.634396	Type 2 Diabetes
lnckb.19609	16	31093727	rs56813533	31059160	0.00083	5.00766e-13	0.00287167	1	Type 2 Diabetes
lnckb.19880	16	54115728	rs12597715	54118732	0.00012	4.18197e-16	0.000429629	0.784821	Type 2 Diabetes
lnckb.20670	16	88663365	16_88678022_G_C	88678022	0.041	3.43529e-09	0.0494369	0.965265	Type 2 Diabetes
lnckb.20731	16	89508379	rs11076603	89436328	0.0014	3.42936e-06	0.00736917	0.0626577	Type 2 Diabetes
lnckb.20757	16	89912119	rs7185897	89830073	0.00057	1.96078e-05	0.00694081	0.16496	Type 2 Diabetes
lnckb.70654	16	85829398	rs9928659	85847235	0.00032	1.83198e-05	0.00565106	0.859406	Type 2 Diabetes
lnckb.83716	16	29676	rs2562161	75758	0.00085	1.12118e-06	0.00530944	0.185653	Type 2 Diabetes
lnckb.21041	17	4489873	rs59832416	4605624	0.012	3.09406e-05	0.0340649	0.600139	Type 2 Diabetes
lnckb.21128	17	6653464	rs76444677	6753431	0.028	2.17202e-06	0.046641	0.235159	Type 2 Diabetes
lnckb.21438	17	16535882	rs9911849	16575740	0.026	3.09389e-09	0.0340738	0.474782	Type 2 Diabetes
lnckb.21492	17	18101981	rs4925138	18089479	0.00015	3.6353e-07	0.0021551	0.992162	Type 2 Diabetes
lnckb.22334	17	43368634	rs11079387	43433482	0.018	1.91944e-05	0.0447852	0.906226	Type 2 Diabetes
lnckb.22458	17	45494502	rs1724409	45663199	0.0067	1.91704e-06	0.0187476	0.558763	Type 2 Diabetes
lnckb.22459	17	45502892	rs7210219	45941153	0.025	2.1877e-10	0.0359579	0.896198	Type 2 Diabetes
lnckb.22478	17	45919880	rs2732596	46192180	0.022	1.47751e-09	0.0349665	0.999828	Type 2 Diabetes
lnckb.22585	17	48944894	rs55724082	48940517	2.8e-12	1.18685e-06	6.66332e-05	0.907429	Type 2 Diabetes
lnckb.23444	17	79011355	rs7501823	78957097	7.9e-05	9.27417e-07	0.00214833	0.9687	Type 2 Diabetes
lnckb.71017	17	81709985	17_81720706_G_T	81720706	0.00049	6.96723e-06	0.00561292	0.369345	Type 2 Diabetes
lnckb.84538	17	45578806	rs72836318	46044213	0.0021	1.62388e-11	0.00476964	0.583334	Type 2 Diabetes
lnckb.84542	17	47446439	rs111933824	47446264	0.031	9.92936e-07	0.0469598	0.346055	Type 2 Diabetes
lnckb.25059	18	79638928	rs673590	79725167	0.00063	3.87594e-08	0.00401374	0.139238	Type 2 Diabetes
lnckb.71160	18	49739823	18_49654663_T_C	49654663	0.0064	2.2688e-05	0.0226942	0.427037	Type 2 Diabetes
lnckb.104385	19	21715139	rs6511285	21707537	0.003	1.4792e-19	0.00479131	0.84071	Type 2 Diabetes
lnckb.25557	19	8239753	19_8394156_T_C	8394156	0.0073	3.24202e-05	0.0230556	0.948815	Type 2 Diabetes
lnckb.26817	19	41863950	19_41963975_T_C	41963975	0.0099	4.31468e-07	0.0233514	0.684839	Type 2 Diabetes
lnckb.26992	19	45210319	19_45212718_A_G	45212718	0.0055	7.77652e-07	0.0161591	0.492297	Type 2 Diabetes
lnckb.85477	19	1281804	19_883725_A_G	883725	0.0087	5.96551e-05	0.0274484	0.757297	Type 2 Diabetes
lnckb.106016	20	32349934	rs73102674	32002736	0.013	1.16793e-05	0.0310851	0.89442	Type 2 Diabetes
lnckb.34604	21	32393133	rs28500491	32389312	0.012	1.37215e-06	0.0286618	0.962439	Type 2 Diabetes
lnckb.34722	21	37063040	rs2298682	37072590	0.017	2.33789e-06	0.0335063	0.693533	Type 2 Diabetes
lnckb.34725	21	37187612	21_37072795_G_A	37072795	0.016	2.46634e-06	0.0335894	0.886003	Type 2 Diabetes
lnckb.34886	21	43427512	rs162352	43444199	0.023	3.36773e-09	0.0365404	0.466648	Type 2 Diabetes
lnckb.34887	21	43434853	rs162361	43438082	0.003	5.57458e-10	0.007592	0.909115	Type 2 Diabetes
lnckb.72891	21	46581678	rs3788266	46606442	0.0098	8.52447e-05	0.0260641	0.19553	Type 2 Diabetes
lnckb.35581	22	30368811	rs9606702	30215099	0.0075	2.92942e-06	0.021249	0.140297	Type 2 Diabetes
lnckb.1762	1	59772795	rs1207936	59745471	0.02	1.07281e-05	0.0434403	0.121069	Type 2 Diabetes, BMI adjusted
lnckb.1830	1	63668361	rs11208268	63672553	7.5e-05	7.29601e-09	0.00108844	0.182079	Type 2 Diabetes, BMI adjusted
lnckb.1884	1	67562050	1_67577053_A_T	67577053	0.0086	3.72316e-06	0.021456	0.507381	Type 2 Diabetes, BMI adjusted
lnckb.2003	1	78229599	rs7540033	78239470	0.012	1.93985e-07	0.0242252	0.730191	Type 2 Diabetes, BMI adjusted
lnckb.2263	1	94638372	rs3886314	94814389	0.0013	1.59371e-10	0.0037902	0.492156	Type 2 Diabetes, BMI adjusted
lnckb.3613	1	166060611	rs1663841	165925817	0.022	8.35241e-09	0.0381415	0.803308	Type 2 Diabetes, BMI adjusted
lnckb.4308	1	205862079	rs1772143	205830859	0.032	2.41185e-21	0.0398548	0.963857	Type 2 Diabetes, BMI adjusted
lnckb.4390	1	208208470	rs1609841	208194269	0.022	1.72563e-05	0.0466133	0.510584	Type 2 Diabetes, BMI adjusted
lnckb.67659	1	159599647	rs61823709	159604519	0.036	3.67659e-07	0.0491578	0.999401	Type 2 Diabetes, BMI adjusted
lnckb.77719	1	9274890	rs57355294	9268027	0.015	5.4716e-06	0.0314642	0.614009	Type 2 Diabetes, BMI adjusted
lnckb.78615	1	184122734	rs12044334	184044697	0.0039	1.96255e-05	0.0186081	0.844208	Type 2 Diabetes, BMI adjusted
lnckb.99362	1	212208362	rs12745269	212269637	0.0041	2.31762e-12	0.00875946	0.839028	Type 2 Diabetes, BMI adjusted
lnckb.29925	2	74908961	2_74958729_G_T	74958729	0.00012	7.48829e-37	0.000195857	0.393997	Type 2 Diabetes, BMI adjusted
lnckb.29926	2	74917511	2_74958729_G_T	74958729	0.00012	7.23491e-16	0.000450959	0.884921	Type 2 Diabetes, BMI adjusted
lnckb.30533	2	112641695	rs11123144	112646085	0.011	1.27139e-07	0.0216064	0.800271	Type 2 Diabetes, BMI adjusted
lnckb.30534	2	112645390	2_112642121_A_G	112642121	0.012	4.48027e-07	0.0228015	0.646915	Type 2 Diabetes, BMI adjusted
lnckb.31259	2	165857475	rs9973899	165861072	0.0092	3.59621e-07	0.0208824	0.157526	Type 2 Diabetes, BMI adjusted
lnckb.32035	2	218255319	rs10932772	218312425	0.0057	2.75373e-05	0.0210429	0.763267	Type 2 Diabetes, BMI adjusted
lnckb.39293	3	191213275	rs6772358	191268951	0.0035	2.66694e-07	0.0105153	0.0806637	Type 2 Diabetes, BMI adjusted
lnckb.39401	3	195643858	rs148234898	195955904	0.0069	3.54586e-08	0.0159299	0.853627	Type 2 Diabetes, BMI adjusted
lnckb.39403	3	195688111	3_196007346_G_A	196007346	8.8e-05	2.24591e-09	0.00109766	0.995528	Type 2 Diabetes, BMI adjusted
lnckb.73369	3	125069796	3_125208132_A_G	125208132	1.2e-09	2.05868e-14	1.71413e-06	0.141969	Type 2 Diabetes, BMI adjusted
lnckb.40528	4	67785274	rs12640455	67693121	0.033	2.44516e-09	0.0484729	0.930731	Type 2 Diabetes, BMI adjusted
lnckb.40701	4	76148561	4_76052771_C_T	76052771	0.017	9.38319e-05	0.0352355	0.561129	Type 2 Diabetes, BMI adjusted
lnckb.108838	5	73104734	rs62362246	73108523	3.1e-05	1.37458e-06	0.00171382	0.0650497	Type 2 Diabetes, BMI adjusted
lnckb.42344	5	10338698	rs10052150	10051293	0.023	3.08172e-05	0.0479349	0.448111	Type 2 Diabetes, BMI adjusted
lnckb.42795	5	52671607	rs1499279	52810444	0.018	4.61064e-05	0.0405968	0.261248	Type 2 Diabetes, BMI adjusted
lnckb.43709	5	119579344	rs80063787	119495765	0.029	5.8453e-09	0.0342522	0.857419	Type 2 Diabetes, BMI adjusted
lnckb.43813	5	127965899	rs2409110	128097355	9.3e-06	5.31112e-06	0.00149608	0.397596	Type 2 Diabetes, BMI adjusted
lnckb.43960	5	134511318	rs6860961	134513996	1.8e-06	1.65829e-07	0.000444555	0.177604	Type 2 Diabetes, BMI adjusted
lnckb.44769	5	173688970	rs2561056	173689522	0.021	3.92947e-16	0.0301062	0.440984	Type 2 Diabetes, BMI adjusted
lnckb.44770	5	173707599	rs2561056	173689522	0.021	1.8949e-09	0.0351154	0.1985	Type 2 Diabetes, BMI adjusted
lnckb.44771	5	173703918	rs2561056	173689522	0.021	1.70991e-11	0.0328537	0.377327	Type 2 Diabetes, BMI adjusted
lnckb.74279	5	36340547	rs6891801	36329432	0.036	4.12486e-09	0.0449216	0.408715	Type 2 Diabetes, BMI adjusted
lnckb.109365	6	18479948	rs12198115	18471634	0.013	6.41356e-11	0.0183046	0.751417	Type 2 Diabetes, BMI adjusted
lnckb.45579	6	20597690	rs9358346	20580811	1.4e-21	7.63073e-06	5.1643e-05	0.0666292	Type 2 Diabetes, BMI adjusted
lnckb.45685	6	26277605	rs4413606	26338029	0.0012	9.87714e-06	0.00946739	0.536167	Type 2 Diabetes, BMI adjusted
lnckb.45944	6	31173635	rs34416364	31035692	0.0001	1.53562e-07	0.00220242	0.329479	Type 2 Diabetes, BMI adjusted
lnckb.46057	6	32637188	rs1049213	32659996	5.5e-09	4.13117e-08	6.3606e-05	0.286105	Type 2 Diabetes, BMI adjusted
lnckb.47393	6	125577576	rs3799712	125753957	0.00028	4.87425e-06	0.00412737	0.461264	Type 2 Diabetes, BMI adjusted
lnckb.47399	6	125794609	rs1343121	125715038	0.022	6.70733e-05	0.0437453	0.819171	Type 2 Diabetes, BMI adjusted
lnckb.48127	6	168196908	rs55768785	168595996	0.013	1.63929e-05	0.0305859	0.99981	Type 2 Diabetes, BMI adjusted
lnckb.64804	6	29965035	rs9261953	30427401	0.022	6.27937e-05	0.0461368	0.560345	Type 2 Diabetes, BMI adjusted
lnckb.50225	7	28179961	rs10264306	28199847	5.9e-14	1.74281e-06	5.53914e-05	0.083979	Type 2 Diabetes, BMI adjusted
lnckb.50347	7	35695206	rs702842	35697475	0.00099	4.19193e-06	0.00694446	0.465783	Type 2 Diabetes, BMI adjusted
lnckb.51018	7	77378563	rs7783597	77281059	0.0028	1.9985e-05	0.0152881	0.355687	Type 2 Diabetes, BMI adjusted
lnckb.51749	7	127567940	rs75008380	127742115	0.0037	7.81975e-05	0.0203387	0.999479	Type 2 Diabetes, BMI adjusted
lnckb.51753	7	127591453	rs75008380	127742115	0.0037	7.35135e-05	0.0201781	0.993471	Type 2 Diabetes, BMI adjusted
lnckb.51790	7	128667043	7_128501328_G_C	128501328	0.012	9.32588e-07	0.027347	0.319923	Type 2 Diabetes, BMI adjusted
lnckb.65528	7	22851521	7_22814387_C_T	22814387	0.0009	8.91536e-09	0.00392881	0.107824	Type 2 Diabetes, BMI adjusted
lnckb.75931	7	156983247	rs9969350	156969057	0.018	1.00328e-17	0.0208243	0.193253	Type 2 Diabetes, BMI adjusted
lnckb.94581	7	27456364	rs62451130	27937555	4.1e-06	2.03976e-05	0.00148644	0.101297	Type 2 Diabetes, BMI adjusted
lnckb.94820	7	55740462	rs10232851	55761141	0.00081	6.70503e-17	0.00162874	0.23723	Type 2 Diabetes, BMI adjusted
lnckb.111998	8	143300731	rs3829019	143326446	0.04	9.18215e-11	0.0483168	0.637726	Type 2 Diabetes, BMI adjusted
lnckb.52833	8	18013577	rs208026	18020646	0.0094	3.97866e-07	0.0213115	0.990205	Type 2 Diabetes, BMI adjusted
lnckb.76388	8	144418070	rs760477	144443060	0.00012	1.12213e-07	0.00177874	0.37975	Type 2 Diabetes, BMI adjusted
lnckb.56277	9	99906633	9_100122880_A_G	100122880	0.0049	1.3324e-07	0.0143806	0.403338	Type 2 Diabetes, BMI adjusted
lnckb.56800	9	127505294	rs10987585	127273883	0.002	4.51096e-05	0.0138661	0.461614	Type 2 Diabetes, BMI adjusted
lnckb.56885	9	128918110	rs2417131	128959759	0.024	3.24887e-05	0.0488846	0.983818	Type 2 Diabetes, BMI adjusted
lnckb.97103	9	87403369	9_87424073_A_G	87424073	0.012	2.76776e-07	0.0260448	0.191528	Type 2 Diabetes, BMI adjusted
lnckb.5384	10	5263851	rs2961563	4825276	0.029	7.58558e-06	0.0485118	0.384074	Type 2 Diabetes, BMI adjusted
lnckb.6000	10	42637517	10_42685858_A_C	42685858	0.018	3.05839e-05	0.0414498	0.483535	Type 2 Diabetes, BMI adjusted
lnckb.6629	10	80262167	10_80275417_T_C	80275417	0.039	1.13304e-11	0.0485111	0.948463	Type 2 Diabetes, BMI adjusted
lnckb.79589	10	80266242	10_80274506_G_A	80274506	0.038	4.88493e-08	0.0469418	0.929817	Type 2 Diabetes, BMI adjusted
lnckb.79590	10	80268146	rs4934028	80279023	0.02	7.83651e-09	0.0348745	0.959656	Type 2 Diabetes, BMI adjusted
lnckb.60274	11	69109556	rs755760	69059707	0.00047	3.53391e-05	0.00754551	0.0862916	Type 2 Diabetes, BMI adjusted
lnckb.80032	11	2038643	rs12792651	2041821	0.0036	1.30814e-08	0.0100113	0.258178	Type 2 Diabetes, BMI adjusted
lnckb.80188	11	30343878	rs7926666	30341554	0.016	2.74112e-05	0.0317595	0.950236	Type 2 Diabetes, BMI adjusted
lnckb.80532	11	93277177	11_93320413_T_C	93320413	0.00022	3.58029e-08	0.00219333	0.315854	Type 2 Diabetes, BMI adjusted
lnckb.9122	11	65421122	rs694243	65404726	3.2e-08	1.88782e-07	0.000149474	0.999992	Type 2 Diabetes, BMI adjusted
lnckb.9123	11	65422774	rs512715	65423737	3.2e-08	5.44855e-12	1.60872e-05	1	Type 2 Diabetes, BMI adjusted
lnckb.9325	11	68870405	rs583182	68911166	0.00066	5.34006e-06	0.00591003	0.509644	Type 2 Diabetes, BMI adjusted
lnckb.9331	11	69000765	rs11544722	69005935	0.00041	8.36661e-06	0.00532492	0.901582	Type 2 Diabetes, BMI adjusted
lnckb.9892	11	107223216	rs12224337	107269351	0.012	5.97856e-10	0.0177068	0.943763	Type 2 Diabetes, BMI adjusted
lnckb.11024	12	11548030	rs3863325	11198000	0.039	5.05053e-21	0.042456	0.963971	Type 2 Diabetes, BMI adjusted
lnckb.11402	12	40223076	rs2708478	40164859	0.013	2.19266e-06	0.0286985	0.120239	Type 2 Diabetes, BMI adjusted
lnckb.12481	12	95996504	rs2247323	96030478	0.017	4.58651e-06	0.0332032	0.307321	Type 2 Diabetes, BMI adjusted
lnckb.13005	12	121121218	12_121113484_A_C	121113484	0.0015	2.33439e-05	0.0119528	0.292039	Type 2 Diabetes, BMI adjusted
lnckb.13315	12	131924512	rs7486842	131923885	0.0011	4.96542e-07	0.00656838	0.187016	Type 2 Diabetes, BMI adjusted
lnckb.13362	12	132762107	12_132769626_A_G	132769626	0.0076	4.92426e-09	0.0140544	0.356525	Type 2 Diabetes, BMI adjusted
lnckb.60366	12	11496523	rs3863325	11198000	0.039	1.09039e-11	0.0469154	0.593302	Type 2 Diabetes, BMI adjusted
lnckb.60367	12	11538197	rs3863325	11198000	0.039	8.37886e-10	0.0490469	0.760098	Type 2 Diabetes, BMI adjusted
lnckb.68946	12	6192397	12_6189618_T_C	6189618	0.026	3.71723e-13	0.030479	0.903882	Type 2 Diabetes, BMI adjusted
lnckb.14371	13	79406291	rs61966633	79300406	0.0007	8.62942e-12	0.00201903	0.325934	Type 2 Diabetes, BMI adjusted
lnckb.14372	13	79422603	rs28546558	79516024	0.00072	1.44933e-10	0.00232012	0.214293	Type 2 Diabetes, BMI adjusted
lnckb.15124	14	24442406	rs4982928	24462852	0.027	2.04051e-15	0.0292895	0.899902	Type 2 Diabetes, BMI adjusted
lnckb.15616	14	58256915	rs55662231	58148919	0.014	5.27201e-05	0.0368429	0.98457	Type 2 Diabetes, BMI adjusted
lnckb.16178	14	91378640	rs1961540	91428448	7.9e-06	1.32766e-05	0.00168493	0.637877	Type 2 Diabetes, BMI adjusted
lnckb.69873	14	68811667	rs1275202	69013235	0.0041	1.86178e-05	0.0191156	0.448293	Type 2 Diabetes, BMI adjusted
lnckb.83101	14	94524887	rs7147611	94558594	0.032	1.91007e-06	0.0451726	0.710065	Type 2 Diabetes, BMI adjusted
lnckb.102692	15	45293934	rs2486288	45420141	0.026	8.98869e-10	0.0377982	0.909777	Type 2 Diabetes, BMI adjusted
lnckb.102693	15	45302359	15_45426989_G_C	45426989	0.016	1.3429e-06	0.0353397	0.999426	Type 2 Diabetes, BMI adjusted
lnckb.18090	15	82750564	rs28540813	82745045	0.002	1.87792e-06	0.00935846	0.549771	Type 2 Diabetes, BMI adjusted
lnckb.19880	16	54115728	rs12597715	54118732	0.029	4.18197e-16	0.0310243	0.915903	Type 2 Diabetes, BMI adjusted
lnckb.70654	16	85829398	rs9928659	85847235	0.0016	1.83198e-05	0.0104841	0.981874	Type 2 Diabetes, BMI adjusted
lnckb.83716	16	29676	rs2562161	75758	0.0079	1.12118e-06	0.017339	0.293837	Type 2 Diabetes, BMI adjusted
lnckb.21492	17	18101981	rs4925138	18089479	0.00019	3.6353e-07	0.00284621	0.987398	Type 2 Diabetes, BMI adjusted
lnckb.22330	17	43307433	17_43308133_T_C	43308133	0.0091	5.61746e-05	0.0265071	0.937461	Type 2 Diabetes, BMI adjusted
lnckb.22585	17	48944894	rs55724082	48940517	1.2e-05	1.18685e-06	0.00110964	0.992861	Type 2 Diabetes, BMI adjusted
lnckb.22718	17	51435427	rs73353249	51493032	0.011	2.17892e-05	0.029593	0.232819	Type 2 Diabetes, BMI adjusted
lnckb.23444	17	79011355	rs7501823	78957097	0.00024	9.27417e-07	0.00310494	0.855544	Type 2 Diabetes, BMI adjusted
lnckb.70897	17	43304383	rs4792988	43360179	0.012	6.70512e-05	0.0325882	0.602764	Type 2 Diabetes, BMI adjusted
lnckb.71017	17	81709985	17_81720706_G_T	81720706	0.0051	6.96723e-06	0.0197209	0.445924	Type 2 Diabetes, BMI adjusted
lnckb.84517	17	43326926	rs71379212	43205628	0.011	1.67487e-09	0.0195924	0.367434	Type 2 Diabetes, BMI adjusted
lnckb.84518	17	43334919	rs11656321	43362434	0.017	2.54899e-10	0.0255693	0.136624	Type 2 Diabetes, BMI adjusted
lnckb.84542	17	47446439	rs111933824	47446264	0.0013	9.92936e-07	0.00771518	0.177862	Type 2 Diabetes, BMI adjusted
lnckb.104385	19	21715139	rs6511285	21707537	0.0055	1.4792e-19	0.0074773	0.932287	Type 2 Diabetes, BMI adjusted
lnckb.25557	19	8239753	19_8394156_T_C	8394156	0.019	3.24202e-05	0.0429943	0.801179	Type 2 Diabetes, BMI adjusted
lnckb.26817	19	41863950	19_41963975_T_C	41963975	0.013	4.31468e-07	0.0235995	0.776116	Type 2 Diabetes, BMI adjusted
lnckb.85704	19	44940827	19_44941309_G_T	44941309	0.024	1.74678e-09	0.0391804	0.812508	Type 2 Diabetes, BMI adjusted
lnckb.33798	20	50292720	rs6012899	50311975	0.0041	5.12533e-09	0.0115682	0.723871	Type 2 Diabetes, BMI adjusted
lnckb.33800	20	50310711	rs6012899	50311975	0.0041	5.3107e-11	0.010014	0.338823	Type 2 Diabetes, BMI adjusted
lnckb.34722	21	37063040	rs2298682	37072590	0.028	2.33789e-06	0.0410112	0.884376	Type 2 Diabetes, BMI adjusted
lnckb.34887	21	43434853	rs162361	43438082	0.021	5.57458e-10	0.0305548	0.767295	Type 2 Diabetes, BMI adjusted
lnckb.34973	21	44927797	rs112948363	45343974	0.013	5.32652e-07	0.0235267	0.0811774	Type 2 Diabetes, BMI adjusted
lnckb.72891	21	46581678	rs3788266	46606442	0.0031	8.52447e-05	0.0187458	0.156421	Type 2 Diabetes, BMI adjusted
lnckb.36214	22	49933198	rs117800401	49950090	0.015	2.24089e-06	0.0344829	0.732288	Type 2 Diabetes, BMI adjusted
lnckb.63375	22	49936150	rs138890	49833517	0.028	1.65727e-15	0.0303679	0.635396	Type 2 Diabetes, BMI adjusted

## Sheet: lnc-eGenes_ICBP
lnc-eGene	Chr	Gene location	eQTL	eQTL location	pGWAS	peQTL	pSMR	pHEIDI	Trait
lnckb.1291	1	39064305	rs6600285	39065239	0.00395	1.45e-05	0.0164	0.913	Pulse pressure
lnckb.90825	4	119395027	4_119320747_T_C	119320747	0.00549	7.11e-06	0.0181	0.207	Diastolic blood pressure
lnckb.41200	4	119402866	rs11724758	119318723	0.00028	1.28e-05	0.00521	0.436	Diastolic blood pressure
lnckb.44371	5	149635165	rs3733662	149628904	0.0329	1.17e-11	0.0419	0.322	Mean arterial pressure
lnckb.74929	6	29899031	rs2524005	29931900	0.000245	2.03e-06	0.0037	0.823	Diastolic blood pressure
lnckb.45954	6	31394289	rs6932730	31386405	0.00751	1.57e-07	0.0172	0.235	Systolic blood pressure
lnckb.11250	12	26248303	12_26327825_A_G	26327825	0.000495	8.32e-06	0.00609	0.253	Diastolic blood pressure
lnckb.17640	15	66582166	rs16950021	66575523	0.00943	2.6e-07	0.0204	0.275	Mean arterial pressure
lnckb.22459	17	45502892	rs1635291	45674547	8.74e-06	7.74e-09	0.00043	0.882	Diastolic blood pressure
lnckb.103409	17	7665499	rs8079544	7676734	0.0182	6.94e-08	0.0305	0.868	Pulse pressure

## Sheet: lnc-eGenes_GIANT
lnc-eGene	Chr	Gene location	eQTL	eQTL location	pGWAS	peQTL	pSMR	pHEIDI	Trait
lnckb.1290	1	39038017	rs12032116	39054637	0.012	9.2922e-10	0.0218202	0.0854426	BMI
lnckb.1431	1	43937632	rs6801	43930974	0.00034	6.08407e-05	0.00765609	0.15314	BMI
lnckb.1558	1	48050047	rs7544884	48007607	0.024	2.27491e-06	0.042192	0.411725	BMI
lnckb.1762	1	59772795	1_59756132_A_G	59756132	0.025	1.29536e-05	0.0463147	0.671097	BMI
lnckb.2003	1	78229599	rs666897	78236744	0.00052	7.08203e-07	0.00458853	0.70738	BMI
lnckb.207	1	3885495	rs12097125	3901041	0.039	3.97196e-14	0.0442465	0.570793	BMI
lnckb.3011	1	150629825	rs7418501	150739420	0.0088	2.14114e-07	0.0164385	0.962312	BMI
lnckb.3016	1	150724266	rs3768015	150840478	0.0011	3.73827e-13	0.00322447	0.84614	BMI
lnckb.3501	1	160981466	rs11807930	161012467	0.00038	2.06568e-05	0.00615096	0.994296	BMI
lnckb.3779	1	174995300	rs10912867	175015690	3.9e-06	6.84574e-06	0.00115489	0.0509513	BMI
lnckb.4308	1	205862079	rs823080	205820154	2.8e-10	2.41185e-21	9.02475e-08	1	BMI
lnckb.4524	1	213812794	rs340864	213958028	0.0043	2.08515e-05	0.0156279	0.997511	BMI
lnckb.4971	1	234952011	rs2138290	234965233	0.0025	3.67258e-08	0.00843022	0.939942	BMI
lnckb.5104	1	244230506	rs10927200	244346631	0.008635	3.02448e-06	0.0213637	0.541571	BMI
lnckb.568	1	16888526	rs10907231	16524945	2.9e-06	6.27003e-07	0.000747537	0.680298	BMI
lnckb.62091	1	228809920	1_228844899_T_C	228844899	0.024	1.09793e-08	0.0375131	0.113655	BMI
lnckb.65089	1	30663758	rs1628852	30652434	0.00045	3.50441e-08	0.00297037	0.755424	BMI
lnckb.67077	1	151130075	1_151031527_T_C	151031527	7.1e-08	2.38748e-05	0.000822175	0.241056	BMI
lnckb.67517	1	107046540	1_107056636_A_T	107056636	1e-10	7.11657e-15	5.33668e-07	0.999369	BMI
lnckb.67829	1	205898729	rs1772159	205790067	3e-09	9.45224e-11	1.6241e-05	0.985207	BMI
lnckb.78017	1	56424000	rs7367215	56421138	0.013	2.67902e-11	0.019249	0.653965	BMI
lnckb.78905	1	229308286	1_229329099_C_G	229329099	0.0053	3.1195e-05	0.0198552	0.0552299	BMI
lnckb.981	1	28247144	rs568095	28245969	0.008	6.65144e-10	0.015484	0.484222	BMI
lnckb.98578	1	38983161	1_38989870_C_G	38989870	6.1e-06	2.20232e-05	0.00190277	0.0700043	BMI
lnckb.99362	1	212208362	rs12745269	212269637	0.003	2.31762e-12	0.00581059	0.751982	BMI
lnckb.105399	2	149564614	rs10204262	149567238	0.014	2.35337e-07	0.0276947	0.942307	BMI
lnckb.105567	2	186514869	2_186418259_C_T	186418259	2.1e-05	2.00084e-07	0.00104695	0.404981	BMI
lnckb.29316	2	42582829	2_42593882_C_G	42593882	8.587e-06	2.37906e-07	0.000746625	0.643941	BMI
lnckb.29319	2	42798209	rs737146	42788101	0.0062	2.76867e-05	0.021095	0.983761	BMI
lnckb.30340	2	101983465	rs12466288	101972796	0.015	2.18749e-17	0.0188301	0.999996	BMI
lnckb.30341	2	101987435	rs12466288	101972796	0.015	3.87827e-15	0.0195885	0.277198	BMI
lnckb.31180	2	159234298	rs4664274	159223463	0.0017	3.32432e-09	0.00513495	0.783657	BMI
lnckb.31209	2	161244739	rs7309	161236129	0.013	1.60465e-08	0.0209646	0.299182	BMI
lnckb.31560	2	185425440	rs16826817	185407332	0.01739	0.000106285	0.0426489	0.863278	BMI
lnckb.31672	2	191895227	rs2884024	192078240	0.003942	1.58909e-08	0.00998224	0.635174	BMI
lnckb.66939	2	171766671	rs6705200	171781090	0.00552	2.76158e-17	0.00837269	0.736187	BMI
lnckb.72212	2	155980889	rs11887860	156200672	0.01	1.03573e-06	0.023859	0.603916	BMI
lnckb.86962	2	156004631	rs16840221	156312439	0.0032	3.8796e-05	0.0176847	0.644748	BMI
lnckb.87057	2	171752472	rs10497374	171784113	6.6e-12	2.29095e-06	9.69528e-05	0.457876	BMI
lnckb.87157	2	187566012	rs10185334	187552500	0.0068	4.05858e-13	0.0103525	0.163484	BMI
lnckb.106800	3	39424563	rs2175722	39501936	0.02525	1.4596e-05	0.0466584	0.681444	BMI
lnckb.107490	3	196013070	rs17788379	196050340	0.00074	2.51959e-09	0.003444	0.538309	BMI
lnckb.36445	3	483640	rs12634251	486849	0.00053	1.12325e-09	0.00199064	0.974354	BMI
lnckb.36447	3	536130	rs4685795	493213	0.00038	3.40376e-06	0.00412447	0.449095	BMI
lnckb.36448	3	855142	rs4685795	493213	0.00038	9.07516e-07	0.00341251	0.451719	BMI
lnckb.36536	3	9378329	rs2596913	9394788	2.9e-07	2.35316e-05	0.00106687	0.996276	BMI
lnckb.36577	3	10280952	rs35681	10287693	0.031	1.4481e-10	0.0348008	0.25137	BMI
lnckb.37034	3	42732575	rs4396867	42828903	0.027	2.02631e-08	0.0397234	0.195288	BMI
lnckb.38184	3	123201927	rs7631072	123203570	0.0054	4.74221e-07	0.014144	0.320153	BMI
lnckb.38702	3	151751179	rs4679937	151781460	0.0146	4.91209e-20	0.0186509	0.89669	BMI
lnckb.38704	3	151796278	rs10513417	151750447	0.01242	1.09418e-09	0.0207231	0.17278	BMI
lnckb.38768	3	156669226	rs9869703	156604190	1.4e-09	1.19554e-05	0.000392163	0.772991	BMI
lnckb.39398	3	195623918	rs17788379	196050340	0.00074	6.16569e-07	0.00535722	0.991251	BMI
lnckb.39423	3	196018635	rs17788379	196050340	0.00074	2.93767e-13	0.00228944	0.411197	BMI
lnckb.63672	3	195628328	3_196093909_C_A	196093909	0.0011	0.000135373	0.01225	0.995521	BMI
lnckb.63691	3	16059718	rs6766571	16052355	0.00061	2.18057e-05	0.00692121	0.251372	BMI
lnckb.73140	3	33778629	rs7651053	33867556	0.0059	6.51168e-27	0.00883067	0.0819677	BMI
lnckb.73155	3	40462376	rs2679807	40153715	0.012	0.000116531	0.0344692	0.0980677	BMI
lnckb.90042	3	196461154	3_196488789_G_A	196488789	4.1e-07	4.78643e-06	0.000738548	0.6328	BMI
lnckb.107947	4	75464705	4_75494835_C_G	75494835	0.0036	1.67174e-09	0.00801718	0.257139	BMI
lnckb.39612	4	652850	4_688151_T_C	688151	0.00029	4.0646e-05	0.0068044	0.853164	BMI
lnckb.39909	4	10403597	4_10151427_G_T	10151427	0.0031	9.58686e-06	0.0130152	0.95164	BMI
lnckb.40067	4	25256681	rs10006479	25254219	0.00012	4.4301e-06	0.00353527	0.162931	BMI
lnckb.41176	4	118278762	rs788663	118234074	0.024	3.316e-07	0.0415983	0.998753	BMI
lnckb.41200	4	119402866	rs12508504	119489452	2.1e-07	2.59263e-08	0.000154618	1	BMI
lnckb.73689	4	38193340	rs959556	38193436	0.004284	3.1522e-12	0.00775578	0.587645	BMI
lnckb.90825	4	119395027	rs17009129	119359462	0.02102	2.13712e-06	0.0379997	0.77469	BMI
lnckb.108803	5	64399473	rs10056417	64367503	3.2e-06	0.000116221	0.00325787	0.945591	BMI
lnckb.42285	5	6582136	5_6602555_G_C	6602555	0.0004894	2.26689e-06	0.00501511	0.999807	BMI
lnckb.42968	5	62578735	rs247270	62362130	0.025	5.10874e-05	0.0459131	0.900462	BMI
lnckb.43279	5	81222911	5_81304800_C_G	81304800	0.004928	6.57618e-06	0.0168362	0.997626	BMI
lnckb.43364	5	88268882	rs1644047	88569970	0.0025	5.66641e-06	0.0111965	0.426643	BMI
lnckb.43459	5	95962001	rs10065122	96274816	0.011	7.32586e-06	0.0249868	0.103673	BMI
lnckb.43475	5	96776547	rs27039	96778846	2.6e-05	2.30927e-08	0.000640564	0.595508	BMI
lnckb.43630	5	113427959	rs17135608	113406610	0.00047	6.4485e-06	0.00602874	0.391385	BMI
lnckb.43813	5	127965899	rs2409110	128097355	0.00054	5.31112e-06	0.00552592	0.742684	BMI
lnckb.43959	5	134506552	rs6877546	134509421	5.5e-05	8.3544e-06	0.00259607	0.734265	BMI
lnckb.43960	5	134511318	rs329117	134524410	4e-06	4.31872e-07	0.000572819	0.801365	BMI
lnckb.44016	5	136183637	5_136146896_C_G	136146896	0.0042	1.78526e-11	0.00885053	0.182394	BMI
lnckb.44070	5	138744428	5_138709551_G_A	138709551	0.00126	3.24965e-10	0.00411205	0.996295	BMI
lnckb.44769	5	173688970	rs13187242	173680756	0.0015	6.03658e-07	0.00750124	0.988193	BMI
lnckb.44770	5	173707599	rs11134812	173684634	0.002	1.94325e-05	0.0119117	0.995906	BMI
lnckb.44771	5	173703918	rs11134812	173684634	0.002	4.82358e-06	0.0101068	0.999458	BMI
lnckb.44937	5	179534545	rs7442819	179631072	0.0051	5.60952e-06	0.0149554	0.797113	BMI
lnckb.74168	5	6671106	rs6884552	6661853	0.001883	4.86106e-05	0.0135701	0.999681	BMI
lnckb.92611	5	140707234	rs801181	140713229	2.7e-05	2.15053e-09	0.000545395	0.325506	BMI
lnckb.109440	6	28408635	rs916403	28440481	0.013	5.35426e-11	0.0169913	0.0585708	BMI
lnckb.109452	6	29947614	rs1628578	29727725	1.7e-06	6.03755e-09	0.000281426	0.978083	BMI
lnckb.45441	6	13572072	rs2328676	13576476	0.03	3.41919e-12	0.0438964	0.684471	BMI
lnckb.45740	6	27472513	rs2235232	27359084	0.01041	2.904e-05	0.0278481	0.0846006	BMI
lnckb.45795	6	28421398	rs916403	28440481	0.013	7.41243e-11	0.017101	0.0591319	BMI
lnckb.45858	6	29871895	rs3129063	29677836	9.4e-06	2.89659e-08	0.000585712	0.581817	BMI
lnckb.46608	6	54146882	rs1325831	54039549	2.5e-06	9.92086e-10	0.000223257	0.218142	BMI
lnckb.46641	6	57855891	rs12213747	57952620	0.0098	2.22894e-12	0.0174518	0.123772	BMI
lnckb.46644	6	57941474	rs4469327	57959642	0.01285	5.42612e-16	0.0173973	0.911735	BMI
lnckb.46894	6	85654357	rs1059307	85678170	0.01	2.54537e-18	0.0119432	1	BMI
lnckb.46957	6	89638532	rs9359862	89764789	5.3e-07	2.89108e-10	9.7589e-05	1	BMI
lnckb.47393	6	125577576	rs3799712	125753957	3.8e-05	4.87425e-06	0.00207658	0.0854526	BMI
lnckb.47399	6	125794609	rs1343121	125715038	7.2e-06	6.70733e-05	0.00300141	0.208421	BMI
lnckb.47556	6	135796306	6_135815734_C_T	135815734	0.0046	1.22115e-05	0.015929	0.0971434	BMI
lnckb.47677	6	140807271	rs12525110	140898401	0.005502	4.75979e-09	0.0115356	0.8373	BMI
lnckb.47846	6	152983352	6_153024174_C_T	153024174	0.012	2.94762e-21	0.0146524	0.999686	BMI
lnckb.75336	6	158228519	rs6929952	158230363	0.0063	3.94137e-06	0.0209515	0.857176	BMI
lnckb.94000	6	160755460	rs3846778	160809769	0.012	3.41097e-06	0.0264702	0.414263	BMI
lnckb.110812	7	101336607	rs12665915	101354463	0.02854	3.78257e-06	0.045822	0.307856	BMI
lnckb.110901	7	116838897	rs41790	116852221	0.0021	9.41019e-08	0.00891627	0.995606	BMI
lnckb.49866	7	6799240	rs10242703	6831004	0.0011	3.24787e-09	0.00413846	0.977027	BMI
lnckb.49916	7	11202491	rs4236261	11192616	0.0036	3.13388e-05	0.0149341	0.701524	BMI
lnckb.50225	7	28179961	rs917115	28132967	0.0075	3.82952e-06	0.0215191	0.888819	BMI
lnckb.50411	7	39327557	7_39398304_T_C	39398304	9.6e-10	3.74817e-07	8.79907e-05	0.191857	BMI
lnckb.50412	7	39387934	rs3778934	39405786	7.4e-10	2.87772e-06	0.000213891	0.955765	BMI
lnckb.50562	7	46302128	rs260370	46423144	0.005774	4.23623e-05	0.0212223	0.722363	BMI
lnckb.50584	7	47761476	rs718077	47758718	0.01356	2.14543e-07	0.0270256	0.486442	BMI
lnckb.50775	7	65647010	7_66044482_G_A	66044482	0.021	2.10247e-06	0.0401795	0.802704	BMI
lnckb.50781	7	65837860	7_65770889_C_T	65770889	0.03379	5.33397e-09	0.0488192	0.331862	BMI
lnckb.50792	7	66493632	rs1638735	66630751	0.018	0.000174327	0.0463888	0.829592	BMI
lnckb.50801	7	66885203	rs4718412	66821880	6.8e-06	1.76415e-09	0.000382423	0.628683	BMI
lnckb.50802	7	66904120	rs4717331	66913899	6.7e-06	1.3727e-08	0.000332354	0.992899	BMI
lnckb.51394	7	100942059	7_100914499_C_T	100914499	0.00079	1.69546e-09	0.00323528	1	BMI
lnckb.51922	7	135170846	rs3250	135160680	0.0026	2.5412e-06	0.0103332	0.999936	BMI
lnckb.75537	7	50450518	rs11980368	50482241	0.00017	8.06145e-07	0.00250911	0.0728313	BMI
lnckb.95025	7	101349283	rs10228674	101353842	0.02409	1.06343e-06	0.038464	0.204954	BMI
lnckb.52582	8	6355536	rs1550697	6409253	4.6e-06	7.33365e-06	0.001224	0.429737	BMI
lnckb.53124	8	30361480	rs4397363	30366812	0.006	3.48745e-06	0.0173073	0.251916	BMI
lnckb.53303	8	42332654	rs2272732	42329061	0.017	5.57466e-11	0.0258077	0.226422	BMI
lnckb.53304	8	42333393	rs2272732	42329061	0.017	1.81354e-08	0.02892	0.713017	BMI
lnckb.54778	8	144409492	8_144375777_G_C	144375777	0.018	8.39539e-05	0.0447788	0.894493	BMI
lnckb.76324	8	125952217	8_125776760_C_A	125776760	0.02896	2.31021e-06	0.0474413	0.913023	BMI
lnckb.76388	8	144418070	rs760477	144443060	0.0098	1.12213e-07	0.0213126	0.777663	BMI
lnckb.96063	8	81641029	8_81731171_A_G	81731171	0.022	3.66886e-07	0.0382397	0.73329	BMI
lnckb.55002	9	4676380	9_4679304_C_G	4679304	0.0008837	4.90201e-05	0.0102508	0.487723	BMI
lnckb.55214	9	22646200	9_22746439_C_G	22746439	0.0064	3.09436e-05	0.0212417	0.294502	BMI
lnckb.55468	9	37788901	rs872778	37806248	0.03258	1.12038e-16	0.0384896	0.980074	BMI
lnckb.55705	9	68953088	9_68750547_T_A	68750547	0.0098	6.47566e-06	0.0264337	0.660388	BMI
lnckb.56102	9	93431417	rs7036984	93438258	0.0014	1.32283e-14	0.00312483	0.948365	BMI
lnckb.56128	9	94485348	rs7869736	94887846	1.5e-05	5.40437e-05	0.00313722	0.176229	BMI
lnckb.56155	9	95806088	rs10760269	95852897	0.018	2.16419e-26	0.0236532	0.999982	BMI
lnckb.56277	9	99906633	9_100044292_A_G	100044292	4.4e-09	1.40431e-07	7.58097e-05	0.159511	BMI
lnckb.56347	9	104926789	rs2043664	104931964	0.0066	1.3372e-08	0.0136762	0.256467	BMI
lnckb.56639	9	120843042	rs4837796	120848010	0.02989	1.16042e-31	0.033131	1	BMI
lnckb.56653	9	121370468	rs7029360	121518905	0.022	2.17886e-07	0.0359199	0.0526618	BMI
lnckb.56881	9	128818402	rs2259043	128845642	0.001879	1.68637e-05	0.0117405	0.977295	BMI
lnckb.56884	9	128882112	rs4489410	128829370	0.001017	7.39226e-05	0.0114227	0.340161	BMI
lnckb.56962	9	130420329	rs12353112	130890485	0.003	2.52644e-05	0.0152619	0.48096	BMI
lnckb.5627	10	17386668	rs3858190	17498371	0.02166	6.92901e-05	0.0467203	0.448194	BMI
lnckb.5863	10	30831828	10_30914163_T_C	30914163	0.0065	3.3821e-05	0.0222337	0.936561	BMI
lnckb.6195	10	52556629	rs10824796	52774853	0.01283	3.14067e-08	0.0232407	1	BMI
lnckb.6312	10	63630297	rs3847327	63622568	8.3e-08	7.1747e-09	8.79051e-05	0.0964814	BMI
lnckb.6629	10	80262167	10_80275417_T_C	80275417	0.033	1.13304e-11	0.0377858	0.880933	BMI
lnckb.6692	10	86521945	rs4638218	86422841	0.00032	5.53264e-05	0.00739728	0.551858	BMI
lnckb.7076	10	102854210	rs12416687	102869254	0.013	1.79976e-06	0.0255482	1	BMI
lnckb.7398	10	122448063	rs3793917	122459759	0.035	1.42147e-12	0.044078	0.977912	BMI
lnckb.79560	10	72023861	rs4148939	72002904	0.035	1.89954e-09	0.0398384	0.107162	BMI
lnckb.79589	10	80266242	10_80274506_G_A	80274506	0.027	4.88493e-08	0.0386023	0.338028	BMI
lnckb.79590	10	80268146	rs4934028	80279023	0.019	7.83651e-09	0.0260602	0.472388	BMI
lnckb.99613	10	6724334	rs353184	6730166	0.00018	5.75103e-07	0.00248401	0.452586	BMI
lnckb.100578	11	68868157	rs12419421	68916637	8.7e-05	2.561e-05	0.00422524	0.239789	BMI
lnckb.7725	11	777570	11_784340_C_G	784340	5.3e-09	3.47623e-14	5.66744e-06	1	BMI
lnckb.80017	11	442489	rs6598023	424291	0.01205	2.96276e-09	0.0207677	0.514052	BMI
lnckb.80188	11	30343878	rs7926666	30341554	0.017	2.74112e-05	0.0387683	0.0826946	BMI
lnckb.80532	11	93277177	rs7114042	93295707	7.6e-05	4.77212e-08	0.00153763	0.795162	BMI
lnckb.9123	11	65422774	rs512715	65423737	0.037	5.44855e-12	0.0494199	1	BMI
lnckb.9325	11	68870405	rs583182	68911166	4.1e-07	5.34006e-06	0.000720891	0.312804	BMI
lnckb.9331	11	69000765	rs11600377	69018335	0.00047	2.4506e-05	0.00756659	0.185762	BMI
lnckb.9496	11	74933486	rs7105085	74858894	0.005428	3.60656e-05	0.0210707	0.479494	BMI
lnckb.9892	11	107223216	rs10789620	107334700	0.00035	2.26961e-09	0.00238816	0.943579	BMI
lnckb.11154	12	19547693	rs10770503	19539469	0.009209	2.67406e-06	0.0238862	0.961551	BMI
lnckb.113554	12	16383952	rs4149208	16364647	0.021	2.15806e-05	0.0457852	0.697854	BMI
lnckb.11494	12	47829152	rs624959	47604521	0.012	1.98818e-05	0.0269084	0.609662	BMI
lnckb.11773	12	54058254	rs2233921	54182016	0.0019	5.77571e-07	0.00734149	0.66987	BMI
lnckb.11779	12	54120306	rs2233921	54182016	0.0019	8.19571e-08	0.00627569	0.116359	BMI
lnckb.11782	12	54150219	rs3087404	54187830	0.0075	5.46631e-11	0.0152715	0.190287	BMI
lnckb.11981	12	57931449	12_57567711_T_C	57567711	0.0077	0.000119727	0.0284114	0.809194	BMI
lnckb.12133	12	69316829	12_69341712_A_G	69341712	1.2e-06	1.59392e-07	0.000323917	0.749599	BMI
lnckb.12260	12	79540242	rs711159	79714636	0.01096	2.98153e-05	0.0298291	0.441464	BMI
lnckb.12604	12	103841417	rs1370410	103847614	0.018	1.95557e-07	0.0313955	0.124688	BMI
lnckb.12902	12	116910949	rs4767492	116999056	0.0099	7.76159e-06	0.0254085	0.236428	BMI
lnckb.13005	12	121121218	12_121113484_A_C	121113484	0.021	2.33439e-05	0.0390758	0.659607	BMI
lnckb.13102	12	123613121	rs786444	123580869	0.0015	7.0174e-07	0.00672969	0.168831	BMI
lnckb.13328	12	132199274	rs6598199	132087708	0.00013	1.57733e-05	0.00419552	0.101785	BMI
lnckb.13362	12	132762107	12_132769626_A_G	132769626	1.1e-09	4.92426e-09	2.60626e-05	0.134562	BMI
lnckb.13934	13	44161258	rs9567377	44146081	0.0026	3.29647e-11	0.00682431	0.935779	BMI
lnckb.13935	13	44176603	rs9567366	44108837	0.028	6.54607e-09	0.0417787	0.72641	BMI
lnckb.14652	13	106568240	rs9520100	106574199	0.0057	7.06259e-06	0.0181512	0.793353	BMI
lnckb.14757	13	111317105	rs4773353	111321442	0.00017	1.8903e-09	0.00134434	0.090915	BMI
lnckb.102291	14	39382996	rs9323003	39736990	0.0056	0.000124561	0.022957	0.532585	BMI
lnckb.102379	14	59391395	rs1262135	59443050	0.02327	4.53985e-08	0.0370374	0.768982	BMI
lnckb.15632	14	59428673	rs10140007	59484560	0.002195	7.01678e-07	0.00909382	0.0609595	BMI
lnckb.15906	14	73786881	rs12886003	73797256	1.6e-05	6.91709e-15	0.000152842	0.806938	BMI
lnckb.16134	14	89417354	rs763972	89305771	0.018	2.81748e-06	0.0360846	0.954086	BMI
lnckb.16178	14	91378640	14_91424333_T_C	91424333	0.00088	5.24238e-05	0.00911143	0.999976	BMI
lnckb.16441	14	101948126	rs2448241	101948430	0.01755	1.15339e-07	0.030205	0.994086	BMI
lnckb.69851	14	58574299	rs1743720	58459008	0.013	0.000115268	0.0359321	0.577628	BMI
lnckb.69936	14	94558051	14_94565895_A_T	94565895	0.031	5.55592e-07	0.0431603	0.748075	BMI
lnckb.102692	15	45293934	15_45406595_T_G	45406595	0.0011	8.98869e-10	0.00326885	0.27994	BMI
lnckb.102693	15	45302359	15_45398791_T_C	45398791	0.0021	1.52428e-05	0.0125741	0.277975	BMI
lnckb.102694	15	45326176	15_45406595_T_G	45406595	0.0011	2.41103e-05	0.0086419	0.524861	BMI
lnckb.102695	15	45327839	15_45406595_T_G	45406595	0.0011	2.18698e-10	0.00302932	0.434913	BMI
lnckb.17078	15	40075943	rs7181230	40068540	0.0049	6.60665e-05	0.0208805	0.22953	BMI
lnckb.17290	15	47774186	rs1377673	47930801	0.00016	6.42978e-05	0.00632563	0.917155	BMI
lnckb.17387	15	53115213	rs17659514	53129207	0.01107	6.32423e-15	0.0157112	0.416537	BMI
lnckb.17607	15	65083036	rs4238400	65070697	0.00041	1.40125e-06	0.00461021	0.48534	BMI
lnckb.17640	15	66582166	rs16950021	66575523	9.8e-08	2.59908e-07	0.000227718	0.610612	BMI
lnckb.18060	15	81614942	rs12916179	81766277	0.023	7.98516e-06	0.0428169	0.825496	BMI
lnckb.18378	15	97533738	rs1032954	97731872	1.1e-05	2.95765e-06	0.00148467	0.277498	BMI
lnckb.18380	15	97631023	rs11629532	97740323	5.7e-06	6.64819e-07	0.000921747	0.389628	BMI
lnckb.18382	15	97683849	rs11629532	97740323	5.7e-06	3.70055e-06	0.00134843	0.679434	BMI
lnckb.70142	15	45330209	15_45406595_T_G	45406595	0.0011	1.99974e-09	0.00342606	0.503839	BMI
lnckb.83327	15	34130113	rs4780231	34222625	0.0039	6.68222e-05	0.0206481	0.821155	BMI
lnckb.83382	15	45335149	rs11636114	45309214	0.014	1.5547e-06	0.0265762	0.845713	BMI
lnckb.83394	15	47133266	rs11070570	47134759	9.2e-05	1.87688e-07	0.00201595	0.509513	BMI
lnckb.83395	15	47134319	rs13329602	47180067	4.8e-05	4.48295e-06	0.00237762	0.982649	BMI
lnckb.83396	15	47138075	rs689784	47141241	2e-05	3.87683e-06	0.00153747	0.92073	BMI
lnckb.83566	15	78558438	rs555018	78586900	0.014	6.66876e-08	0.0246649	0.186134	BMI
lnckb.18666	16	382118	16_406483_T_C	406483	3.8e-05	1.99888e-05	0.00329304	0.159129	BMI
lnckb.18667	16	383090	rs4984666	396362	0.0021	5.45037e-07	0.0090906	0.424802	BMI
lnckb.18849	16	2673702	rs757168	2700209	0.0077	5.8418e-05	0.025604	0.608512	BMI
lnckb.18961	16	4245825	rs251742	4266167	0.012	3.77737e-05	0.028808	0.648185	BMI
lnckb.19181	16	15094411	rs11075254	15068494	0.008022	0.000130949	0.0293405	0.566345	BMI
lnckb.19379	16	24826730	rs12924246	24833308	5.2e-11	4.09811e-06	0.000165207	0.771315	BMI
lnckb.19604	16	31040961	rs7203999	31006233	1.4e-12	1.04454e-05	0.000191559	0.998426	BMI
lnckb.19609	16	31093727	rs881929	31068050	1.6e-31	5.16993e-13	8.40736e-10	1	BMI
lnckb.19775	16	48610310	rs2883641	48630535	0.00042	2.87318e-18	0.000994121	0.353977	BMI
lnckb.19880	16	54115728	rs11076022	54117066	2.7e-10	4.18197e-16	8.70527e-07	0.378203	BMI
lnckb.20393	16	77742619	rs4888670	77749611	0.0021	3.89276e-11	0.00630137	0.392472	BMI
lnckb.20402	16	78607223	rs12598987	78630650	0.019	1.42418e-05	0.035019	0.829514	BMI
lnckb.20473	16	83796618	rs11641198	83927392	0.016	1.77596e-05	0.032744	0.894857	BMI
lnckb.20731	16	89508379	rs2965819	89434622	0.026	1.35824e-05	0.0424314	0.366873	BMI
lnckb.67085	16	3152176	rs2238378	3143216	0.027	2.78383e-05	0.0441888	0.739949	BMI
lnckb.70437	16	30281265	rs1132812	30186830	2.2e-23	4.55082e-07	6.98837e-06	0.231897	BMI
lnckb.84133	16	77190023	rs6564396	77156176	0.005164	4.43511e-09	0.0115048	0.0523247	BMI
lnckb.103409	17	7665499	rs8079544	7676734	5.1e-05	6.93938e-08	0.00112755	0.269931	BMI
lnckb.20902	17	909632	17_909251_T_C	909251	0.023	5.53305e-14	0.0292621	0.582906	BMI
lnckb.21090	17	5111935	rs8074081	5089265	0.0019	5.35353e-08	0.00752099	0.821114	BMI
lnckb.21492	17	18101981	rs4925138	18089479	6.6e-05	3.6353e-07	0.00151835	0.997636	BMI
lnckb.21605	17	21214344	rs2279164	21178007	0.034	5.13887e-06	0.0495152	0.178391	BMI
lnckb.22334	17	43368634	rs11079387	43433482	5.2e-06	1.91944e-05	0.00182711	0.504235	BMI
lnckb.22415	17	44734093	rs11657244	44597869	0.016	2.30338e-05	0.037741	0.786616	BMI
lnckb.22458	17	45494502	rs8072451	45816350	0.005115	3.10084e-06	0.016152	0.378672	BMI
lnckb.22480	17	46150928	rs17575507	46056729	0.004605	2.86247e-17	0.00734152	0.504029	BMI
lnckb.22482	17	46193183	rs17575507	46056729	0.004605	2.73115e-27	0.00623551	0.663928	BMI
lnckb.22695	17	50866536	rs7209223	50886628	0.0099	2.23282e-05	0.026191	0.784159	BMI
lnckb.22697	17	50908678	17_50898871_A_C	50898871	0.0049	0.000183642	0.0253428	0.607577	BMI
lnckb.22718	17	51435427	rs7218271	51435992	0.0067	2.2441e-05	0.020573	0.171988	BMI
lnckb.23373	17	77666976	rs2870777	77668563	0.0017	2.50278e-08	0.00600557	0.426722	BMI
lnckb.70897	17	43304383	17_43125170_G_C	43125170	0.00017	9.03148e-05	0.00616124	0.637421	BMI
lnckb.71017	17	81709985	rs11150805	81671775	0.011	1.87967e-05	0.030885	0.789062	BMI
lnckb.84517	17	43326926	rs8070179	43050671	0.00014	2.13527e-09	0.00110901	0.226887	BMI
lnckb.84518	17	43334919	rs17599948	43201393	4.6e-09	1.58986e-09	2.4197e-05	0.999992	BMI
lnckb.84538	17	45578806	rs17651507	45981644	0.002118	2.50453e-07	0.0082904	0.813499	BMI
lnckb.84542	17	47446439	rs10514928	47426173	3.4e-05	9.92936e-07	0.00147255	0.563962	BMI
lnckb.24050	18	5238084	18_5282443_C_T	5282443	0.02088	3.73066e-10	0.0301856	0.994635	BMI
lnckb.24154	18	10589237	18_10555123_T_C	10555123	0.00083	2.33097e-06	0.00568311	0.161992	BMI
lnckb.24949	18	74591085	rs6566816	74596354	0.009982	1.99578e-06	0.0230688	0.720888	BMI
lnckb.25073	18	80062752	18_80067314_T_C	80067314	0.01473	3.31816e-16	0.0194446	0.922934	BMI
lnckb.71160	18	49739823	18_49653698_C_T	49653698	0.0027	2.2688e-05	0.0143518	0.552462	BMI
lnckb.104385	19	21715139	rs7252798	21725251	0.0096	2.40553e-19	0.0111062	0.897033	BMI
lnckb.26200	19	21430025	rs8107999	21403434	0.0097	1.5725e-06	0.0204408	0.454118	BMI
lnckb.26287	19	27755200	rs11666844	27813792	0.017	6.47957e-10	0.0257415	0.528263	BMI
lnckb.26288	19	27757184	19_27821292_A_G	27821292	0.011	7.11088e-17	0.0175149	0.75989	BMI
lnckb.26366	19	32389809	rs6510245	32401024	0.001245	8.98009e-05	0.0122104	0.477438	BMI
lnckb.27757	19	57867038	19_57865116_A_C	57865116	0.0067	3.79515e-09	0.0116933	0.539789	BMI
lnckb.27787	19	58362626	19_58372530_G_A	58372530	0.01	2.87337e-05	0.0299944	0.110049	BMI
lnckb.85477	19	1281804	rs1683569	871135	0.011	6.37081e-05	0.0302133	0.630468	BMI
lnckb.85682	19	36999903	19_36982340_C_T	36982340	0.003505	1.5798e-07	0.0108683	0.883517	BMI
lnckb.85704	19	44940827	rs909134	44989803	0.029	2.02857e-09	0.0423171	0.209231	BMI
lnckb.32816	20	3884983	rs17287822	3997889	0.021	4.15577e-11	0.0295926	0.588124	BMI
lnckb.33798	20	50292720	20_50312434_A_C	50312434	0.01068	1.15355e-08	0.0191839	0.512528	BMI
lnckb.33800	20	50310711	20_50312434_A_C	50312434	0.01068	9.99519e-11	0.0169929	0.155297	BMI
lnckb.34141	20	62782754	rs6011654	63189912	0.0073	4.06864e-05	0.0267462	0.657311	BMI
lnckb.34179	20	63359988	rs755203	63362912	4.8e-05	1.33299e-13	0.000325536	0.979391	BMI
lnckb.62967	20	1418447	rs1884391	1435422	9.8e-06	4.10516e-07	0.000735431	0.250127	BMI
lnckb.63145	20	35108694	rs3746429	35115804	2.3e-06	6.26283e-06	0.00102342	0.637729	BMI
lnckb.87902	20	31593300	rs6057968	31494976	0.023	3.79381e-05	0.0483043	0.912139	BMI
lnckb.34887	21	43434853	rs162357	43439087	0.0024	4.9884e-09	0.00602209	0.36551	BMI
lnckb.35384	22	23909456	rs2739330	23953099	0.043	1.0421e-24	0.0496383	1	BMI
lnckb.35985	22	42090933	22_42121985_C_G	42121985	0.001	8.16348e-15	0.00208235	1	BMI
lnckb.35986	22	42119805	22_42121985_C_G	42121985	0.001	1.06251e-14	0.00209705	1	BMI
lnckb.73031	22	41413953	22_41680377_C_A	41680377	7.6e-05	9.41291e-06	0.00298856	0.454002	BMI
lnckb.1762	1	59772795	1_59756132_A_G	59756132	0.01734	1.29536e-05	0.0371326	0.0681918	Waist circumference adjusted for BMI
lnckb.4513	1	212852108	rs12125982	212883550	0.0253	1.80037e-17	0.0313521	0.404781	Waist circumference adjusted for BMI
lnckb.4971	1	234952011	rs2138290	234965233	0.002084	3.67258e-08	0.00708913	0.807537	Waist circumference adjusted for BMI
lnckb.750	1	23368485	rs9887921	23374318	0.00158	7.08554e-13	0.00376462	0.521572	Waist circumference adjusted for BMI
lnckb.30340	2	101983465	rs12466288	101972796	0.01459	2.18749e-17	0.0182953	0.999983	Waist circumference adjusted for BMI
lnckb.30341	2	101987435	rs12466288	101972796	0.01459	3.87827e-15	0.0190452	0.72809	Waist circumference adjusted for BMI
lnckb.30447	2	108497034	2_108553610_T_C	108553610	0.0005526	1.75032e-05	0.00744209	0.171868	Waist circumference adjusted for BMI
lnckb.30531	2	112574817	rs3789724	112556217	0.002259	3.59113e-08	0.00742109	0.984076	Waist circumference adjusted for BMI
lnckb.30603	2	113979569	rs4450608	113818541	0.0002309	7.41662e-05	0.00673029	0.330723	Waist circumference adjusted for BMI
lnckb.31135	2	156020535	rs1356744	156137166	0.02394	8.06269e-06	0.0453477	0.105449	Waist circumference adjusted for BMI
lnckb.87157	2	187566012	rs10185334	187552500	0.01144	4.05858e-13	0.0163623	0.113637	Waist circumference adjusted for BMI
lnckb.87160	2	187605809	rs10185334	187552500	0.01144	5.10208e-06	0.0262976	0.143667	Waist circumference adjusted for BMI
lnckb.87161	2	187611179	rs4622677	187606544	0.01419	9.82323e-11	0.0229865	0.180126	Waist circumference adjusted for BMI
lnckb.37034	3	42732575	rs4396867	42828903	0.00793	2.02631e-08	0.0162535	0.9071	Waist circumference adjusted for BMI
lnckb.63691	3	16059718	rs6766571	16052355	0.007496	2.18057e-05	0.0242052	0.467004	Waist circumference adjusted for BMI
lnckb.73369	3	125069796	rs11718838	125207848	0.03362	2.05868e-14	0.039631	0.66168	Waist circumference adjusted for BMI
lnckb.108051	4	108734767	rs1377211	108752684	0.01391	3.03951e-17	0.0178368	0.133804	Waist circumference adjusted for BMI
lnckb.41200	4	119402866	rs12508504	119489452	0.01156	2.59263e-08	0.0215731	0.999996	Waist circumference adjusted for BMI
lnckb.41483	4	143912331	rs924234	143706799	0.002712	3.06454e-05	0.0148921	0.532907	Waist circumference adjusted for BMI
lnckb.42728	5	42950889	rs13171192	43102566	0.02148	4.26673e-06	0.0403906	0.625337	Waist circumference adjusted for BMI
lnckb.43475	5	96776547	rs27039	96778846	0.03129	2.30927e-08	0.0454196	0.379571	Waist circumference adjusted for BMI
lnckb.44937	5	179534545	rs7442819	179631072	0.002135	5.60952e-06	0.0114501	0.227567	Waist circumference adjusted for BMI
lnckb.45685	6	26277605	6_26327725_G_A	26327725	4.27e-06	9.87714e-06	0.00141197	0.765956	Waist circumference adjusted for BMI
lnckb.45858	6	29871895	rs3129063	29677836	0.009708	2.89659e-08	0.0187026	0.520932	Waist circumference adjusted for BMI
lnckb.46608	6	54146882	rs1325831	54039549	0.01923	9.92086e-10	0.0288159	0.998247	Waist circumference adjusted for BMI
lnckb.47393	6	125577576	rs3799712	125753957	0.002873	4.87425e-06	0.0121441	0.582369	Waist circumference adjusted for BMI
lnckb.47399	6	125794609	rs1343121	125715038	0.003498	6.70733e-05	0.0176379	0.677639	Waist circumference adjusted for BMI
lnckb.110812	7	101336607	rs12665915	101354463	0.00702	3.78257e-06	0.0192493	0.815921	Waist circumference adjusted for BMI
lnckb.50584	7	47761476	rs718077	47758718	0.02066	2.14543e-07	0.0364752	0.414851	Waist circumference adjusted for BMI
lnckb.51144	7	90586985	rs11973312	90687046	0.01348	5.61663e-06	0.0310742	0.524746	Waist circumference adjusted for BMI
lnckb.51351	7	100336065	7_100475144_C_T	100475144	0.0009797	2.27779e-19	0.0019669	1	Waist circumference adjusted for BMI
lnckb.51422	7	101356127	7_101374089_A_G	101374089	0.005954	2.1979e-17	0.00916824	0.851155	Waist circumference adjusted for BMI
lnckb.51544	7	107739832	rs739518	107743682	0.03063	1.99793e-08	0.0432523	0.11349	Waist circumference adjusted for BMI
lnckb.95025	7	101349283	rs10228674	101353842	0.009302	1.06343e-06	0.0210186	0.783555	Waist circumference adjusted for BMI
lnckb.56155	9	95806088	rs10760269	95852897	0.000365	2.16419e-26	0.000795718	0.908602	Waist circumference adjusted for BMI
lnckb.56639	9	120843042	rs4837796	120848010	0.03174	1.16042e-31	0.033131	1	Waist circumference adjusted for BMI
lnckb.56881	9	128818402	rs2259043	128845642	0.01808	1.68637e-05	0.0393624	0.959592	Waist circumference adjusted for BMI
lnckb.6635	10	80528138	rs11185932	80535642	0.01434	3.12603e-09	0.0227744	0.248293	Waist circumference adjusted for BMI
lnckb.7076	10	102854210	rs12416687	102869254	0.002551	1.79976e-06	0.0110787	0.999999	Waist circumference adjusted for BMI
lnckb.7398	10	122448063	rs3793917	122459759	0.01474	1.42147e-12	0.0216045	0.972476	Waist circumference adjusted for BMI
lnckb.10140	11	118791254	rs583905	118825199	0.03037	1.37973e-08	0.0419622	0.0518834	Waist circumference adjusted for BMI
lnckb.7725	11	777570	11_784340_C_G	784340	0.03383	3.47623e-14	0.0402717	1	Waist circumference adjusted for BMI
lnckb.7798	11	1969461	rs10840138	1980665	4.48e-05	1.14059e-06	0.00177418	0.197172	Waist circumference adjusted for BMI
lnckb.9122	11	65421122	rs694243	65404726	0.02881	1.88782e-07	0.0451385	0.999978	Waist circumference adjusted for BMI
lnckb.9325	11	68870405	rs583182	68911166	0.0001278	5.34006e-06	0.00314701	0.380078	Waist circumference adjusted for BMI
lnckb.9331	11	69000765	rs11600377	69018335	0.009751	2.4506e-05	0.0283861	0.453804	Waist circumference adjusted for BMI
lnckb.11304	12	29280006	rs12314737	29293911	0.0186	1.97977e-11	0.0253279	0.635096	Waist circumference adjusted for BMI
lnckb.12072	12	66130751	12_66105732_T_A	66105732	0.04036	1.79637e-26	0.0468464	0.407969	Waist circumference adjusted for BMI
lnckb.13527	13	21302279	rs12864273	21334539	0.0004258	8.2415e-11	0.00189566	0.531606	Waist circumference adjusted for BMI
lnckb.69851	14	58574299	rs1743720	58459008	0.003318	0.000115268	0.0195646	0.251211	Waist circumference adjusted for BMI
lnckb.69947	14	96097489	rs17093741	96097305	0.03118	1.03333e-11	0.0397399	0.896723	Waist circumference adjusted for BMI
lnckb.17314	15	49102792	rs16961283	48636598	0.004001	5.9459e-06	0.015377	0.0624783	Waist circumference adjusted for BMI
lnckb.17487	15	60762754	rs12591650	60768508	0.01337	1.76792e-06	0.0271585	0.681604	Waist circumference adjusted for BMI
lnckb.17640	15	66582166	rs16950021	66575523	0.02194	2.59908e-07	0.0355638	0.126817	Waist circumference adjusted for BMI
lnckb.18090	15	82750564	15_82750492_T_C	82750492	3.12e-05	2.42438e-06	0.00178688	0.722569	Waist circumference adjusted for BMI
lnckb.20473	16	83796618	rs11641198	83927392	0.008305	1.77596e-05	0.0244276	0.979298	Waist circumference adjusted for BMI
lnckb.20889	17	506800	rs11247554	504225	8.26e-06	2.04395e-06	0.0012167	0.127433	Waist circumference adjusted for BMI
lnckb.23251	17	75271299	rs7198	75273177	0.001342	2.31967e-05	0.0110517	0.375004	Waist circumference adjusted for BMI
lnckb.24181	18	11910411	rs622863	11946740	0.006038	6.78116e-18	0.00962747	0.445059	Waist circumference adjusted for BMI
lnckb.24256	18	14959304	rs8098277	14978128	0.006461	1.55309e-05	0.0224328	0.72132	Waist circumference adjusted for BMI
lnckb.26297	19	27983489	rs12610478	27924241	0.02842	2.77299e-06	0.048948	0.728302	Waist circumference adjusted for BMI
lnckb.35985	22	42090933	22_42121985_C_G	42121985	0.03441	8.16348e-15	0.0430845	1	Waist circumference adjusted for BMI
lnckb.35986	22	42119805	22_42121985_C_G	42121985	0.03441	1.06251e-14	0.0431459	1	Waist circumference adjusted for BMI
lnckb.35990	22	42138060	rs133380	42072906	0.01714	3.4577e-05	0.040509	0.16182	Waist circumference adjusted for BMI
lnckb.73031	22	41413953	22_41680377_C_A	41680377	0.01806	9.41291e-06	0.0372605	0.855614	Waist circumference adjusted for BMI
lnckb.1762	1	59772795	1_59756132_A_G	59756132	0.02335	1.29536e-05	0.0449787	0.0788414	Waist-hip ratio adjusted for BMI
lnckb.67517	1	107046540	1_107056636_A_T	107056636	0.00131	7.11657e-15	0.00308065	0.874592	Waist-hip ratio adjusted for BMI
lnckb.750	1	23368485	rs9887921	23374318	0.003154	7.08554e-13	0.00611744	0.683276	Waist-hip ratio adjusted for BMI
lnckb.78615	1	184122734	rs12044334	184044697	0.008447	1.96255e-05	0.0260142	0.0656505	Waist-hip ratio adjusted for BMI
lnckb.98991	1	157438690	rs2225573	157449929	0.03344	3.54856e-08	0.0449873	0.613449	Waist-hip ratio adjusted for BMI
lnckb.99362	1	212208362	rs12745269	212269637	0.009485	2.31762e-12	0.0144033	0.264168	Waist-hip ratio adjusted for BMI
lnckb.30603	2	113979569	rs4450608	113818541	0.0005597	7.41662e-05	0.00907794	0.253193	Waist-hip ratio adjusted for BMI
lnckb.30765	2	127387077	2_127388886_T_A	127388886	0.01026	9.14998e-13	0.0155453	0.830345	Waist-hip ratio adjusted for BMI
lnckb.32035	2	218255319	2_218298113_C_T	218298113	0.02224	2.75373e-05	0.0429689	0.715495	Waist-hip ratio adjusted for BMI
lnckb.72212	2	155980889	rs11887860	156200672	0.006706	1.03573e-06	0.0174973	0.461384	Waist-hip ratio adjusted for BMI
lnckb.72419	2	234108715	rs28903684	234040923	0.02234	3.68345e-06	0.0411196	0.52838	Waist-hip ratio adjusted for BMI
lnckb.86962	2	156004631	rs16840221	156312439	0.005201	3.8796e-05	0.0204714	0.768741	Waist-hip ratio adjusted for BMI
lnckb.87481	2	234096908	rs28903684	234040923	0.02234	7.89353e-06	0.0425663	0.467598	Waist-hip ratio adjusted for BMI
lnckb.39403	3	195688111	rs6783079	195925837	0.007965	4.86962e-09	0.0147997	1	Waist-hip ratio adjusted for BMI
lnckb.73140	3	33778629	rs7651053	33867556	0.01433	6.51168e-27	0.0170469	0.33131	Waist-hip ratio adjusted for BMI
lnckb.108051	4	108734767	rs1377211	108752684	0.002396	3.03951e-17	0.00435141	0.0540608	Waist-hip ratio adjusted for BMI
lnckb.42618	5	36699226	rs1025288	36702762	0.03072	7.4036e-08	0.0444459	0.26772	Waist-hip ratio adjusted for BMI
lnckb.43709	5	119579344	rs3797371	119534069	0.02488	5.56682e-08	0.0395815	0.354828	Waist-hip ratio adjusted for BMI
lnckb.43813	5	127965899	rs2409110	128097355	0.0001644	5.31112e-06	0.00363644	0.550972	Waist-hip ratio adjusted for BMI
lnckb.44769	5	173688970	rs703724	173693510	0.008497	1.25026e-14	0.0127901	0.429701	Waist-hip ratio adjusted for BMI
lnckb.44770	5	173707599	rs703724	173693510	0.008497	2.35988e-08	0.0173327	0.770563	Waist-hip ratio adjusted for BMI
lnckb.44771	5	173703918	rs703724	173693510	0.008497	1.75601e-10	0.0150189	0.821751	Waist-hip ratio adjusted for BMI
lnckb.44937	5	179534545	rs7442819	179631072	0.005666	5.60952e-06	0.0181674	0.642646	Waist-hip ratio adjusted for BMI
lnckb.109365	6	18479948	rs12198115	18471634	0.02891	6.41356e-11	0.0386464	0.479969	Waist-hip ratio adjusted for BMI
lnckb.45858	6	29871895	rs3129063	29677836	0.01387	2.89659e-08	0.0251927	0.26006	Waist-hip ratio adjusted for BMI
lnckb.46608	6	54146882	rs1325831	54039549	0.00852	9.92086e-10	0.0162588	0.829597	Waist-hip ratio adjusted for BMI
lnckb.46957	6	89638532	rs9359862	89764789	0.01381	2.89108e-10	0.023052	1	Waist-hip ratio adjusted for BMI
lnckb.74964	6	32966531	rs9273325	32655416	0.02363	1.2298e-07	0.0375686	0.0604966	Waist-hip ratio adjusted for BMI
lnckb.50172	7	26368367	7_26600525_C_T	26600525	0.01087	2.16768e-05	0.0286382	0.999757	Waist-hip ratio adjusted for BMI
lnckb.50225	7	28179961	rs917115	28132967	0.02861	3.82952e-06	0.0462433	0.176005	Waist-hip ratio adjusted for BMI
lnckb.51422	7	101356127	7_101374089_A_G	101374089	0.02032	2.1979e-17	0.0257584	0.248173	Waist-hip ratio adjusted for BMI
lnckb.111217	8	20569397	8_20585357_C_A	20585357	0.01643	5.03121e-06	0.0338995	0.125473	Waist-hip ratio adjusted for BMI
lnckb.52876	8	20664836	8_20582005_G_C	20582005	0.01845	4.22416e-09	0.0282433	0.143925	Waist-hip ratio adjusted for BMI
lnckb.52880	8	20952645	8_20585357_C_A	20585357	0.01643	4.30237e-12	0.0235603	0.151383	Waist-hip ratio adjusted for BMI
lnckb.52881	8	20953127	8_20582005_G_C	20582005	0.01845	1.73868e-13	0.0243353	0.123054	Waist-hip ratio adjusted for BMI
lnckb.52882	8	20973797	8_20585357_C_A	20585357	0.01643	1.2856e-14	0.0221466	0.273431	Waist-hip ratio adjusted for BMI
lnckb.54627	8	141122677	rs1001850	141122135	0.03337	4.54447e-07	0.0499463	0.154761	Waist-hip ratio adjusted for BMI
lnckb.56874	9	128702497	rs9697210	128706461	0.008193	5.31476e-22	0.0111086	0.089328	Waist-hip ratio adjusted for BMI
lnckb.56881	9	128818402	rs2259043	128845642	0.0001943	1.68637e-05	0.00472911	0.608313	Waist-hip ratio adjusted for BMI
lnckb.56884	9	128882112	rs4489410	128829370	0.0001189	7.39226e-05	0.00565389	0.645244	Waist-hip ratio adjusted for BMI
lnckb.5788	10	28512562	rs4237390	28504497	0.006395	1.74339e-10	0.0119179	0.462103	Waist-hip ratio adjusted for BMI
lnckb.6195	10	52556629	rs10824796	52774853	0.02005	3.14067e-08	0.0315553	0.999989	Waist-hip ratio adjusted for BMI
lnckb.79589	10	80266242	10_80274506_G_A	80274506	0.01147	4.88493e-08	0.0225217	0.21032	Waist-hip ratio adjusted for BMI
lnckb.9325	11	68870405	rs583182	68911166	0.0009206	5.34006e-06	0.00716332	0.601169	Waist-hip ratio adjusted for BMI
lnckb.9331	11	69000765	rs11600377	69018335	0.005897	2.4506e-05	0.0200389	0.432034	Waist-hip ratio adjusted for BMI
lnckb.9892	11	107223216	rs12224337	107269351	0.01205	5.97856e-10	0.0209518	0.0720331	Waist-hip ratio adjusted for BMI
lnckb.11086	12	13581916	12_13582210_C_T	13582210	0.03788	4.44009e-10	0.0496047	0.952256	Waist-hip ratio adjusted for BMI
lnckb.11250	12	26248303	12_26327825_A_G	26327825	0.01817	8.32227e-06	0.0364889	0.369019	Waist-hip ratio adjusted for BMI
lnckb.13328	12	132199274	rs6598199	132087708	0.007882	1.57733e-05	0.023789	0.0924639	Waist-hip ratio adjusted for BMI
lnckb.69851	14	58574299	rs1743720	58459008	0.002493	0.000115268	0.0174073	0.66848	Waist-hip ratio adjusted for BMI
lnckb.17640	15	66582166	rs16950021	66575523	0.02492	2.59908e-07	0.0409231	0.840655	Waist-hip ratio adjusted for BMI
lnckb.18090	15	82750564	15_82750492_T_C	82750492	0.001776	2.42438e-06	0.009273	0.847777	Waist-hip ratio adjusted for BMI
lnckb.103616	17	46493671	rs199534	46746847	0.03397	4.79066e-16	0.0415668	0.34773	Waist-hip ratio adjusted for BMI
lnckb.21492	17	18101981	rs4925138	18089479	0.004749	3.6353e-07	0.0142662	0.990212	Waist-hip ratio adjusted for BMI
lnckb.22458	17	45494502	rs8072451	45816350	0.002909	3.10084e-06	0.0119957	0.779832	Waist-hip ratio adjusted for BMI
lnckb.22480	17	46150928	rs17575507	46056729	0.004633	2.86247e-17	0.00722249	0.591576	Waist-hip ratio adjusted for BMI
lnckb.22482	17	46193183	rs17575507	46056729	0.004633	2.73115e-27	0.00612642	0.81421	Waist-hip ratio adjusted for BMI
lnckb.24514	18	42186668	rs2509691	42183825	0.02587	9.16654e-10	0.0387531	0.997816	Waist-hip ratio adjusted for BMI
lnckb.62209	19	2162517	rs12609327	2183001	0.01522	5.64145e-09	0.0253075	0.214327	Waist-hip ratio adjusted for BMI
lnckb.85704	19	44940827	rs909134	44989803	0.01983	2.02857e-09	0.0280922	0.472158	Waist-hip ratio adjusted for BMI
lnckb.32894	20	7146467	rs6054847	7249794	0.01214	1.87146e-14	0.0177987	0.999635	Waist-hip ratio adjusted for BMI
lnckb.34722	21	37063040	rs2298682	37072590	0.008137	2.33789e-06	0.020489	0.707008	Waist-hip ratio adjusted for BMI
lnckb.34725	21	37187612	rs2298682	37072590	0.008137	3.77839e-06	0.0211477	0.332886	Waist-hip ratio adjusted for BMI
lnckb.106474	22	23929546	rs4822466	23970015	0.03973	4.77373e-23	0.0433546	0.808859	Waist-hip ratio adjusted for BMI
lnckb.35147	22	18076527	rs2587114	17846380	0.006304	1.33002e-05	0.0211568	0.380129	Waist-hip ratio adjusted for BMI
lnckb.35381	22	23886114	rs2739330	23953099	0.01582	1.96283e-10	0.0240516	1	Waist-hip ratio adjusted for BMI
lnckb.35383	22	23901432	rs2739330	23953099	0.01582	1.15044e-15	0.0208622	0.765781	Waist-hip ratio adjusted for BMI
lnckb.35384	22	23909456	rs2739330	23953099	0.01582	1.0421e-24	0.0188249	0.998813	Waist-hip ratio adjusted for BMI

## Sheet: lnc-eGenes_GLGC
lnc-eGene	Chr	Gene location	eQTL	eQTL location	pGWAS	peQTL	pSMR	pHEIDI	Trait
lnckb.1291	1	39064305	rs6600285	39065239	0.00261	1.45e-05	0.00543	0.907	HDL Cholesterol
lnckb.1399	1	42959046	rs17387886	42954034	0.125	1.25e-16	0.0468	0.795	HDL Cholesterol
lnckb.2088	1	85624604	rs10873710	85606533	0.0171	7.74e-07	0.0196	0.71	HDL Cholesterol
lnckb.2233	1	93220570	1_93327355_C_G	93327355	0.00193	2.7e-06	0.00588	0.424	HDL Cholesterol
lnckb.2234	1	93305108	rs1323628	93345343	0.017	3.38e-07	0.0279	0.825	HDL Cholesterol
lnckb.3817	1	178536870	rs10913567	178542806	0.0133	7.11e-17	0.0115	0.0648	HDL Cholesterol
lnckb.3818	1	178542264	rs4607830	178566017	0.018	5.91e-05	0.0313	0.381	HDL Cholesterol
lnckb.4308	1	205862079	rs823080	205820154	0.00991	2.41e-21	0.0182	0.997	HDL Cholesterol
lnckb.67829	1	205898729	rs1772159	205790067	0.0047	9.45e-11	0.0147	0.279	HDL Cholesterol
lnckb.99362	1	212208362	rs12745269	212269637	0.00305	2.32e-12	0.00558	0.965	HDL Cholesterol
lnckb.4513	1	212852108	rs12125982	212883550	0.00919	1.8e-17	0.003	0.156	HDL Cholesterol
lnckb.4524	1	213812794	rs340864	213958028	0.000514	2.09e-05	0.00343	1	HDL Cholesterol
lnckb.4971	1	234952011	rs2138290	234965233	0.0134	3.67e-08	0.0263	0.659	HDL Cholesterol
lnckb.28606	2	3558386	rs4583476	3561166	0.0109	3.57e-12	0.00883	0.222	HDL Cholesterol
lnckb.104637	2	3586379	rs3820897	3594771	0.00291	2.12e-15	0.00539	0.899	HDL Cholesterol
lnckb.28613	2	3702560	rs3820897	3594771	0.00291	1.17e-05	0.0139	0.794	HDL Cholesterol
lnckb.71665	2	21044229	rs934197	21044589	3.35e-05	4.76e-32	2.92e-05	0.859	HDL Cholesterol
lnckb.29408	2	46642069	rs13000706	46611108	0.129	3.38e-13	0.0452	0.82	HDL Cholesterol
lnckb.29601	2	61471004	rs10496091	61255126	0.023	0.000126	0.0342	0.816	HDL Cholesterol
lnckb.29925	2	74908961	rs2129604	74956130	0.195	8.24e-25	0.0413	0.656	HDL Cholesterol
lnckb.29926	2	74917511	rs2129604	74956130	0.195	8.31e-12	0.0465	0.81	HDL Cholesterol
lnckb.105063	2	85317079	2_85361324_C_G	85361324	4.01e-05	4.43e-12	0.0001	0.335	HDL Cholesterol
lnckb.30576	2	113235527	rs11123170	113221363	0.0165	2.61e-15	0.00618	1	HDL Cholesterol
lnckb.37815	3	98706218	rs10935473	98698056	0.00757	1.32e-06	0.0285	0.833	HDL Cholesterol
lnckb.39401	3	195643858	3_195790253_G_A	195790253	0.0113	7.88e-05	0.025	0.691	HDL Cholesterol
lnckb.73644	4	12859101	rs10516262	12999179	0.0238	4.98e-08	0.0189	0.0786	HDL Cholesterol
lnckb.107588	4	12869524	rs10516262	12999179	0.0238	6.04e-11	0.0157	0.165	HDL Cholesterol
lnckb.39939	4	12876577	rs10516262	12999179	0.0238	1.73e-10	0.016	0.403	HDL Cholesterol
lnckb.40429	4	55373749	rs2412648	55454900	0.0323	6.24e-05	0.0395	0.618	HDL Cholesterol
lnckb.107947	4	75464705	4_75494835_C_G	75494835	0.0345	1.67e-09	0.0487	0.865	HDL Cholesterol
lnckb.40701	4	76148561	rs17001364	76088189	0.0448	0.000126	0.0341	0.948	HDL Cholesterol
lnckb.41434	4	139782146	4_140250607_G_C	140250607	0.0422	3.47e-05	0.0267	0.804	HDL Cholesterol
lnckb.41657	4	156305864	rs1490556	156330825	0.0137	1.09e-11	0.0114	0.85	HDL Cholesterol
lnckb.43813	5	127965899	rs2409110	128097355	0.00948	5.31e-06	0.0465	0.361	HDL Cholesterol
lnckb.43833	5	129314935	rs2312251	129098319	0.0355	1.94e-05	0.0384	0.0595	HDL Cholesterol
lnckb.44016	5	136183637	5_136146896_C_G	136146896	0.0297	1.79e-11	0.0279	0.468	HDL Cholesterol
lnckb.44070	5	138744428	5_138709551_G_A	138709551	0.0171	3.25e-10	0.0242	0.0775	HDL Cholesterol
lnckb.44632	5	168229056	rs2546929	167975861	0.0273	4.39e-06	0.0292	0.299	HDL Cholesterol
lnckb.44937	5	179534545	rs7442819	179631072	0.0318	5.61e-06	0.0442	0.269	HDL Cholesterol
lnckb.45685	6	26277605	6_26327725_G_A	26327725	0.00825	9.88e-06	0.0214	0.234	HDL Cholesterol
lnckb.45858	6	29871895	rs3129012	30020865	0.0659	7.84e-15	0.0328	0.0649	HDL Cholesterol
lnckb.45864	6	29975115	rs2523961	29971803	0.00713	5.47e-07	0.00942	0.623	HDL Cholesterol
lnckb.45954	6	31394289	rs2844521	31401187	0.000645	5.24e-20	0.00161	0.12	HDL Cholesterol
lnckb.45958	6	31479918	rs2844559	31372298	0.000202	3.24e-06	0.00308	0.741	HDL Cholesterol
lnckb.46014	6	31934474	rs3130679	31839763	0.000224	0.000157	0.0068	0.983	HDL Cholesterol
lnckb.46059	6	32659880	rs3129720	32695854	0.00291	8.91e-10	0.00942	0.0663	HDL Cholesterol
lnckb.74964	6	32966531	rs1480380	32945469	0.00709	2.21e-22	0.00415	0.302	HDL Cholesterol
lnckb.47393	6	125577576	rs2875881	125751707	0.00109	4.87e-06	0.00961	0.162	HDL Cholesterol
lnckb.47399	6	125794609	rs1343121	125715038	0.00791	6.71e-05	0.0337	0.75	HDL Cholesterol
lnckb.93838	6	134951434	rs6923827	135014244	0.0779	0.000127	0.0417	0.885	HDL Cholesterol
lnckb.50103	7	23206013	rs1728326	23195362	0.0068	5.55e-05	0.0183	0.732	HDL Cholesterol
lnckb.50164	7	26101583	7_26115894_A_G	26115894	0.000179	3.19e-07	0.00245	0.111	HDL Cholesterol
lnckb.51394	7	100942059	7_100914499_C_T	100914499	0.0148	1.7e-09	0.032	1	HDL Cholesterol
lnckb.110901	7	116838897	rs41790	116852221	0.00014	9.41e-08	0.000862	0.673	HDL Cholesterol
lnckb.52245	7	150818964	rs13437864	150825477	0.00318	4.63e-11	0.00946	0.555	HDL Cholesterol
lnckb.111782	8	104365604	8_104372287_G_A	104372287	0.00901	0.000103	0.033	0.927	HDL Cholesterol
lnckb.111783	8	104369526	rs2853136	104370911	0.00564	1.06e-15	0.0114	0.882	HDL Cholesterol
lnckb.111998	8	143300731	rs3829019	143326446	0.0185	9.18e-11	0.0278	0.43	HDL Cholesterol
lnckb.56346	9	104906932	rs4100654	104906960	1.76e-25	4.62e-07	6.67e-06	0.233	HDL Cholesterol
lnckb.56347	9	104926789	rs2043664	104931964	0.0309	1.34e-08	0.0385	0.0623	HDL Cholesterol
lnckb.56881	9	128818402	rs2259043	128845642	0.0311	1.69e-05	0.0315	0.996	HDL Cholesterol
lnckb.57043	9	133250401	rs28602591	133379795	0.0188	2.77e-06	0.0274	0.741	HDL Cholesterol
lnckb.68179	10	50655836	rs4935737	50610552	0.0519	9.79e-20	0.0464	0.0541	HDL Cholesterol
lnckb.68180	10	50655967	rs4935737	50610552	0.0519	3.99e-19	0.0465	0.0569	HDL Cholesterol
lnckb.6312	10	63630297	rs7089698	63624807	0.00142	8.21e-09	0.00509	0.21	HDL Cholesterol
lnckb.6635	10	80528138	rs11185932	80535642	0.0759	3.13e-09	0.0292	0.375	HDL Cholesterol
lnckb.9325	11	68870405	rs583182	68911166	0.00018	5.34e-06	0.00227	0.184	HDL Cholesterol
lnckb.9833	11	102605180	rs10895331	102641005	0.0459	1.69e-30	0.00804	1	HDL Cholesterol
lnckb.10372	11	126290062	rs11220476	126405064	0.0608	5.93e-05	0.0481	0.323	HDL Cholesterol
lnckb.11154	12	19547693	rs10770503	19539469	0.0218	2.67e-06	0.0108	0.127	HDL Cholesterol
lnckb.12148	12	70211201	rs11615947	70330273	0.101	8.71e-11	0.0454	0.936	HDL Cholesterol
lnckb.12924	12	118422280	rs17512574	118350198	0.0101	6.67e-07	0.0124	0.887	HDL Cholesterol
lnckb.13102	12	123613121	rs786444	123580869	0.0204	7.02e-07	0.0156	0.948	HDL Cholesterol
lnckb.15751	14	65410592	rs10134589	65314516	0.0208	7.03e-06	0.0416	0.639	HDL Cholesterol
lnckb.16134	14	89417354	rs763972	89305771	0.0401	2.82e-06	0.0296	0.904	HDL Cholesterol
lnckb.83550	15	75125748	rs34582157	75105474	0.00963	0.000181	0.0251	0.245	HDL Cholesterol
lnckb.19604	16	31040961	rs7203999	31006233	0.0194	1.04e-05	0.0105	0.962	HDL Cholesterol
lnckb.20402	16	78607223	rs12598987	78630650	0.0114	1.42e-05	0.0352	0.955	HDL Cholesterol
lnckb.20670	16	88663365	16_88688837_C_G	88688837	0.0418	1.67e-08	0.0404	0.999	HDL Cholesterol
lnckb.20886	17	396171	rs10871516	395394	0.0359	6.27e-11	0.0323	0.235	HDL Cholesterol
lnckb.103409	17	7665499	rs8079544	7676734	0.0746	6.94e-08	0.0446	0.492	HDL Cholesterol
lnckb.21605	17	21214344	rs2279164	21178007	0.00614	5.14e-06	0.00995	0.899	HDL Cholesterol
lnckb.26366	19	32389809	rs6510245	32401024	0.000823	8.98e-05	0.00581	0.597	HDL Cholesterol
lnckb.26817	19	41863950	rs919390	41966898	0.0123	4.87e-07	0.0214	0.781	HDL Cholesterol
lnckb.85704	19	44940827	rs59859410	44940247	3.86e-08	1.8e-09	2.22e-05	0.064	HDL Cholesterol
lnckb.32894	20	7146467	rs6054847	7249794	0.0558	1.87e-14	0.0398	0.937	HDL Cholesterol
lnckb.87902	20	31593300	rs6057968	31494976	0.0149	3.79e-05	0.012	0.806	HDL Cholesterol
lnckb.1399	1	42959046	rs17387886	42954034	0.0073	1.25e-16	0.0218	0.433	LDL Cholesterol
lnckb.2003	1	78229599	rs646971	78231137	0.00757	7.08e-07	0.0242	0.708	LDL Cholesterol
lnckb.67517	1	107046540	1_107056636_A_T	107056636	0.000662	7.12e-15	0.00222	0.382	LDL Cholesterol
lnckb.4957	1	234701856	rs556107	234717312	3.84e-10	9.13e-10	1.27e-05	0.885	LDL Cholesterol
lnckb.104637	2	3586379	rs3820897	3594771	0.0518	2.12e-15	0.0332	0.571	LDL Cholesterol
lnckb.28613	2	3702560	rs3820897	3594771	0.0518	1.17e-05	0.0484	0.255	LDL Cholesterol
lnckb.62353	2	34790126	2_34737466_T_G	34737466	0.0242	1.68e-07	0.0313	0.235	LDL Cholesterol
lnckb.29234	2	38112984	rs1348748	38002275	0.0532	6.92e-05	0.043	0.854	LDL Cholesterol
lnckb.30447	2	108497034	2_108553610_T_C	108553610	0.00661	1.75e-05	0.0124	0.892	LDL Cholesterol
lnckb.38559	3	142963429	rs4683438	142933717	6.26e-05	1.39e-08	0.00103	0.848	LDL Cholesterol
lnckb.107549	4	6655466	rs4689497	6661533	0.0253	2.17e-15	0.0301	0.944	LDL Cholesterol
lnckb.39800	4	6670728	rs11941814	6669654	0.00323	2.3e-06	0.0181	0.441	LDL Cholesterol
lnckb.108051	4	108734767	rs2276971	108751038	0.0243	3.04e-17	0.0379	0.73	LDL Cholesterol
lnckb.74946	6	31382849	rs6910087	31409270	8.33e-08	1.89e-07	0.000128	0.484	LDL Cholesterol
lnckb.45958	6	31479918	rs2844559	31372298	0.000727	3.24e-06	0.0061	0.958	LDL Cholesterol
lnckb.46014	6	31934474	rs3130679	31839763	0.000136	0.000157	0.00673	0.977	LDL Cholesterol
lnckb.50240	7	29639695	rs850056	29702399	0.0461	1.74e-05	0.0379	0.368	LDL Cholesterol
lnckb.50792	7	66493632	rs1638735	66630751	0.0139	0.000174	0.0345	0.957	LDL Cholesterol
lnckb.51216	7	95396945	rs2072200	95396848	0.0332	7.67e-08	0.0417	0.0522	LDL Cholesterol
lnckb.51394	7	100942059	7_100914499_C_T	100914499	0.0176	1.7e-09	0.0222	1	LDL Cholesterol
lnckb.110901	7	116838897	rs41790	116852221	0.0786	9.41e-08	0.046	0.947	LDL Cholesterol
lnckb.51785	7	128516362	rs7797745	128677828	0.0429	1.66e-11	0.0154	0.769	LDL Cholesterol
lnckb.51786	7	128524697	rs7797745	128677828	0.0429	2.22e-08	0.0185	0.469	LDL Cholesterol
lnckb.76258	8	98045634	8_98042994_C_A	98042994	0.0109	1.06e-14	0.0262	0.436	LDL Cholesterol
lnckb.76384	8	143994959	rs7832646	144000284	1.22e-08	5.52e-06	0.000287	0.333	LDL Cholesterol
lnckb.55054	9	7179633	rs7022054	7173500	0.0102	3.28e-05	0.0237	0.434	LDL Cholesterol
lnckb.97103	9	87403369	rs2183939	87419814	0.00271	3.16e-07	0.0107	0.152	LDL Cholesterol
lnckb.97104	9	87408971	rs2183939	87419814	0.00271	2.65e-06	0.0125	0.342	LDL Cholesterol
lnckb.55949	9	87419311	rs2183939	87419814	0.00271	5.19e-07	0.011	0.368	LDL Cholesterol
lnckb.56012	9	89598770	rs1475536	89597759	0.00291	6.51e-08	0.0127	0.682	LDL Cholesterol
lnckb.56346	9	104906932	rs4100654	104906960	0.00349	4.62e-07	0.0124	0.759	LDL Cholesterol
lnckb.56874	9	128702497	rs3750320	128908178	0.000121	1.22e-06	0.00281	0.334	LDL Cholesterol
lnckb.57043	9	133250401	rs28602591	133379795	3.23e-11	2.77e-06	0.000107	0.0839	LDL Cholesterol
lnckb.6068	10	45463115	rs4948663	45265792	0.0124	5.63e-05	0.0216	0.965	LDL Cholesterol
lnckb.8902	11	61746493	rs198476	61758258	0.000317	1.79e-12	0.000248	0.259	LDL Cholesterol
lnckb.10062	11	116639422	11_116665564_T_C	116665564	0.00463	2.97e-08	0.0147	0.103	LDL Cholesterol
lnckb.60321	11	118687120	rs12796373	118684230	0.0513	1.86e-16	0.0147	0.0571	LDL Cholesterol
lnckb.10137	11	118691528	rs517445	118702826	0.0584	3.16e-06	0.0308	0.618	LDL Cholesterol
lnckb.11320	12	30615058	12_30651739_T_G	30651739	0.0267	8.4e-08	0.0283	0.343	LDL Cholesterol
lnckb.11403	12	40354667	rs2708426	40205069	0.000166	3.75e-09	0.000393	0.168	LDL Cholesterol
lnckb.102232	14	24522757	rs1956923	24508761	0.016	2.12e-06	0.039	0.0803	LDL Cholesterol
lnckb.15751	14	65410592	rs10134589	65314516	0.0345	7.03e-06	0.0362	0.479	LDL Cholesterol
lnckb.102726	15	58876479	15_58891447_T_C	58891447	0.0655	4.37e-09	0.0301	0.69	LDL Cholesterol
lnckb.19609	16	31093727	rs881929	31068050	0.000697	5.17e-13	0.00149	1	LDL Cholesterol
lnckb.19918	16	56092987	16_56256520_G_A	56256520	0.00856	2.18e-07	0.0449	0.337	LDL Cholesterol
lnckb.20266	16	71462278	rs12922830	71413367	0.0205	2.22e-05	0.0279	0.113	LDL Cholesterol
lnckb.22458	17	45494502	rs1724409	45663199	0.0149	1.92e-06	0.0477	0.369	LDL Cholesterol
lnckb.103616	17	46493671	rs199534	46746847	0.0107	4.79e-16	0.0401	0.931	LDL Cholesterol
lnckb.71096	18	22609583	rs4800135	22612703	0.016	7.09e-08	0.0307	0.847	LDL Cholesterol
lnckb.26766	19	40831049	rs2099361	40992443	0.0528	2.21e-05	0.0378	0.964	LDL Cholesterol
lnckb.27589	19	55159155	rs6509933	55171736	0.0164	6.77e-12	0.0223	0.572	LDL Cholesterol
lnckb.33822	20	50666779	rs6096042	50644507	0.0322	4.34e-08	0.04	0.492	LDL Cholesterol
lnckb.67213	1	21423040	rs12082914	21493245	0.0411	2.51e-10	0.0483	0.901	Total Cholesterol
lnckb.2233	1	93220570	1_93327355_C_G	93327355	0.0299	2.7e-06	0.0146	0.749	Total Cholesterol
lnckb.67517	1	107046540	1_107056636_A_T	107056636	0.000884	7.12e-15	0.00277	0.235	Total Cholesterol
lnckb.67077	1	151130075	1_151031527_T_C	151031527	0.00735	2.39e-05	0.0476	0.178	Total Cholesterol
lnckb.4957	1	234701856	rs556107	234717312	4.47e-12	9.13e-10	5.71e-06	0.828	Total Cholesterol
lnckb.5104	1	244230506	rs10927200	244346631	0.0271	3.02e-06	0.0496	0.0933	Total Cholesterol
lnckb.104637	2	3586379	rs3820897	3594771	0.00208	2.12e-15	0.00288	0.403	Total Cholesterol
lnckb.28613	2	3702560	rs3820897	3594771	0.00208	1.17e-05	0.00951	0.273	Total Cholesterol
lnckb.62353	2	34790126	2_34737466_T_G	34737466	0.0284	1.68e-07	0.0277	0.154	Total Cholesterol
lnckb.30447	2	108497034	2_108553610_T_C	108553610	0.0155	1.75e-05	0.028	0.869	Total Cholesterol
lnckb.37515	3	58606988	rs3792400	58575821	0.0359	4.89e-08	0.0362	0.211	Total Cholesterol
lnckb.38415	3	133784139	rs6794945	133799619	0.0299	1.37e-08	0.0276	0.802	Total Cholesterol
lnckb.38559	3	142963429	rs4683438	142933717	2.51e-07	1.39e-08	0.000141	0.603	Total Cholesterol
lnckb.108051	4	108734767	rs2276971	108751038	0.0165	3.04e-17	0.0266	0.903	Total Cholesterol
lnckb.41955	4	184255963	4_184281971_G_A	184281971	0.0262	3.46e-08	0.0427	0.947	Total Cholesterol
lnckb.42795	5	52671607	rs6887358	52818868	0.0245	5.84e-05	0.049	0.591	Total Cholesterol
lnckb.44888	5	177672340	5_177711297_A_G	177711297	0.0522	2.22e-08	0.0397	0.391	Total Cholesterol
lnckb.45685	6	26277605	6_26327725_G_A	26327725	0.00927	9.88e-06	0.0379	0.471	Total Cholesterol
lnckb.45858	6	29871895	rs3129012	30020865	0.018	7.84e-15	0.0337	0.406	Total Cholesterol
lnckb.74931	6	29956596	rs2735085	29959318	0.04	5.24e-07	0.0284	0.442	Total Cholesterol
lnckb.45864	6	29975115	rs2523961	29971803	0.0127	5.47e-07	0.0114	0.355	Total Cholesterol
lnckb.45958	6	31479918	rs2844559	31372298	2.36e-12	3.24e-06	0.000103	0.991	Total Cholesterol
lnckb.46014	6	31934474	rs3130679	31839763	2.76e-13	0.000157	0.00073	0.906	Total Cholesterol
lnckb.93838	6	134951434	rs6923827	135014244	0.0117	0.000127	0.0294	0.769	Total Cholesterol
lnckb.50240	7	29639695	rs850056	29702399	0.0122	1.74e-05	0.0195	0.279	Total Cholesterol
lnckb.110792	7	99885025	rs2527901	99927489	0.0201	7.63e-23	0.0402	0.426	Total Cholesterol
lnckb.51394	7	100942059	7_100914499_C_T	100914499	0.000127	1.7e-09	0.000765	1	Total Cholesterol
lnckb.51785	7	128516362	rs7797745	128677828	0.0128	1.66e-11	0.00614	0.698	Total Cholesterol
lnckb.51786	7	128524697	rs7797745	128677828	0.0128	2.22e-08	0.0082	0.446	Total Cholesterol
lnckb.51787	7	128531332	rs6467202	128668332	0.133	6.98e-15	0.0485	0.972	Total Cholesterol
lnckb.51789	7	128641241	rs6467202	128668332	0.133	5.19e-18	0.0472	1	Total Cholesterol
lnckb.53487	8	57462703	8_57581771_C_T	57581771	0.105	6.84e-05	0.049	0.898	Total Cholesterol
lnckb.76258	8	98045634	8_98042994_C_A	98042994	0.0309	1.06e-14	0.0449	0.447	Total Cholesterol
lnckb.76384	8	143994959	rs7832646	144000284	1.01e-05	5.52e-06	0.000911	0.176	Total Cholesterol
lnckb.55054	9	7179633	rs7022054	7173500	0.00396	3.28e-05	0.0164	0.18	Total Cholesterol
lnckb.56012	9	89598770	rs1475536	89597759	0.00146	6.51e-08	0.00906	0.835	Total Cholesterol
lnckb.56346	9	104906932	rs4100654	104906960	1.53e-13	4.62e-07	2.85e-05	0.914	Total Cholesterol
lnckb.56347	9	104926789	rs2043664	104931964	0.0172	1.34e-08	0.0246	0.658	Total Cholesterol
lnckb.56874	9	128702497	rs3750320	128908178	0.00127	1.22e-06	0.00621	0.93	Total Cholesterol
lnckb.56884	9	128882112	rs4489410	128829370	0.0466	7.39e-05	0.0484	0.985	Total Cholesterol
lnckb.6068	10	45463115	rs4948663	45265792	0.0182	5.63e-05	0.0224	0.901	Total Cholesterol
lnckb.6692	10	86521945	rs4638218	86422841	0.0209	5.53e-05	0.0359	0.785	Total Cholesterol
lnckb.8558	11	45771428	rs6485641	45791523	0.00762	1.99e-12	0.0114	0.832	Total Cholesterol
lnckb.8902	11	61746493	rs198476	61758258	6.66e-05	1.79e-12	9.26e-05	0.144	Total Cholesterol
lnckb.10137	11	118691528	rs517445	118702826	0.0103	3.16e-06	0.00799	0.651	Total Cholesterol
lnckb.80761	11	125043505	rs3809055	124954085	0.0241	3.2e-08	0.0392	0.4	Total Cholesterol
lnckb.60367	12	11538197	rs7138858	11305872	0.00999	4.42e-06	0.0118	0.922	Total Cholesterol
lnckb.11304	12	29280006	rs12314737	29293911	0.000196	1.98e-11	0.000814	0.757	Total Cholesterol
lnckb.11320	12	30615058	12_30651739_T_G	30651739	0.0383	8.4e-08	0.019	0.766	Total Cholesterol
lnckb.11403	12	40354667	rs2708426	40205069	0.000681	3.75e-09	0.000809	0.0946	Total Cholesterol
lnckb.12464	12	95407658	rs301008	95473920	0.0458	2.45e-07	0.0207	0.933	Total Cholesterol
lnckb.18779	16	1795729	16_1804539_C_T	1804539	0.00368	9.55e-13	0.0149	0.525	Total Cholesterol
lnckb.19609	16	31093727	rs881929	31068050	7.8e-05	5.17e-13	0.000242	1	Total Cholesterol
lnckb.19904	16	55424464	rs10521325	55444789	0.0375	3.9e-11	0.0405	0.625	Total Cholesterol
lnckb.19918	16	56092987	16_56256520_G_A	56256520	0.00322	2.18e-07	0.0241	0.22	Total Cholesterol
lnckb.20266	16	71462278	rs12922830	71413367	0.0138	2.22e-05	0.0225	0.119	Total Cholesterol
lnckb.71160	18	49739823	18_49653861_C_T	49653861	7.13e-06	2.27e-05	0.00187	0.0759	Total Cholesterol
lnckb.26170	19	20030717	rs7247572	20043555	0.0114	5.76e-07	0.0181	0.271	Total Cholesterol
lnckb.27144	19	47863229	rs212099	47885745	0.0171	8.82e-24	0.0207	1	Total Cholesterol
lnckb.33822	20	50666779	rs6096042	50644507	0.0589	4.34e-08	0.0454	0.407	Total Cholesterol
lnckb.98577	1	38977924	rs12124345	39111981	0.0122	0.000311	0.0279	0.159	Triglycerides
lnckb.4623	1	221688664	rs12126069	221707509	0.0272	8.19e-06	0.0382	0.608	Triglycerides
lnckb.71665	2	21044229	rs934197	21044589	0.00038	4.76e-32	0.000415	0.366	Triglycerides
lnckb.29884	2	74120341	rs1667618	74120539	0.0442	4.38e-24	0.0498	0.658	Triglycerides
lnckb.73140	3	33778629	rs7651053	33867556	0.0366	6.51e-27	0.0164	0.704	Triglycerides
lnckb.38559	3	142963429	rs4683438	142933717	0.000368	1.39e-08	0.00259	0.462	Triglycerides
lnckb.39472	3	196968924	rs13078576	196982686	0.0191	2.7e-06	0.0378	0.788	Triglycerides
lnckb.73644	4	12859101	rs10516262	12999179	0.00935	4.98e-08	0.0227	0.283	Triglycerides
lnckb.107588	4	12869524	rs10516262	12999179	0.00935	6.04e-11	0.0192	0.57	Triglycerides
lnckb.39939	4	12876577	rs10516262	12999179	0.00935	1.73e-10	0.0196	0.502	Triglycerides
lnckb.42324	5	9546200	rs1614229	9546883	0.00328	1.26e-11	0.00384	0.0563	Triglycerides
lnckb.45155	6	2245742	rs11242772	2443988	0.00719	1.16e-05	0.0316	0.993	Triglycerides
lnckb.45579	6	20597690	rs9366357	20599397	0.00438	8.65e-06	0.0112	0.222	Triglycerides
lnckb.45685	6	26277605	6_26327725_G_A	26327725	0.0325	9.88e-06	0.0385	0.247	Triglycerides
lnckb.45740	6	27472513	rs2235232	27359084	0.00171	2.9e-05	0.00789	0.795	Triglycerides
lnckb.45858	6	29871895	rs3129012	30020865	4.72e-06	7.84e-15	0.000356	0.123	Triglycerides
lnckb.109452	6	29947614	rs2524005	29931900	0.000654	9.44e-32	0.00233	0.349	Triglycerides
lnckb.45958	6	31479918	rs2844559	31372298	7.2e-16	3.24e-06	5.63e-05	0.113	Triglycerides
lnckb.46014	6	31934474	rs3130679	31839763	1.57e-13	0.000157	0.000726	0.82	Triglycerides
lnckb.46894	6	85654357	rs1059307	85678170	0.0123	2.55e-18	0.00455	1	Triglycerides
lnckb.47393	6	125577576	rs2875881	125751707	0.00901	4.87e-06	0.022	0.343	Triglycerides
lnckb.47557	6	135807145	6_135465035_G_A	135465035	0.0103	1.22e-05	0.0288	0.927	Triglycerides
lnckb.50100	7	23094993	rs10241208	23105295	0.0028	3.54e-21	0.00874	0.384	Triglycerides
lnckb.50103	7	23206013	rs1728326	23195362	0.0532	5.55e-05	0.0382	0.561	Triglycerides
lnckb.50781	7	65837860	7_65770889_C_T	65770889	0.00356	5.33e-09	0.00763	0.505	Triglycerides
lnckb.50789	7	66375602	rs6945843	66269796	0.0385	1.07e-08	0.0359	1	Triglycerides
lnckb.110901	7	116838897	rs41790	116852221	0.000503	9.41e-08	0.00282	0.968	Triglycerides
lnckb.51785	7	128516362	rs7797745	128677828	0.0306	1.66e-11	0.0416	0.677	Triglycerides
lnckb.51786	7	128524697	rs7797745	128677828	0.0306	2.22e-08	0.0459	0.96	Triglycerides
lnckb.51787	7	128531332	rs6467202	128668332	0.0181	6.98e-15	0.0216	0.991	Triglycerides
lnckb.51789	7	128641241	rs6467202	128668332	0.0181	5.19e-18	0.0205	1	Triglycerides
lnckb.52833	8	18013577	rs2259844	17869789	0.0264	8.76e-07	0.0486	0.95	Triglycerides
lnckb.111998	8	143300731	rs3829019	143326446	0.0559	9.18e-11	0.0346	0.815	Triglycerides
lnckb.54718	8	143551963	rs2242092	143541565	0.167	2.82e-13	0.047	1	Triglycerides
lnckb.57142	9	135782166	rs7838	135809677	0.0541	3.43e-09	0.0413	0.49	Triglycerides
lnckb.5613	10	16522019	10_16513529_A_T	16513529	0.0263	1.27e-07	0.0324	0.505	Triglycerides
lnckb.68179	10	50655836	rs4935737	50610552	0.0309	9.79e-20	0.0316	0.461	Triglycerides
lnckb.68180	10	50655967	rs4935737	50610552	0.0309	3.99e-19	0.0317	0.529	Triglycerides
lnckb.80188	11	30343878	rs7926666	30341554	0.00765	2.74e-05	0.0405	0.652	Triglycerides
lnckb.100578	11	68868157	rs12419421	68916637	0.0515	2.56e-05	0.0294	0.872	Triglycerides
lnckb.11304	12	29280006	rs12314737	29293911	0.000639	1.98e-11	0.00203	0.543	Triglycerides
lnckb.11403	12	40354667	rs2708426	40205069	0.00634	3.75e-09	0.0104	0.559	Triglycerides
lnckb.13934	13	44161258	rs9567377	44146081	0.0304	3.3e-11	0.0331	0.753	Triglycerides
lnckb.13935	13	44176603	rs9567366	44108837	0.0173	6.55e-09	0.0283	0.959	Triglycerides
lnckb.19604	16	31040961	rs7203999	31006233	0.000264	1.04e-05	0.00393	0.975	Triglycerides
lnckb.19609	16	31093727	rs881929	31068050	2.5e-08	5.17e-13	8.46e-06	1	Triglycerides
lnckb.84133	16	77190023	rs6564396	77156176	0.101	4.44e-09	0.0498	0.0759	Triglycerides
lnckb.20402	16	78607223	rs12598987	78630650	0.000411	1.42e-05	0.00166	0.687	Triglycerides
lnckb.20410	16	79675760	rs4334315	79722300	0.0149	4.44e-11	0.0332	0.382	Triglycerides
lnckb.21492	17	18101981	rs4925138	18089479	0.0267	3.64e-07	0.0319	0.993	Triglycerides
lnckb.84517	17	43326926	rs8070179	43050671	0.0318	2.14e-09	0.0345	0.706	Triglycerides
lnckb.71160	18	49739823	18_49653861_C_T	49653861	0.0191	2.27e-05	0.03	0.418	Triglycerides
lnckb.25557	19	8239753	rs754671	8394076	0.0105	3.24e-05	0.0267	0.203	Triglycerides
lnckb.26366	19	32389809	rs6510245	32401024	0.0131	8.98e-05	0.0267	0.901	Triglycerides
lnckb.85704	19	44940827	rs59859410	44940247	0.0033	1.8e-09	0.00963	0.768	Triglycerides
lnckb.27144	19	47863229	rs212099	47885745	0.0185	8.82e-24	0.00481	1	Triglycerides
lnckb.34725	21	37187612	21_37122618_G_A	37122618	0.0409	8.95e-06	0.0428	0.926	Triglycerides
lnckb.34887	21	43434853	rs162357	43439087	0.0562	4.99e-09	0.0278	0.242	Triglycerides
lnckb.106474	22	23929546	rs4822466	23970015	0.0153	4.77e-23	0.0401	0.927	Triglycerides

## Sheet: lnc-eGenes_MAGIC
lnc-eGene	Chr	Gene location	eQTL	eQTL location	pGWAS	peQTL	pSMR	pHEIDI	Trait
lnckb.67213	1	21423040	rs12082914	21493245	0.0315	2.51e-10	0.0435	0.159	HbA1c
lnckb.2263	1	94638372	rs3886314	94814389	0.00186	1.59e-10	0.00587	0.994	HbA1c
lnckb.3016	1	150724266	rs3768015	150840478	0.00731	3.74e-13	0.0134	0.286	HbA1c
lnckb.67077	1	151130075	1_151031527_T_C	151031527	0.0065	2.39e-05	0.0231	0.214	HbA1c
lnckb.4300	1	205680415	rs1172199	205689811	0.00765	8.09e-08	0.018	0.111	HbA1c
lnckb.4308	1	205862079	rs823080	205820154	0.0158	2.41e-21	0.0216	1	HbA1c
lnckb.67829	1	205898729	rs1772159	205790067	0.0106	9.45e-11	0.0197	0.827	HbA1c
lnckb.4513	1	212852108	rs12125982	212883550	0.0146	1.8e-17	0.0215	0.152	HbA1c
lnckb.4524	1	213812794	rs340864	213958028	0.0136	2.09e-05	0.0353	0.997	HbA1c
lnckb.71665	2	21044229	rs1367117	21041028	0.0186	4.76e-32	0.0243	1	HbA1c
lnckb.105203	2	112137290	rs7580507	112121632	0.0106	5.76e-15	0.0173	1	HbA1c
lnckb.31180	2	159234298	rs4664274	159223463	0.00897	3.32e-09	0.019	0.24	HbA1c
lnckb.32035	2	218255319	2_218298113_C_T	218298113	0.00314	2.75e-05	0.0174	0.959	HbA1c
lnckb.88863	3	10299460	rs2075355	10279181	0.00731	3.69e-05	0.0265	0.728	HbA1c
lnckb.73369	3	125069796	rs11718838	125207848	5.72e-05	2.06e-14	0.000452	0.925	HbA1c
lnckb.38415	3	133784139	rs6794945	133799619	0.00527	1.37e-08	0.0137	0.197	HbA1c
lnckb.38559	3	142963429	rs4683438	142933717	0.0298	1.39e-08	0.0473	1	HbA1c
lnckb.39439	3	196316710	rs7631913	196292809	0.00897	1.21e-07	0.0214	0.842	HbA1c
lnckb.41483	4	143912331	rs924234	143706799	9.45e-08	3.06e-05	0.000893	0.515	HbA1c
lnckb.45409	6	11934030	rs999824	11922644	0.00492	3.1e-07	0.0133	0.972	HbA1c
lnckb.45579	6	20597690	rs9366357	20599397	0.0136	8.65e-06	0.0335	0.185	HbA1c
lnckb.45648	6	25992662	rs10484432	26008648	6.58e-06	7.15e-07	0.000968	0.0518	HbA1c
lnckb.45685	6	26277605	6_26327725_G_A	26327725	0.00791	9.88e-06	0.0255	0.683	HbA1c
lnckb.74929	6	29899031	rs1736957	29814856	0.0222	1e-06	0.0409	0.415	HbA1c
lnckb.74945	6	31382535	6_31382526_T_G	31382526	0.00791	3.47e-08	0.018	0.169	HbA1c
lnckb.45958	6	31479918	rs2844559	31372298	0.0134	3.24e-06	0.0296	0.625	HbA1c
lnckb.46014	6	31934474	rs3130679	31839763	0.000725	0.000157	0.012	0.998	HbA1c
lnckb.74964	6	32966531	rs1480380	32945469	0.00156	2.21e-22	0.0026	0.676	HbA1c
lnckb.93838	6	134951434	rs6923827	135014244	0.00377	0.000127	0.0227	0.827	HbA1c
lnckb.47556	6	135796306	6_135815734_C_T	135815734	0.0194	1.22e-05	0.0418	0.067	HbA1c
lnckb.47939	6	158999886	rs5015629	158946744	0.0303	5.4e-07	0.0459	0.87	HbA1c
lnckb.51351	7	100336065	7_100475144_C_T	100475144	0.0402	2.28e-19	0.0466	1	HbA1c
lnckb.51896	7	134070481	rs1986692	134058640	0.00549	1.47e-10	0.0127	0.463	HbA1c
lnckb.51897	7	134072313	rs1986692	134058640	0.00549	8.95e-12	0.0119	0.261	HbA1c
lnckb.95231	7	134111215	rs1986692	134058640	0.00549	2.86e-10	0.0129	0.445	HbA1c
lnckb.75931	7	156983247	rs2302445	156969124	0.0199	5.4e-17	0.028	0.114	HbA1c
lnckb.54575	8	134832691	rs7016774	134854515	0.00446	2.72e-08	0.0127	0.781	HbA1c
lnckb.111998	8	143300731	rs3829019	143326446	0.0273	9.18e-11	0.0387	0.851	HbA1c
lnckb.76388	8	144418070	rs760477	144443060	0.00856	1.12e-07	0.0204	0.83	HbA1c
lnckb.56129	9	94544335	rs539320	94565965	0.0242	1.02e-10	0.0365	0.98	HbA1c
lnckb.56347	9	104926789	rs2043664	104931964	0.0232	1.34e-08	0.0373	0.344	HbA1c
lnckb.57043	9	133250401	rs3758348	133372523	0.0249	4.79e-05	0.049	0.131	HbA1c
lnckb.9939	11	110473154	rs328286	110526045	0.0138	0.000157	0.041	0.198	HbA1c
lnckb.10062	11	116639422	11_116665564_T_C	116665564	0.0211	2.97e-08	0.0361	0.855	HbA1c
lnckb.11304	12	29280006	rs12314737	29293911	0.00229	1.98e-11	0.00617	0.341	HbA1c
lnckb.11773	12	54058254	rs2233921	54182016	0.0136	5.78e-07	0.0293	0.205	HbA1c
lnckb.11779	12	54120306	rs2233921	54182016	0.0136	8.2e-08	0.0273	0.174	HbA1c
lnckb.12072	12	66130751	12_66105732_T_A	66105732	0.017	1.8e-26	0.0227	0.0755	HbA1c
lnckb.13102	12	123613121	rs786444	123580869	0.0136	7.02e-07	0.0296	0.945	HbA1c
lnckb.14486	13	91359059	rs12875665	91067542	0.000497	2.28e-05	0.0067	0.982	HbA1c
lnckb.83100	14	94426411	14_94423992_T_A	94423992	0.01	2.27e-06	0.0259	0.336	HbA1c
lnckb.19604	16	31040961	rs7203999	31006233	0.00178	1.04e-05	0.012	1	HbA1c
lnckb.70697	17	4928426	rs4790738	5071697	0.000548	2.9e-05	0.00834	0.856	HbA1c
lnckb.21438	17	16535882	rs9911849	16575740	0.0207	3.09e-09	0.0392	0.905	HbA1c
lnckb.70759	17	16847635	rs17793114	16877831	0.000858	1.32e-15	0.00159	0.998	HbA1c
lnckb.21450	17	16861146	rs17793114	16877831	0.000858	1.02e-11	0.00215	0.817	HbA1c
lnckb.21492	17	18101981	rs4925138	18089479	0.0307	3.64e-07	0.0489	0.998	HbA1c
lnckb.84518	17	43334919	rs17599948	43201393	0.0344	1.59e-09	0.0482	0.982	HbA1c
lnckb.22718	17	51435427	rs7218271	51435992	0.0146	2.24e-05	0.0374	0.229	HbA1c
lnckb.85704	19	44940827	rs909134	44989803	0.00791	2.03e-09	0.0164	0.394	HbA1c
lnckb.34971	21	44907987	21_44908184_T_C	44908184	0.0372	4.32e-21	0.0452	0.245	HbA1c
lnckb.1399	1	42959046	rs17387886	42954034	0.00939	1.25e-16	0.0128	0.103	2hr glucose, BMI adjusted
lnckb.28724	2	9936360	rs6432039	9819982	0.0122	2.31e-06	0.0308	0.322	2hr glucose, BMI adjusted
lnckb.87157	2	187566012	rs10185334	187552500	0.032	4.06e-13	0.0379	0.364	2hr glucose, BMI adjusted
lnckb.32035	2	218255319	2_218298113_C_T	218298113	0.0162	2.75e-05	0.036	0.0911	2hr glucose, BMI adjusted
lnckb.36445	3	483640	rs12634251	486849	0.016	1.12e-09	0.0273	0.783	2hr glucose, BMI adjusted
lnckb.73369	3	125069796	rs11718838	125207848	0.000227	2.06e-14	0.00113	0.805	2hr glucose, BMI adjusted
lnckb.73644	4	12859101	rs10516262	12999179	0.0288	4.98e-08	0.04	0.0639	2hr glucose, BMI adjusted
lnckb.107588	4	12869524	rs10516262	12999179	0.0288	6.04e-11	0.0357	0.147	2hr glucose, BMI adjusted
lnckb.39939	4	12876577	rs10516262	12999179	0.0288	1.73e-10	0.0362	0.104	2hr glucose, BMI adjusted
lnckb.43279	5	81222911	5_81304800_C_G	81304800	0.005	6.58e-06	0.0177	0.892	2hr glucose, BMI adjusted
lnckb.45139	6	1453287	rs7763653	1505945	0.0194	2.03e-08	0.0312	0.805	2hr glucose, BMI adjusted
lnckb.46266	6	37507348	rs2797803	37519564	0.0348	2.96e-09	0.0432	0.889	2hr glucose, BMI adjusted
lnckb.49866	7	6799240	rs10242703	6831004	0.0314	3.25e-09	0.0448	0.436	2hr glucose, BMI adjusted
lnckb.53124	8	30361480	rs4397363	30366812	0.00781	3.49e-06	0.0208	0.106	2hr glucose, BMI adjusted
lnckb.56129	9	94544335	rs539320	94565965	0.0212	1.02e-10	0.0336	0.268	2hr glucose, BMI adjusted
lnckb.56130	9	94555045	rs540124	94565893	0.00335	2.41e-13	0.0055	0.435	2hr glucose, BMI adjusted
lnckb.79410	10	50183069	rs1258259	49739872	0.0191	2.6e-07	0.0323	0.725	2hr glucose, BMI adjusted
lnckb.80532	11	93277177	rs7114042	93295707	0.0328	4.77e-08	0.0448	0.88	2hr glucose, BMI adjusted
lnckb.16569	14	105077742	14_105114711_A_G	105114711	0.00825	7.09e-05	0.0273	0.94	2hr glucose, BMI adjusted
lnckb.83396	15	47138075	rs689784	47141241	0.0041	3.88e-06	0.0155	0.186	2hr glucose, BMI adjusted
lnckb.103097	16	29260268	rs7185941	29255796	0.0105	4.89e-07	0.0238	0.0629	2hr glucose, BMI adjusted
lnckb.19477	16	29262273	rs7185941	29255796	0.0105	1.07e-07	0.0224	0.0718	2hr glucose, BMI adjusted
lnckb.22458	17	45494502	rs1724409	45663199	0.0019	1.92e-06	0.00959	0.442	2hr glucose, BMI adjusted
lnckb.22459	17	45502892	rs6503443	45688515	0.000226	1.03e-09	0.00143	0.218	2hr glucose, BMI adjusted
lnckb.22476	17	45895783	rs3946526	45464290	1.64e-05	3.26e-05	0.00303	0.648	2hr glucose, BMI adjusted
lnckb.22478	17	45919880	rs2732701	46276737	0.000273	1.19e-09	0.00195	0.879	2hr glucose, BMI adjusted
lnckb.22482	17	46193183	rs17688916	45701314	3.05e-05	4.08e-28	7.86e-05	0.167	2hr glucose, BMI adjusted
lnckb.84542	17	47446439	rs10514928	47426173	0.0288	9.93e-07	0.0479	0.752	2hr glucose, BMI adjusted
lnckb.23373	17	77666976	rs2870777	77668563	0.0327	2.5e-08	0.0475	0.266	2hr glucose, BMI adjusted
lnckb.24199	18	12432774	rs1893193	12574245	0.0259	3.24e-15	0.0374	0.0708	2hr glucose, BMI adjusted
lnckb.24414	18	31942575	rs16962901	32252184	0.0214	3.36e-06	0.0376	0.249	2hr glucose, BMI adjusted
lnckb.24949	18	74591085	rs6566816	74596354	0.00264	2e-06	0.012	0.742	2hr glucose, BMI adjusted
lnckb.25073	18	80062752	18_80067314_T_C	80067314	0.00603	3.32e-16	0.0079	0.359	2hr glucose, BMI adjusted
lnckb.85477	19	1281804	rs1683569	871135	0.00844	6.37e-05	0.0285	0.679	2hr glucose, BMI adjusted
lnckb.85682	19	36999903	19_36982340_C_T	36982340	0.0304	1.58e-07	0.0458	0.949	2hr glucose, BMI adjusted
lnckb.33822	20	50666779	rs6096042	50644507	0.0185	4.34e-08	0.0313	0.278	2hr glucose, BMI adjusted
lnckb.34018	20	58651253	20_58697001_C_T	58697001	0.0197	5.05e-05	0.0409	0.578	2hr glucose, BMI adjusted
lnckb.1399	1	42959046	rs17387886	42954034	0.0181	1.25e-16	0.0216	0.0544	Fasting glucose
lnckb.4524	1	213812794	rs340864	213958028	0.00167	2.09e-05	0.00989	0.684	Fasting glucose
lnckb.4608	1	220829255	rs11118620	220855166	0.00364	1.02e-08	0.0106	0.0925	Fasting glucose
lnckb.71665	2	21044229	rs1367117	21041028	0.0276	4.76e-32	0.0309	1	Fasting glucose
lnckb.105203	2	112137290	rs7580507	112121632	0.00542	5.76e-15	0.0106	0.998	Fasting glucose
lnckb.32035	2	218255319	2_218298113_C_T	218298113	0.00533	2.75e-05	0.0231	0.125	Fasting glucose
lnckb.106800	3	39424563	rs2175722	39501936	0.00887	1.46e-05	0.0227	0.158	Fasting glucose
lnckb.39850	4	8268608	rs9291391	8393538	0.00513	2.16e-06	0.0174	0.185	Fasting glucose
lnckb.41319	4	128541745	rs17013446	128553383	0.0216	9.9e-08	0.0386	0.975	Fasting glucose
lnckb.41483	4	143912331	rs924234	143706799	0.0054	3.06e-05	0.0217	0.392	Fasting glucose
lnckb.109452	6	29947614	rs2524005	29931900	0.0102	9.44e-32	0.0145	0.701	Fasting glucose
lnckb.47704	6	143511285	rs13214196	143695968	0.0071	9.26e-07	0.0153	0.98	Fasting glucose
lnckb.52376	7	156472099	7_156619802_T_A	156619802	0.00744	1.28e-05	0.0207	0.304	Fasting glucose
lnckb.111217	8	20569397	8_20585357_C_A	20585357	0.00611	5.03e-06	0.0231	0.638	Fasting glucose
lnckb.52876	8	20664836	8_20582005_G_C	20582005	0.00592	4.22e-09	0.0168	0.434	Fasting glucose
lnckb.52880	8	20952645	8_20585357_C_A	20585357	0.00611	4.3e-12	0.0143	0.981	Fasting glucose
lnckb.52881	8	20953127	8_20582005_G_C	20582005	0.00592	1.74e-13	0.0136	0.648	Fasting glucose
lnckb.52882	8	20973797	8_20585357_C_A	20585357	0.00611	1.29e-14	0.0131	1	Fasting glucose
lnckb.55255	9	27069812	rs17694631	27066072	0.0163	3.7e-06	0.038	0.958	Fasting glucose
lnckb.6635	10	80528138	rs11185932	80535642	0.0197	3.13e-09	0.0299	0.582	Fasting glucose
lnckb.7076	10	102854210	rs12416687	102869254	0.0299	1.8e-06	0.0485	1	Fasting glucose
lnckb.8558	11	45771428	11_45771667_G_C	45771667	0.0184	1.64e-12	0.0224	0.0678	Fasting glucose
lnckb.113554	12	16383952	rs4149208	16364647	0.0161	2.16e-05	0.0346	0.943	Fasting glucose
lnckb.16178	14	91378640	14_91424333_T_C	91424333	0.00414	5.24e-05	0.0166	0.553	Fasting glucose
lnckb.17078	15	40075943	rs7181230	40068540	0.0164	6.61e-05	0.0407	0.229	Fasting glucose
lnckb.17387	15	53115213	rs17659514	53129207	0.0312	6.32e-15	0.0398	0.944	Fasting glucose
lnckb.17607	15	65083036	rs4238400	65070697	0.0265	1.4e-06	0.0419	0.609	Fasting glucose
lnckb.17672	15	68274789	rs6494730	68292218	0.00741	9.55e-06	0.0195	0.915	Fasting glucose
lnckb.83717	16	33481	rs216093	114936	0.0228	7.06e-05	0.0492	0.451	Fasting glucose
lnckb.102913	16	38037	rs216093	114936	0.0228	2.91e-06	0.0416	0.575	Fasting glucose
lnckb.18779	16	1795729	16_1804539_C_T	1804539	0.00786	9.55e-13	0.0108	0.402	Fasting glucose
lnckb.22718	17	51435427	rs7218271	51435992	0.00494	2.24e-05	0.0227	0.462	Fasting glucose
lnckb.33219	20	25834899	20_25988629_A_G	25988629	0.000369	4.95e-06	0.00477	0.468	Fasting glucose
lnckb.33225	20	26009778	20_25988629_A_G	25988629	0.000369	1.16e-05	0.00547	0.844	Fasting glucose
lnckb.33790	20	50183644	rs6091166	50461215	0.0219	5.14e-07	0.0388	0.977	Fasting glucose
lnckb.715	1	22021881	rs760923	22030724	0.0206	1.42e-12	0.0282	0.557	Ratio of the area under the curve (AUC) for AUC insulin/AUC glucose
lnckb.3779	1	174995300	rs10912867	175015690	0.00083	6.85e-06	0.00818	0.634	Ratio of the area under the curve (AUC) for AUC insulin/AUC glucose
lnckb.78812	1	212720684	rs3949369	212825562	0.0093	1.06e-05	0.0252	0.354	Ratio of the area under the curve (AUC) for AUC insulin/AUC glucose
lnckb.4513	1	212852108	rs12125982	212883550	0.0161	1.8e-17	0.0205	0.446	Ratio of the area under the curve (AUC) for AUC insulin/AUC glucose
lnckb.4820	1	229087021	rs9435825	229223589	0.0196	1.14e-08	0.0338	0.161	Ratio of the area under the curve (AUC) for AUC insulin/AUC glucose
lnckb.29178	2	34727898	2_34704428_C_T	34704428	0.00908	1.99e-05	0.026	0.105	Ratio of the area under the curve (AUC) for AUC insulin/AUC glucose
lnckb.30256	2	97416087	rs12994535	97592228	0.017	6.17e-09	0.0288	0.537	Ratio of the area under the curve (AUC) for AUC insulin/AUC glucose
lnckb.86962	2	156004631	rs16840221	156312439	0.0238	3.88e-05	0.0468	0.63	Ratio of the area under the curve (AUC) for AUC insulin/AUC glucose
lnckb.38704	3	151796278	rs10513417	151750447	0.0282	1.09e-09	0.0374	0.659	Ratio of the area under the curve (AUC) for AUC insulin/AUC glucose
lnckb.73476	3	158833594	rs9882471	158839472	0.0167	1.85e-05	0.0363	0.595	Ratio of the area under the curve (AUC) for AUC insulin/AUC glucose
lnckb.41434	4	139782146	4_140250607_G_C	140250607	0.012	3.47e-05	0.0285	0.913	Ratio of the area under the curve (AUC) for AUC insulin/AUC glucose
lnckb.49697	7	1124069	7_1174270_G_C	1174270	0.0143	3.62e-05	0.0336	0.908	Ratio of the area under the curve (AUC) for AUC insulin/AUC glucose
lnckb.51051	7	80245048	rs306707	80264694	0.0187	2.04e-06	0.0353	0.903	Ratio of the area under the curve (AUC) for AUC insulin/AUC glucose
lnckb.51896	7	134070481	rs1986692	134058640	0.0367	1.47e-10	0.0482	0.598	Ratio of the area under the curve (AUC) for AUC insulin/AUC glucose
lnckb.51897	7	134072313	rs1986692	134058640	0.0367	8.95e-12	0.0469	0.557	Ratio of the area under the curve (AUC) for AUC insulin/AUC glucose
lnckb.95231	7	134111215	rs1986692	134058640	0.0367	2.86e-10	0.0485	0.823	Ratio of the area under the curve (AUC) for AUC insulin/AUC glucose
lnckb.95586	8	26732292	rs17423653	26737174	0.00629	8.9e-12	0.012	0.37	Ratio of the area under the curve (AUC) for AUC insulin/AUC glucose
lnckb.112293	9	78340210	rs3010758	78333531	0.0263	9.07e-06	0.0448	0.895	Ratio of the area under the curve (AUC) for AUC insulin/AUC glucose
lnckb.56129	9	94544335	rs539320	94565965	0.00483	1.02e-10	0.0104	0.798	Ratio of the area under the curve (AUC) for AUC insulin/AUC glucose
lnckb.56130	9	94555045	rs540124	94565893	0.00508	2.41e-13	0.00754	0.755	Ratio of the area under the curve (AUC) for AUC insulin/AUC glucose
lnckb.6014	10	43229302	rs788257	42894832	0.00542	2.72e-05	0.02	0.34	Ratio of the area under the curve (AUC) for AUC insulin/AUC glucose
lnckb.6312	10	63630297	rs3847327	63622568	0.00264	7.17e-09	0.00831	0.134	Ratio of the area under the curve (AUC) for AUC insulin/AUC glucose
lnckb.7603	10	133009495	rs7071996	133018896	0.0035	7.19e-08	0.0108	0.934	Ratio of the area under the curve (AUC) for AUC insulin/AUC glucose
lnckb.7604	10	133017775	rs7071996	133018896	0.0035	4.54e-06	0.0144	0.994	Ratio of the area under the curve (AUC) for AUC insulin/AUC glucose
lnckb.80008	10	133028659	rs10870228	133007918	0.0281	8.67e-08	0.0388	0.443	Ratio of the area under the curve (AUC) for AUC insulin/AUC glucose
lnckb.113554	12	16383952	rs4149208	16364647	0.0145	2.16e-05	0.0344	0.418	Ratio of the area under the curve (AUC) for AUC insulin/AUC glucose
lnckb.18472	15	101522597	rs7359236	101525132	0.0211	8.23e-08	0.0324	0.307	Ratio of the area under the curve (AUC) for AUC insulin/AUC glucose
lnckb.21090	17	5111935	rs8074081	5089265	0.00433	5.35e-08	0.0121	0.885	Ratio of the area under the curve (AUC) for AUC insulin/AUC glucose
lnckb.21830	17	32944648	rs4795725	32945352	0.023	3.9e-05	0.0424	0.0713	Ratio of the area under the curve (AUC) for AUC insulin/AUC glucose
lnckb.33387	20	35216462	20_35283872_A_C	35283872	0.0282	6.48e-09	0.0403	0.523	Ratio of the area under the curve (AUC) for AUC insulin/AUC glucose
lnckb.33790	20	50183644	rs6091166	50461215	0.00243	5.14e-07	0.00818	0.859	Ratio of the area under the curve (AUC) for AUC insulin/AUC glucose
lnckb.99050	1	165784516	rs2814471	165770361	0.0395	9.67e-17	0.0449	0.912	Area under the curve (AUC) of insulin levels during OGTT
lnckb.3779	1	174995300	rs10912867	175015690	0.00601	6.85e-06	0.0186	0.747	Area under the curve (AUC) of insulin levels during OGTT
lnckb.4513	1	212852108	rs12125982	212883550	0.039	1.8e-17	0.0467	0.362	Area under the curve (AUC) of insulin levels during OGTT
lnckb.4820	1	229087021	rs9435825	229223589	0.0286	1.14e-08	0.0384	0.233	Area under the curve (AUC) of insulin levels during OGTT
lnckb.5104	1	244230506	rs10927200	244346631	0.0313	3.02e-06	0.0494	0.713	Area under the curve (AUC) of insulin levels during OGTT
lnckb.29234	2	38112984	rs1348748	38002275	0.0205	6.92e-05	0.0432	0.969	Area under the curve (AUC) of insulin levels during OGTT
lnckb.30256	2	97416087	rs12994535	97592228	0.0134	6.17e-09	0.0216	0.652	Area under the curve (AUC) of insulin levels during OGTT
lnckb.38272	3	127537019	rs2720269	127592355	0.0274	1.13e-24	0.0336	0.305	Area under the curve (AUC) of insulin levels during OGTT
lnckb.38704	3	151796278	rs10513417	151750447	0.0362	1.09e-09	0.0464	0.647	Area under the curve (AUC) of insulin levels during OGTT
lnckb.73476	3	158833594	rs9882471	158839472	0.0142	1.85e-05	0.0344	0.489	Area under the curve (AUC) of insulin levels during OGTT
lnckb.91253	4	183451518	rs7695731	183441885	0.0208	6.61e-07	0.039	0.854	Area under the curve (AUC) of insulin levels during OGTT
lnckb.49697	7	1124069	7_1174270_G_C	1174270	0.00764	3.62e-05	0.0256	0.853	Area under the curve (AUC) of insulin levels during OGTT
lnckb.51896	7	134070481	rs1986692	134058640	0.0307	1.47e-10	0.0446	0.66	Area under the curve (AUC) of insulin levels during OGTT
lnckb.51897	7	134072313	rs1986692	134058640	0.0307	8.95e-12	0.0433	0.514	Area under the curve (AUC) of insulin levels during OGTT
lnckb.95231	7	134111215	rs1986692	134058640	0.0307	2.86e-10	0.0449	0.791	Area under the curve (AUC) of insulin levels during OGTT
lnckb.95586	8	26732292	rs17423653	26737174	0.0108	8.9e-12	0.0173	0.477	Area under the curve (AUC) of insulin levels during OGTT
lnckb.53303	8	42332654	rs2272732	42329061	0.0242	5.57e-11	0.0333	0.157	Area under the curve (AUC) of insulin levels during OGTT
lnckb.53304	8	42333393	rs2272732	42329061	0.0242	1.81e-08	0.0367	0.134	Area under the curve (AUC) of insulin levels during OGTT
lnckb.112293	9	78340210	rs3010758	78333531	0.0181	9.07e-06	0.0363	0.48	Area under the curve (AUC) of insulin levels during OGTT
lnckb.56129	9	94544335	rs539320	94565965	0.00334	1.02e-10	0.00651	0.648	Area under the curve (AUC) of insulin levels during OGTT
lnckb.56130	9	94555045	rs540124	94565893	0.00286	2.41e-13	0.0055	0.618	Area under the curve (AUC) of insulin levels during OGTT
lnckb.5613	10	16522019	rs4748302	16513863	0.0213	7.38e-08	0.0361	0.651	Area under the curve (AUC) of insulin levels during OGTT
lnckb.6014	10	43229302	rs788257	42894832	0.0207	2.72e-05	0.0421	0.472	Area under the curve (AUC) of insulin levels during OGTT
lnckb.6312	10	63630297	rs3847327	63622568	0.016	7.17e-09	0.0278	0.108	Area under the curve (AUC) of insulin levels during OGTT
lnckb.6692	10	86521945	rs4638218	86422841	0.0236	5.53e-05	0.0494	0.979	Area under the curve (AUC) of insulin levels during OGTT
lnckb.7603	10	133009495	rs7071996	133018896	0.0291	7.19e-08	0.0434	0.935	Area under the curve (AUC) of insulin levels during OGTT
lnckb.7604	10	133017775	rs7071996	133018896	0.0291	4.54e-06	0.0491	0.924	Area under the curve (AUC) of insulin levels during OGTT
lnckb.113554	12	16383952	rs4149208	16364647	0.0158	2.16e-05	0.0367	0.582	Area under the curve (AUC) of insulin levels during OGTT
lnckb.18472	15	101522597	rs7359236	101525132	0.0148	8.23e-08	0.0261	0.281	Area under the curve (AUC) of insulin levels during OGTT
lnckb.21090	17	5111935	rs8074081	5089265	0.00175	5.35e-08	0.00543	0.919	Area under the curve (AUC) of insulin levels during OGTT
lnckb.84542	17	47446439	rs10514928	47426173	0.024	9.93e-07	0.034	0.618	Area under the curve (AUC) of insulin levels during OGTT
lnckb.24199	18	12432774	rs1893193	12574245	0.0213	3.24e-15	0.0262	0.0911	Area under the curve (AUC) of insulin levels during OGTT
lnckb.27757	19	57867038	19_57865116_A_C	57865116	0.0397	3.8e-09	0.0495	0.831	Area under the curve (AUC) of insulin levels during OGTT
lnckb.33387	20	35216462	20_35283872_A_C	35283872	0.025	6.48e-09	0.0373	0.569	Area under the curve (AUC) of insulin levels during OGTT
lnckb.33790	20	50183644	rs6091166	50461215	0.0136	5.14e-07	0.028	0.832	Area under the curve (AUC) of insulin levels during OGTT
lnckb.715	1	22021881	rs760923	22030724	0.0264	1.42e-12	0.0383	0.313	Corrected insulin response
lnckb.3779	1	174995300	rs10912867	175015690	0.0205	6.85e-06	0.0374	0.952	Corrected insulin response
lnckb.28853	2	17762472	2_17808233_G_A	17808233	0.00319	1.22e-05	0.0157	0.858	Corrected insulin response
lnckb.29408	2	46642069	rs13000706	46611108	0.0106	3.38e-13	0.0161	0.634	Corrected insulin response
lnckb.38415	3	133784139	rs6794945	133799619	0.0175	1.37e-08	0.0319	0.494	Corrected insulin response
lnckb.38702	3	151751179	rs4679937	151781460	0.0197	4.91e-20	0.0223	0.0823	Corrected insulin response
lnckb.38704	3	151796278	rs10513417	151750447	0.0239	1.09e-09	0.0327	0.553	Corrected insulin response
lnckb.39612	4	652850	4_688151_T_C	688151	0.016	4.06e-05	0.039	0.567	Corrected insulin response
lnckb.41176	4	118278762	rs788663	118234074	0.0089	3.32e-07	0.0198	0.943	Corrected insulin response
lnckb.41962	4	184349821	rs13119830	184363043	0.0282	2.06e-11	0.0396	0.897	Corrected insulin response
lnckb.42652	5	38693213	5_38856560_A_G	38856560	0.00844	5.08e-06	0.0246	0.94	Corrected insulin response
lnckb.45579	6	20597690	rs9366357	20599397	0.0027	8.65e-06	0.0129	0.75	Corrected insulin response
lnckb.51144	7	90586985	rs11973312	90687046	0.0268	5.62e-06	0.0459	0.0927	Corrected insulin response
lnckb.95586	8	26732292	rs17423653	26737174	0.0105	8.9e-12	0.0177	0.112	Corrected insulin response
lnckb.54575	8	134832691	rs7016774	134854515	0.0243	2.72e-08	0.0387	0.424	Corrected insulin response
lnckb.56884	9	128882112	rs4489410	128829370	0.0114	7.39e-05	0.0355	0.523	Corrected insulin response
lnckb.57084	9	134267234	9_134267834_G_A	134267834	0.0349	4.18e-13	0.0393	0.41	Corrected insulin response
lnckb.6312	10	63630297	rs3847327	63622568	0.00182	7.17e-09	0.00555	0.931	Corrected insulin response
lnckb.79560	10	72023861	rs4148939	72002904	0.0198	1.9e-09	0.0296	0.522	Corrected insulin response
lnckb.6623	10	80046196	rs3824727	80078900	0.0031	6.41e-15	0.0073	0.0583	Corrected insulin response
lnckb.7603	10	133009495	rs7071996	133018896	0.000497	7.19e-08	0.00404	0.493	Corrected insulin response
lnckb.7604	10	133017775	rs7071996	133018896	0.000497	4.54e-06	0.00631	0.675	Corrected insulin response
lnckb.80008	10	133028659	rs10870228	133007918	0.0113	8.67e-08	0.0225	0.534	Corrected insulin response
lnckb.9325	11	68870405	rs583182	68911166	0.00959	5.34e-06	0.0232	0.609	Corrected insulin response
lnckb.80369	11	69098187	rs12285865	69054394	0.0371	2.64e-10	0.0479	0.151	Corrected insulin response
lnckb.10915	12	9323031	rs11049986	9280461	0.0373	7.7e-20	0.0415	0.422	Corrected insulin response
lnckb.60581	12	51043107	rs224568	50992765	0.0157	7.2e-05	0.0395	0.87	Corrected insulin response
lnckb.13102	12	123613121	rs786444	123580869	0.0106	7.02e-07	0.0245	0.378	Corrected insulin response
lnckb.14019	13	47903806	rs2104480	48066613	0.0148	0.000181	0.0439	0.0774	Corrected insulin response
lnckb.14757	13	111317105	rs4773353	111321442	0.0127	1.89e-09	0.0195	0.318	Corrected insulin response
lnckb.16480	14	103261370	rs8023030	103330470	0.000174	1.21e-05	0.00441	0.621	Corrected insulin response
lnckb.17387	15	53115213	rs17659514	53129207	0.00236	6.32e-15	0.00397	0.82	Corrected insulin response
lnckb.18330	15	95018803	15_95136727_T_A	95136727	0.0271	8.74e-13	0.0311	0.837	Corrected insulin response
lnckb.83716	16	29676	16_60167_T_C	60167	0.00774	4.23e-06	0.0223	0.108	Corrected insulin response
lnckb.67085	16	3152176	rs2238378	3143216	0.00375	2.78e-05	0.0182	0.99	Corrected insulin response
lnckb.19476	16	29225594	rs153173	29228568	0.0151	4.72e-12	0.0196	0.993	Corrected insulin response
lnckb.83864	16	29236603	rs153173	29228568	0.0151	9.65e-05	0.0364	0.938	Corrected insulin response
lnckb.22459	17	45502892	rs6503443	45688515	0.0193	1.03e-09	0.0277	0.249	Corrected insulin response
lnckb.22478	17	45919880	rs2732701	46276737	0.0266	1.19e-09	0.0369	0.545	Corrected insulin response
lnckb.22482	17	46193183	rs17688916	45701314	0.00475	4.08e-28	0.00679	0.0887	Corrected insulin response
lnckb.103616	17	46493671	rs199534	46746847	0.018	4.79e-16	0.0229	0.291	Corrected insulin response
lnckb.33387	20	35216462	20_35283872_A_C	35283872	0.0267	6.48e-09	0.039	0.424	Corrected insulin response
lnckb.33790	20	50183644	rs6091166	50461215	0.0237	5.14e-07	0.0409	0.97	Corrected insulin response
lnckb.715	1	22021881	rs760923	22030724	0.0187	1.42e-12	0.0275	0.654	Corrected insulin response adjusted for Insulin sensitivity index
lnckb.3016	1	150724266	rs3768015	150840478	0.00882	3.74e-13	0.0132	0.259	Corrected insulin response adjusted for Insulin sensitivity index
lnckb.28853	2	17762472	2_17808233_G_A	17808233	0.00218	1.22e-05	0.0124	0.317	Corrected insulin response adjusted for Insulin sensitivity index
lnckb.29178	2	34727898	2_34704428_C_T	34704428	0.0251	1.99e-05	0.0483	0.928	Corrected insulin response adjusted for Insulin sensitivity index
lnckb.29408	2	46642069	rs13000706	46611108	0.00174	3.38e-13	0.00391	0.923	Corrected insulin response adjusted for Insulin sensitivity index
lnckb.39293	3	191213275	rs6772358	191268951	0.0197	2.67e-07	0.0351	0.176	Corrected insulin response adjusted for Insulin sensitivity index
lnckb.39850	4	8268608	rs9291391	8393538	0.0123	2.16e-06	0.027	0.597	Corrected insulin response adjusted for Insulin sensitivity index
lnckb.41176	4	118278762	rs788663	118234074	0.0212	3.32e-07	0.0348	0.939	Corrected insulin response adjusted for Insulin sensitivity index
lnckb.42453	5	21503477	rs248193	21138389	0.011	1.76e-06	0.0235	0.252	Corrected insulin response adjusted for Insulin sensitivity index
lnckb.42652	5	38693213	5_38856560_A_G	38856560	0.0117	5.08e-06	0.0256	0.893	Corrected insulin response adjusted for Insulin sensitivity index
lnckb.44888	5	177672340	5_177711297_A_G	177711297	0.00476	2.22e-08	0.0118	0.0787	Corrected insulin response adjusted for Insulin sensitivity index
lnckb.45579	6	20597690	rs9366357	20599397	0.00324	8.65e-06	0.0139	0.82	Corrected insulin response adjusted for Insulin sensitivity index
lnckb.74945	6	31382535	6_31382526_T_G	31382526	0.0325	3.47e-08	0.0437	0.284	Corrected insulin response adjusted for Insulin sensitivity index
lnckb.54575	8	134832691	rs7016774	134854515	0.0162	2.72e-08	0.028	0.552	Corrected insulin response adjusted for Insulin sensitivity index
lnckb.56881	9	128818402	rs2259043	128845642	0.0183	1.69e-05	0.0387	0.817	Corrected insulin response adjusted for Insulin sensitivity index
lnckb.56884	9	128882112	rs4489410	128829370	0.00389	7.39e-05	0.0186	0.795	Corrected insulin response adjusted for Insulin sensitivity index
lnckb.6312	10	63630297	rs3847327	63622568	0.0133	7.17e-09	0.0234	0.945	Corrected insulin response adjusted for Insulin sensitivity index
lnckb.79560	10	72023861	rs4148939	72002904	0.0196	1.9e-09	0.0278	0.672	Corrected insulin response adjusted for Insulin sensitivity index
lnckb.7076	10	102854210	rs12416687	102869254	0.0221	1.8e-06	0.0426	0.959	Corrected insulin response adjusted for Insulin sensitivity index
lnckb.7603	10	133009495	rs7071996	133018896	0.000687	7.19e-08	0.00428	0.285	Corrected insulin response adjusted for Insulin sensitivity index
lnckb.7604	10	133017775	rs7071996	133018896	0.000687	4.54e-06	0.00662	0.345	Corrected insulin response adjusted for Insulin sensitivity index
lnckb.80008	10	133028659	rs10870228	133007918	0.0123	8.67e-08	0.0244	0.515	Corrected insulin response adjusted for Insulin sensitivity index
lnckb.7991	11	6956442	11_6921464_C_T	6921464	0.0263	5.64e-08	0.0377	0.273	Corrected insulin response adjusted for Insulin sensitivity index
lnckb.9325	11	68870405	rs583182	68911166	0.0274	5.34e-06	0.042	0.503	Corrected insulin response adjusted for Insulin sensitivity index
lnckb.60581	12	51043107	rs224568	50992765	0.0153	7.2e-05	0.0413	0.983	Corrected insulin response adjusted for Insulin sensitivity index
lnckb.11981	12	57931449	12_57567711_T_C	57567711	0.0145	0.00012	0.0385	0.982	Corrected insulin response adjusted for Insulin sensitivity index
lnckb.12604	12	103841417	rs1370410	103847614	0.0346	1.96e-07	0.0492	0.195	Corrected insulin response adjusted for Insulin sensitivity index
lnckb.13102	12	123613121	rs786444	123580869	0.00205	7.02e-07	0.00871	0.25	Corrected insulin response adjusted for Insulin sensitivity index
lnckb.14757	13	111317105	rs4773353	111321442	0.0231	1.89e-09	0.0363	0.471	Corrected insulin response adjusted for Insulin sensitivity index
lnckb.102232	14	24522757	rs1956923	24508761	0.0193	2.12e-06	0.0354	0.782	Corrected insulin response adjusted for Insulin sensitivity index
lnckb.16480	14	103261370	rs8023030	103330470	0.00332	1.21e-05	0.0144	0.517	Corrected insulin response adjusted for Insulin sensitivity index
lnckb.17387	15	53115213	rs17659514	53129207	0.0156	6.32e-15	0.0183	0.89	Corrected insulin response adjusted for Insulin sensitivity index
lnckb.18330	15	95018803	15_95136727_T_A	95136727	0.00359	8.74e-13	0.00755	0.505	Corrected insulin response adjusted for Insulin sensitivity index
lnckb.67085	16	3152176	rs2238378	3143216	0.0062	2.78e-05	0.0223	0.975	Corrected insulin response adjusted for Insulin sensitivity index
lnckb.19476	16	29225594	rs153173	29228568	0.0188	4.72e-12	0.0249	0.939	Corrected insulin response adjusted for Insulin sensitivity index
lnckb.83864	16	29236603	rs153173	29228568	0.0188	9.65e-05	0.0428	0.929	Corrected insulin response adjusted for Insulin sensitivity index
lnckb.23373	17	77666976	rs2870777	77668563	0.032	2.5e-08	0.0425	0.574	Corrected insulin response adjusted for Insulin sensitivity index
lnckb.33219	20	25834899	20_25988629_A_G	25988629	0.0211	4.95e-06	0.0387	0.339	Corrected insulin response adjusted for Insulin sensitivity index
lnckb.33225	20	26009778	20_25988629_A_G	25988629	0.0211	1.16e-05	0.0404	0.317	Corrected insulin response adjusted for Insulin sensitivity index
lnckb.33822	20	50666779	rs6096042	50644507	0.033	4.34e-08	0.046	0.757	Corrected insulin response adjusted for Insulin sensitivity index
lnckb.63375	22	49936150	rs2092984	49890430	0.00856	9.1e-15	0.0137	0.657	Corrected insulin response adjusted for Insulin sensitivity index
lnckb.3016	1	150724266	rs3768015	150840478	0.00406	3.74e-13	0.00784	0.228	Disposition index, insulin secretion
lnckb.28853	2	17762472	2_17808233_G_A	17808233	0.00672	1.22e-05	0.0216	0.383	Disposition index, insulin secretion
lnckb.29176	2	34677557	rs3108117	34720858	0.0151	2.89e-07	0.0288	0.969	Disposition index, insulin secretion
lnckb.29408	2	46642069	rs13000706	46611108	0.000876	3.38e-13	0.00234	0.996	Disposition index, insulin secretion
lnckb.36536	3	9378329	rs2596913	9394788	0.019	2.35e-05	0.0402	0.748	Disposition index, insulin secretion
lnckb.39850	4	8268608	rs9291391	8393538	0.0231	2.16e-06	0.0413	0.309	Disposition index, insulin secretion
lnckb.39909	4	10403597	4_10151427_G_T	10151427	0.0116	9.59e-06	0.0295	0.951	Disposition index, insulin secretion
lnckb.41962	4	184349821	rs13119830	184363043	0.00627	2.06e-11	0.0122	0.694	Disposition index, insulin secretion
lnckb.42557	5	33411006	rs3756663	33440200	0.0189	2.22e-21	0.0235	0.194	Disposition index, insulin secretion
lnckb.42652	5	38693213	5_38856560_A_G	38856560	0.00911	5.08e-06	0.0246	0.928	Disposition index, insulin secretion
lnckb.45579	6	20597690	rs9366357	20599397	0.00073	8.65e-06	0.00691	0.722	Disposition index, insulin secretion
lnckb.74945	6	31382535	6_31382526_T_G	31382526	0.00835	3.47e-08	0.0168	0.156	Disposition index, insulin secretion
lnckb.54575	8	134832691	rs7016774	134854515	0.0263	2.72e-08	0.0423	0.798	Disposition index, insulin secretion
lnckb.56884	9	128882112	rs4489410	128829370	0.0232	7.39e-05	0.0481	0.958	Disposition index, insulin secretion
lnckb.57084	9	134267234	9_134267834_G_A	134267834	0.0221	4.18e-13	0.0325	0.432	Disposition index, insulin secretion
lnckb.79560	10	72023861	rs4148939	72002904	0.0144	1.9e-09	0.0221	0.446	Disposition index, insulin secretion
lnckb.7076	10	102854210	rs12416687	102869254	0.0294	1.8e-06	0.0443	0.931	Disposition index, insulin secretion
lnckb.7603	10	133009495	rs7071996	133018896	0.00513	7.19e-08	0.012	0.305	Disposition index, insulin secretion
lnckb.7604	10	133017775	rs7071996	133018896	0.00513	4.54e-06	0.0158	0.357	Disposition index, insulin secretion
lnckb.7991	11	6956442	11_6921464_C_T	6921464	0.0344	5.64e-08	0.0491	0.16	Disposition index, insulin secretion
lnckb.13102	12	123613121	rs786444	123580869	0.0143	7.02e-07	0.0292	0.291	Disposition index, insulin secretion
lnckb.14757	13	111317105	rs4773353	111321442	0.0374	1.89e-09	0.0468	0.207	Disposition index, insulin secretion
lnckb.16480	14	103261370	rs8023030	103330470	0.00776	1.21e-05	0.0216	0.548	Disposition index, insulin secretion
lnckb.17387	15	53115213	rs17659514	53129207	0.0365	6.32e-15	0.0382	0.953	Disposition index, insulin secretion
lnckb.18330	15	95018803	15_95136727_T_A	95136727	0.0147	8.74e-13	0.0192	0.385	Disposition index, insulin secretion
lnckb.67085	16	3152176	rs2238378	3143216	0.00737	2.78e-05	0.0245	0.969	Disposition index, insulin secretion
lnckb.18961	16	4245825	rs251742	4266167	0.0154	3.78e-05	0.0348	0.898	Disposition index, insulin secretion
lnckb.103037	16	23511369	rs12162020	23601870	0.00256	2.31e-05	0.0127	0.948	Disposition index, insulin secretion
lnckb.19478	16	29272220	rs7185941	29255796	0.0335	5.09e-11	0.0455	0.731	Disposition index, insulin secretion
lnckb.22415	17	44734093	rs11657244	44597869	0.00984	2.3e-05	0.0284	0.655	Disposition index, insulin secretion
lnckb.23373	17	77666976	rs2870777	77668563	0.00338	2.5e-08	0.00889	0.79	Disposition index, insulin secretion
lnckb.26287	19	27755200	rs7259632	27811290	0.0185	3.03e-10	0.0263	0.0794	Disposition index, insulin secretion
lnckb.26288	19	27757184	19_27821292_A_G	27821292	0.0205	7.11e-17	0.0246	0.0808	Disposition index, insulin secretion
lnckb.33822	20	50666779	rs6096042	50644507	0.0177	4.34e-08	0.0308	0.654	Disposition index, insulin secretion
lnckb.34886	21	43427512	rs162352	43444199	0.0195	3.37e-09	0.0284	0.141	Disposition index, insulin secretion
lnckb.63375	22	49936150	rs2092984	49890430	0.0296	9.1e-15	0.0357	0.6	Disposition index, insulin secretion
lnckb.3779	1	174995300	rs10912867	175015690	0.026	6.85e-06	0.0481	0.597	Incremental insulin at 30min
lnckb.4820	1	229087021	rs9435825	229223589	0.0296	1.14e-08	0.0444	0.718	Incremental insulin at 30min
lnckb.28853	2	17762472	2_17808233_G_A	17808233	0.0146	1.22e-05	0.0312	0.307	Incremental insulin at 30min
lnckb.29234	2	38112984	rs1348748	38002275	0.0163	6.92e-05	0.0404	0.919	Incremental insulin at 30min
lnckb.86962	2	156004631	rs16840221	156312439	0.00999	3.88e-05	0.0299	0.206	Incremental insulin at 30min
lnckb.38704	3	151796278	rs10513417	151750447	0.0381	1.09e-09	0.0461	0.508	Incremental insulin at 30min
lnckb.39439	3	196316710	rs7631913	196292809	0.0175	1.21e-07	0.0283	0.632	Incremental insulin at 30min
lnckb.90403	4	39160186	rs3733287	39215732	0.0315	2.36e-06	0.0469	0.59	Incremental insulin at 30min
lnckb.41434	4	139782146	4_140250607_G_C	140250607	0.00121	3.47e-05	0.011	0.939	Incremental insulin at 30min
lnckb.51053	7	80330269	7_80316274_G_C	80316274	0.0228	8.87e-06	0.0425	0.696	Incremental insulin at 30min
lnckb.51216	7	95396945	rs2072200	95396848	0.0133	7.67e-08	0.0251	0.306	Incremental insulin at 30min
lnckb.52582	8	6355536	rs1550697	6409253	0.00304	7.33e-06	0.0134	0.325	Incremental insulin at 30min
lnckb.95586	8	26732292	rs17423653	26737174	0.00568	8.9e-12	0.0108	0.556	Incremental insulin at 30min
lnckb.57142	9	135782166	rs7838	135809677	0.0305	3.43e-09	0.0397	0.0846	Incremental insulin at 30min
lnckb.6014	10	43229302	rs788257	42894832	0.00237	2.72e-05	0.014	0.465	Incremental insulin at 30min
lnckb.6312	10	63630297	rs3847327	63622568	0.0114	7.17e-09	0.0217	0.165	Incremental insulin at 30min
lnckb.7597	10	132943967	10_132989554_G_A	132989554	0.0158	3.44e-05	0.0373	0.342	Incremental insulin at 30min
lnckb.7603	10	133009495	rs7071996	133018896	0.000792	7.19e-08	0.00459	0.569	Incremental insulin at 30min
lnckb.7604	10	133017775	rs7071996	133018896	0.000792	4.54e-06	0.00702	0.795	Incremental insulin at 30min
lnckb.80008	10	133028659	rs10870228	133007918	0.0271	8.67e-08	0.0452	0.36	Incremental insulin at 30min
lnckb.80032	11	2038643	rs7125325	2044801	0.0322	5.32e-08	0.0466	0.184	Incremental insulin at 30min
lnckb.10915	12	9323031	rs11049986	9280461	0.0169	7.7e-20	0.0223	0.455	Incremental insulin at 30min
lnckb.113554	12	16383952	rs4149208	16364647	0.00671	2.16e-05	0.0224	0.28	Incremental insulin at 30min
lnckb.11133	12	16420125	rs7133802	16367558	0.0175	1.57e-13	0.0244	0.254	Incremental insulin at 30min
lnckb.68985	12	16466286	12_16367692_C_T	16367692	0.03	3.43e-06	0.0476	0.773	Incremental insulin at 30min
lnckb.11139	12	16795909	rs7133802	16367558	0.0175	6.4e-06	0.0363	0.484	Incremental insulin at 30min
lnckb.101839	13	57081894	13_57024795_T_G	57024795	0.0145	4.55e-07	0.0297	0.706	Incremental insulin at 30min
lnckb.15763	14	67096798	rs2296565	67412320	0.00176	3.92e-05	0.0147	0.0734	Incremental insulin at 30min
lnckb.17387	15	53115213	rs17659514	53129207	0.00738	6.32e-15	0.0125	0.821	Incremental insulin at 30min
lnckb.18090	15	82750564	15_82750492_T_C	82750492	0.0271	2.42e-06	0.0462	0.463	Incremental insulin at 30min
lnckb.18133	15	84570275	rs17534709	84771166	0.00272	7.19e-05	0.0176	0.443	Incremental insulin at 30min
lnckb.61867	17	75076541	17_75074310_T_C	75074310	0.0311	5.74e-10	0.0437	0.672	Incremental insulin at 30min
lnckb.85761	19	58599834	19_58556256_C_T	58556256	0.0348	3.59e-07	0.0495	0.116	Incremental insulin at 30min
lnckb.104623	19	58600947	19_58556256_C_T	58556256	0.0348	7.21e-17	0.0391	0.197	Incremental insulin at 30min
lnckb.72892	21	46584886	rs2839366	46606530	0.00776	4.95e-05	0.0272	0.87	Incremental insulin at 30min
lnckb.715	1	22021881	rs760923	22030724	0.0347	1.42e-12	0.0463	0.685	Insulin response to glucose during the first 30min adjusted for BMI
lnckb.2745	1	121360156	rs12145080	121443673	0.0282	2.99e-09	0.0371	0.89	Insulin response to glucose during the first 30min adjusted for BMI
lnckb.3779	1	174995300	rs10912867	175015690	0.00566	6.85e-06	0.0186	0.439	Insulin response to glucose during the first 30min adjusted for BMI
lnckb.4820	1	229087021	rs9435825	229223589	0.0264	1.14e-08	0.0413	0.266	Insulin response to glucose during the first 30min adjusted for BMI
lnckb.62145	1	231317917	rs10489609	231334904	0.00831	0.000114	0.03	0.688	Insulin response to glucose during the first 30min adjusted for BMI
lnckb.28853	2	17762472	2_17808233_G_A	17808233	0.0057	1.22e-05	0.0181	0.535	Insulin response to glucose during the first 30min adjusted for BMI
lnckb.29178	2	34727898	2_34704428_C_T	34704428	0.0115	1.99e-05	0.0268	0.331	Insulin response to glucose during the first 30min adjusted for BMI
lnckb.72212	2	155980889	rs11887860	156200672	0.0271	1.04e-06	0.0457	0.945	Insulin response to glucose during the first 30min adjusted for BMI
lnckb.86962	2	156004631	rs16840221	156312439	0.00691	3.88e-05	0.0232	0.792	Insulin response to glucose during the first 30min adjusted for BMI
lnckb.38415	3	133784139	rs6794945	133799619	0.0316	1.37e-08	0.0466	0.341	Insulin response to glucose during the first 30min adjusted for BMI
lnckb.41176	4	118278762	rs788663	118234074	0.0189	3.32e-07	0.032	0.88	Insulin response to glucose during the first 30min adjusted for BMI
lnckb.41434	4	139782146	4_140250607_G_C	140250607	0.00333	3.47e-05	0.0151	0.922	Insulin response to glucose during the first 30min adjusted for BMI
lnckb.43709	5	119579344	rs3797371	119534069	0.0198	5.57e-08	0.034	0.449	Insulin response to glucose during the first 30min adjusted for BMI
lnckb.45155	6	2245742	rs11242772	2443988	0.0179	1.16e-05	0.0339	0.912	Insulin response to glucose during the first 30min adjusted for BMI
lnckb.46266	6	37507348	rs2797803	37519564	0.0266	2.96e-09	0.0378	0.495	Insulin response to glucose during the first 30min adjusted for BMI
lnckb.51005	7	76650687	rs10952936	76510136	0.0124	0.00018	0.0395	0.223	Insulin response to glucose during the first 30min adjusted for BMI
lnckb.51216	7	95396945	rs2072200	95396848	0.0371	7.67e-08	0.0498	0.392	Insulin response to glucose during the first 30min adjusted for BMI
lnckb.52582	8	6355536	rs1550697	6409253	0.0245	7.33e-06	0.0417	0.392	Insulin response to glucose during the first 30min adjusted for BMI
lnckb.95586	8	26732292	rs17423653	26737174	0.00125	8.9e-12	0.00274	0.332	Insulin response to glucose during the first 30min adjusted for BMI
lnckb.56129	9	94544335	rs539320	94565965	0.0184	1.02e-10	0.0249	0.927	Insulin response to glucose during the first 30min adjusted for BMI
lnckb.56130	9	94555045	rs540124	94565893	0.0192	2.41e-13	0.0279	0.906	Insulin response to glucose during the first 30min adjusted for BMI
lnckb.56884	9	128882112	rs4489410	128829370	0.023	7.39e-05	0.0461	0.581	Insulin response to glucose during the first 30min adjusted for BMI
lnckb.6014	10	43229302	rs788257	42894832	0.00161	2.72e-05	0.014	0.364	Insulin response to glucose during the first 30min adjusted for BMI
lnckb.6312	10	63630297	rs3847327	63622568	0.00655	7.17e-09	0.0133	0.431	Insulin response to glucose during the first 30min adjusted for BMI
lnckb.7603	10	133009495	rs7071996	133018896	0.000252	7.19e-08	0.00261	0.458	Insulin response to glucose during the first 30min adjusted for BMI
lnckb.7604	10	133017775	rs7071996	133018896	0.000252	4.54e-06	0.00443	0.652	Insulin response to glucose during the first 30min adjusted for BMI
lnckb.80008	10	133028659	rs10870228	133007918	0.017	8.67e-08	0.0308	0.385	Insulin response to glucose during the first 30min adjusted for BMI
lnckb.80032	11	2038643	rs7125325	2044801	0.0358	5.32e-08	0.0498	0.0545	Insulin response to glucose during the first 30min adjusted for BMI
lnckb.10140	11	118791254	rs583905	118825199	0.037	1.38e-08	0.0486	0.349	Insulin response to glucose during the first 30min adjusted for BMI
lnckb.11133	12	16420125	rs7133802	16367558	0.0226	1.57e-13	0.0298	0.466	Insulin response to glucose during the first 30min adjusted for BMI
lnckb.11138	12	16787123	rs1024839	16366451	0.0332	3.97e-08	0.0465	0.504	Insulin response to glucose during the first 30min adjusted for BMI
lnckb.11139	12	16795909	rs7133802	16367558	0.0226	6.4e-06	0.0424	0.806	Insulin response to glucose during the first 30min adjusted for BMI
lnckb.15763	14	67096798	rs2296565	67412320	0.0248	3.92e-05	0.0484	0.144	Insulin response to glucose during the first 30min adjusted for BMI
lnckb.16480	14	103261370	rs8023030	103330470	0.0236	1.21e-05	0.0428	0.484	Insulin response to glucose during the first 30min adjusted for BMI
lnckb.17387	15	53115213	rs17659514	53129207	0.0204	6.32e-15	0.0263	0.894	Insulin response to glucose during the first 30min adjusted for BMI
lnckb.67085	16	3152176	rs2238378	3143216	0.023	2.78e-05	0.0457	0.928	Insulin response to glucose during the first 30min adjusted for BMI
lnckb.20670	16	88663365	16_88688837_C_G	88688837	0.0224	1.67e-08	0.0332	0.574	Insulin response to glucose during the first 30min adjusted for BMI
lnckb.22459	17	45502892	rs6503443	45688515	0.0208	1.03e-09	0.0307	0.214	Insulin response to glucose during the first 30min adjusted for BMI
lnckb.22482	17	46193183	rs17688916	45701314	0.0249	4.08e-28	0.0301	0.284	Insulin response to glucose during the first 30min adjusted for BMI
lnckb.24949	18	74591085	rs6566816	74596354	0.0136	2e-06	0.0287	0.663	Insulin response to glucose during the first 30min adjusted for BMI
lnckb.33790	20	50183644	rs6091166	50461215	0.00773	5.14e-07	0.0165	0.865	Insulin response to glucose during the first 30min adjusted for BMI
lnckb.72892	21	46584886	rs2839366	46606530	0.0201	4.95e-05	0.0449	0.823	Insulin response to glucose during the first 30min adjusted for BMI
lnckb.28853	2	17762472	2_17808233_G_A	17808233	0.0287	1.22e-05	0.0463	0.615	Insulin at 30min during OGTT
lnckb.86962	2	156004631	rs16840221	156312439	0.0153	3.88e-05	0.0372	0.219	Insulin at 30min during OGTT
lnckb.37708	3	80993868	3_81041206_G_A	81041206	0.0268	7e-05	0.0487	0.954	Insulin at 30min during OGTT
lnckb.73476	3	158833594	rs9882471	158839472	0.0211	1.85e-05	0.0397	0.55	Insulin at 30min during OGTT
lnckb.39439	3	196316710	rs7631913	196292809	0.0373	1.21e-07	0.0476	0.843	Insulin at 30min during OGTT
lnckb.41434	4	139782146	4_140250607_G_C	140250607	0.00125	3.47e-05	0.0119	0.78	Insulin at 30min during OGTT
lnckb.91253	4	183451518	rs7695731	183441885	0.0249	6.61e-07	0.0411	0.183	Insulin at 30min during OGTT
lnckb.43709	5	119579344	rs3797371	119534069	0.0368	5.57e-08	0.0478	0.316	Insulin at 30min during OGTT
lnckb.45155	6	2245742	rs11242772	2443988	0.0119	1.16e-05	0.028	0.844	Insulin at 30min during OGTT
lnckb.45944	6	31173635	rs1265075	31145336	0.0103	9.85e-07	0.0212	0.163	Insulin at 30min during OGTT
lnckb.51005	7	76650687	rs10952936	76510136	0.0207	0.00018	0.0485	0.235	Insulin at 30min during OGTT
lnckb.51216	7	95396945	rs2072200	95396848	0.0228	7.67e-08	0.0354	0.207	Insulin at 30min during OGTT
lnckb.52582	8	6355536	rs1550697	6409253	0.00291	7.33e-06	0.0127	0.372	Insulin at 30min during OGTT
lnckb.95586	8	26732292	rs17423653	26737174	0.00149	8.9e-12	0.00529	0.448	Insulin at 30min during OGTT
lnckb.57142	9	135782166	rs7838	135809677	0.0393	3.43e-09	0.0481	0.142	Insulin at 30min during OGTT
lnckb.5613	10	16522019	rs4748302	16513863	0.0321	7.38e-08	0.0498	0.338	Insulin at 30min during OGTT
lnckb.6014	10	43229302	rs788257	42894832	0.00415	2.72e-05	0.0176	0.607	Insulin at 30min during OGTT
lnckb.6312	10	63630297	rs3847327	63622568	0.0277	7.17e-09	0.0415	0.222	Insulin at 30min during OGTT
lnckb.79560	10	72023861	rs4148939	72002904	0.0338	1.9e-09	0.0441	0.875	Insulin at 30min during OGTT
lnckb.7603	10	133009495	rs7071996	133018896	0.00387	7.19e-08	0.0109	0.475	Insulin at 30min during OGTT
lnckb.7604	10	133017775	rs7071996	133018896	0.00387	4.54e-06	0.0145	0.6	Insulin at 30min during OGTT
lnckb.7991	11	6956442	11_6921464_C_T	6921464	0.00969	5.64e-08	0.0201	0.589	Insulin at 30min during OGTT
lnckb.10062	11	116639422	11_116665564_T_C	116665564	0.0322	2.97e-08	0.0423	0.139	Insulin at 30min during OGTT
lnckb.11133	12	16420125	rs7133802	16367558	0.0364	1.57e-13	0.0442	0.364	Insulin at 30min during OGTT
lnckb.101839	13	57081894	13_57024795_T_G	57024795	0.0213	4.55e-07	0.0383	0.893	Insulin at 30min during OGTT
lnckb.15763	14	67096798	rs2296565	67412320	0.0178	3.92e-05	0.0424	0.144	Insulin at 30min during OGTT
lnckb.17387	15	53115213	rs17659514	53129207	0.00903	6.32e-15	0.0139	0.864	Insulin at 30min during OGTT
lnckb.18133	15	84570275	rs17534709	84771166	0.0136	7.19e-05	0.0386	0.519	Insulin at 30min during OGTT
lnckb.20670	16	88663365	16_88688837_C_G	88688837	0.0194	1.67e-08	0.0316	0.431	Insulin at 30min during OGTT
lnckb.22459	17	45502892	rs6503443	45688515	0.0187	1.03e-09	0.0286	0.463	Insulin at 30min during OGTT
lnckb.22482	17	46193183	rs17688916	45701314	0.0272	4.08e-28	0.0323	0.343	Insulin at 30min during OGTT
lnckb.84542	17	47446439	rs10514928	47426173	0.029	9.93e-07	0.0448	0.383	Insulin at 30min during OGTT
lnckb.27757	19	57867038	19_57865116_A_C	57865116	0.0204	3.8e-09	0.0327	0.721	Insulin at 30min during OGTT
lnckb.33387	20	35216462	20_35283872_A_C	35283872	0.0307	6.48e-09	0.0397	0.727	Insulin at 30min during OGTT
lnckb.72892	21	46584886	rs2839366	46606530	0.00698	4.95e-05	0.0302	0.906	Insulin at 30min during OGTT
lnckb.67213	1	21423040	rs12082914	21493245	0.0236	2.51e-10	0.0334	0.48	Insulin sensitivity index, insulin secretion during OGTT
lnckb.3011	1	150629825	rs7418501	150739420	0.00509	2.14e-07	0.0129	0.863	Insulin sensitivity index, insulin secretion during OGTT
lnckb.3016	1	150724266	rs3768015	150840478	0.00333	3.74e-13	0.0062	0.845	Insulin sensitivity index, insulin secretion during OGTT
lnckb.67077	1	151130075	1_151031527_T_C	151031527	0.0132	2.39e-05	0.0344	0.138	Insulin sensitivity index, insulin secretion during OGTT
lnckb.3779	1	174995300	rs10912867	175015690	0.0128	6.85e-06	0.0299	0.983	Insulin sensitivity index, insulin secretion during OGTT
lnckb.78812	1	212720684	rs3949369	212825562	0.023	1.06e-05	0.0451	0.449	Insulin sensitivity index, insulin secretion during OGTT
lnckb.5104	1	244230506	rs10927200	244346631	0.00988	3.02e-06	0.026	0.452	Insulin sensitivity index, insulin secretion during OGTT
lnckb.104637	2	3586379	rs3820897	3594771	0.0231	2.12e-15	0.0289	0.412	Insulin sensitivity index, insulin secretion during OGTT
lnckb.28613	2	3702560	rs3820897	3594771	0.0231	1.17e-05	0.0436	0.735	Insulin sensitivity index, insulin secretion during OGTT
lnckb.29234	2	38112984	rs1348748	38002275	0.00216	6.92e-05	0.0146	0.315	Insulin sensitivity index, insulin secretion during OGTT
lnckb.38768	3	156669226	rs9869703	156604190	0.0204	1.2e-05	0.0381	0.828	Insulin sensitivity index, insulin secretion during OGTT
lnckb.108017	4	99625430	4_99735860_T_C	99735860	0.0162	8.46e-05	0.0418	0.289	Insulin sensitivity index, insulin secretion during OGTT
lnckb.91253	4	183451518	rs7695731	183441885	0.00683	6.61e-07	0.0184	0.773	Insulin sensitivity index, insulin secretion during OGTT
lnckb.42285	5	6582136	5_6602555_G_C	6602555	0.0215	2.27e-06	0.0414	0.996	Insulin sensitivity index, insulin secretion during OGTT
lnckb.109299	6	3028419	rs6915338	3035289	0.0194	1.17e-06	0.0329	0.0784	Insulin sensitivity index, insulin secretion during OGTT
lnckb.49697	7	1124069	7_1174270_G_C	1174270	0.002	3.62e-05	0.0125	0.469	Insulin sensitivity index, insulin secretion during OGTT
lnckb.95586	8	26732292	rs17423653	26737174	0.0285	8.9e-12	0.0367	0.976	Insulin sensitivity index, insulin secretion during OGTT
lnckb.112293	9	78340210	rs3010758	78333531	0.0132	9.07e-06	0.0305	0.684	Insulin sensitivity index, insulin secretion during OGTT
lnckb.56129	9	94544335	rs539320	94565965	0.00851	1.02e-10	0.0145	0.643	Insulin sensitivity index, insulin secretion during OGTT
lnckb.56130	9	94555045	rs540124	94565893	0.0104	2.41e-13	0.0172	0.579	Insulin sensitivity index, insulin secretion during OGTT
lnckb.6000	10	42637517	rs158373	42604094	0.0187	5.09e-05	0.0432	0.1	Insulin sensitivity index, insulin secretion during OGTT
lnckb.6692	10	86521945	rs4638218	86422841	0.00404	5.53e-05	0.0201	0.966	Insulin sensitivity index, insulin secretion during OGTT
lnckb.10915	12	9323031	rs11049986	9280461	0.0266	7.7e-20	0.0325	0.692	Insulin sensitivity index, insulin secretion during OGTT
lnckb.10916	12	9334243	rs34331	9256128	0.0255	1.41e-10	0.0337	0.357	Insulin sensitivity index, insulin secretion during OGTT
lnckb.68972	12	9349826	rs34331	9256128	0.0255	2.82e-10	0.0341	0.184	Insulin sensitivity index, insulin secretion during OGTT
lnckb.60539	12	9362669	rs34331	9256128	0.0255	1.09e-08	0.0363	0.0988	Insulin sensitivity index, insulin secretion during OGTT
lnckb.10918	12	9367464	rs34331	9256128	0.0255	1.18e-12	0.0319	0.275	Insulin sensitivity index, insulin secretion during OGTT
lnckb.15763	14	67096798	rs17248895	67416907	0.0215	6.27e-05	0.0459	0.734	Insulin sensitivity index, insulin secretion during OGTT
lnckb.83327	15	34130113	rs4780231	34222625	0.00463	6.68e-05	0.0211	0.418	Insulin sensitivity index, insulin secretion during OGTT
lnckb.18472	15	101522597	rs7359236	101525132	0.0363	8.23e-08	0.0499	0.283	Insulin sensitivity index, insulin secretion during OGTT
lnckb.21090	17	5111935	rs8074081	5089265	0.000157	5.35e-08	0.00156	0.841	Insulin sensitivity index, insulin secretion during OGTT
lnckb.103616	17	46493671	rs199534	46746847	0.0304	4.79e-16	0.0332	0.949	Insulin sensitivity index, insulin secretion during OGTT
lnckb.84542	17	47446439	rs10514928	47426173	0.0138	9.93e-07	0.0285	0.251	Insulin sensitivity index, insulin secretion during OGTT
lnckb.33387	20	35216462	20_35283872_A_C	35283872	0.00772	6.48e-09	0.0138	0.442	Insulin sensitivity index, insulin secretion during OGTT
lnckb.33790	20	50183644	rs6091166	50461215	0.0188	5.14e-07	0.0404	0.823	Insulin sensitivity index, insulin secretion during OGTT
lnckb.34812	21	41715807	rs13046636	41728521	0.0175	1.4e-13	0.0246	0.477	Insulin sensitivity index, insulin secretion during OGTT
lnckb.67517	1	107046540	1_107056636_A_T	107056636	0.0181	7.12e-15	0.0245	0.971	Fasting insulin
lnckb.67564	1	119601157	rs947433	119218415	0.0195	4.5e-06	0.0356	0.132	Fasting insulin
lnckb.3011	1	150629825	rs7418501	150739420	0.0195	2.14e-07	0.035	0.832	Fasting insulin
lnckb.3016	1	150724266	rs3768015	150840478	0.0125	3.74e-13	0.0191	0.943	Fasting insulin
lnckb.4390	1	208208470	rs1609841	208194269	0.016	1.73e-05	0.0331	0.925	Fasting insulin
lnckb.78812	1	212720684	rs3949369	212825562	0.0209	1.06e-05	0.042	0.076	Fasting insulin
lnckb.38702	3	151751179	rs4679937	151781460	0.00245	4.91e-20	0.00369	0.993	Fasting insulin
lnckb.38704	3	151796278	rs10513417	151750447	0.00261	1.09e-09	0.00623	0.466	Fasting insulin
lnckb.38768	3	156669226	rs9869703	156604190	0.00733	1.2e-05	0.0237	0.532	Fasting insulin
lnckb.38974	3	172560888	rs234040	172596534	0.0316	9.87e-14	0.041	0.957	Fasting insulin
lnckb.39472	3	196968924	rs13078576	196982686	0.00919	2.7e-06	0.0195	0.721	Fasting insulin
lnckb.39653	4	1249273	rs2878539	1250089	0.0276	2.13e-10	0.0376	0.976	Fasting insulin
lnckb.39655	4	1287681	rs11727167	1291733	0.0165	8.59e-10	0.0243	0.973	Fasting insulin
lnckb.42652	5	38693213	5_38856560_A_G	38856560	0.00156	5.08e-06	0.00805	0.991	Fasting insulin
lnckb.42653	5	38812099	rs10941411	38883558	0.0126	7.36e-06	0.0267	0.0876	Fasting insulin
lnckb.45441	6	13572072	rs2328676	13576476	0.0353	3.42e-12	0.0446	0.415	Fasting insulin
lnckb.50422	7	39733452	rs6952363	39689541	0.0206	1.39e-13	0.0276	0.838	Fasting insulin
lnckb.75537	7	50450518	rs11980368	50482241	0.0167	8.06e-07	0.0312	0.77	Fasting insulin
lnckb.50762	7	65008674	rs1709474	65101485	0.000391	1.11e-12	0.00107	0.962	Fasting insulin
lnckb.75639	7	65084234	rs1812771	65460916	0.00798	3.79e-09	0.0187	0.443	Fasting insulin
lnckb.50770	7	65230506	rs10949986	65306516	0.0117	1.47e-05	0.0297	0.499	Fasting insulin
lnckb.50781	7	65837860	7_65770889_C_T	65770889	0.00635	5.33e-09	0.0111	0.863	Fasting insulin
lnckb.51018	7	77378563	rs12531548	77356997	0.0044	5.13e-05	0.0187	0.184	Fasting insulin
lnckb.51053	7	80330269	7_80316274_G_C	80316274	0.00076	8.87e-06	0.00767	0.256	Fasting insulin
lnckb.110901	7	116838897	rs41790	116852221	0.0265	9.41e-08	0.0415	0.998	Fasting insulin
lnckb.112293	9	78340210	rs3010758	78333531	0.0206	9.07e-06	0.041	0.6	Fasting insulin
lnckb.76795	9	129170434	rs2480452	129147457	0.0319	2.62e-10	0.0474	0.524	Fasting insulin
lnckb.6324	10	64901136	rs4128743	65028388	0.0222	6.73e-06	0.0418	0.0872	Fasting insulin
lnckb.7725	11	777570	11_784340_C_G	784340	0.0317	3.48e-14	0.0366	1	Fasting insulin
lnckb.10327	11	124799833	11_124811487_C_G	124811487	0.00885	4.24e-14	0.0154	0.883	Fasting insulin
lnckb.14486	13	91359059	rs12875665	91067542	0.0209	2.28e-05	0.0452	0.427	Fasting insulin
lnckb.15011	14	22702611	rs2075846	22770303	0.00844	7.09e-07	0.0227	0.929	Fasting insulin
lnckb.20410	16	79675760	rs4334315	79722300	0.00256	4.44e-11	0.00633	0.665	Fasting insulin
lnckb.20411	16	79714722	rs4404082	79716615	0.00787	6.93e-11	0.0113	0.287	Fasting insulin
lnckb.22681	17	50555666	rs8076632	50548567	0.0201	1.2e-11	0.0288	0.965	Fasting insulin
lnckb.23251	17	75271299	rs7198	75273177	0.0103	2.32e-05	0.0286	0.866	Fasting insulin
lnckb.24050	18	5238084	18_5282443_C_T	5282443	0.00776	3.73e-10	0.0134	0.82	Fasting insulin
lnckb.26297	19	27983489	rs12610478	27924241	0.0149	2.77e-06	0.0274	0.848	Fasting insulin
lnckb.85682	19	36999903	19_36982340_C_T	36982340	0.0249	1.58e-07	0.0461	0.802	Fasting insulin
lnckb.88502	21	42928487	rs8134542	42905415	0.00589	1.49e-06	0.0165	0.805	Fasting insulin
lnckb.67517	1	107046540	1_107056636_A_T	107056636	0.0159	7.12e-15	0.0218	0.599	Beta cell function, HOMA
lnckb.3016	1	150724266	rs3768015	150840478	0.0207	3.74e-13	0.0269	0.508	Beta cell function, HOMA
lnckb.4390	1	208208470	rs1609841	208194269	0.0162	1.73e-05	0.0336	0.927	Beta cell function, HOMA
lnckb.4623	1	221688664	rs12126069	221707509	0.0253	8.19e-06	0.0475	0.956	Beta cell function, HOMA
lnckb.67979	1	245129731	rs6672147	245125191	0.0153	3.82e-06	0.0337	0.885	Beta cell function, HOMA
lnckb.38702	3	151751179	rs4679937	151781460	0.00186	4.91e-20	0.00409	0.894	Beta cell function, HOMA
lnckb.38704	3	151796278	rs10513417	151750447	0.00222	1.09e-09	0.00676	0.294	Beta cell function, HOMA
lnckb.74269	5	32221932	rs6892455	31781521	0.0209	6.05e-05	0.039	0.74	Beta cell function, HOMA
lnckb.42652	5	38693213	5_38856560_A_G	38856560	0.0036	5.08e-06	0.0145	0.998	Beta cell function, HOMA
lnckb.42653	5	38812099	rs10941411	38883558	0.00482	7.36e-06	0.0198	0.177	Beta cell function, HOMA
lnckb.92611	5	140707234	rs801181	140713229	0.0272	2.15e-09	0.038	0.103	Beta cell function, HOMA
lnckb.45441	6	13572072	rs2328676	13576476	0.0373	3.42e-12	0.0457	0.958	Beta cell function, HOMA
lnckb.46266	6	37507348	rs2797803	37519564	0.0259	2.96e-09	0.0365	0.997	Beta cell function, HOMA
lnckb.48180	6	169971670	rs11968737	170022714	0.00486	2.56e-05	0.0204	0.381	Beta cell function, HOMA
lnckb.50268	7	30506259	7_30612322_G_A	30612322	0.0159	8.28e-12	0.0225	1	Beta cell function, HOMA
lnckb.50584	7	47761476	rs718077	47758718	0.00399	2.15e-07	0.013	0.12	Beta cell function, HOMA
lnckb.50762	7	65008674	rs1709474	65101485	0.00447	1.11e-12	0.00818	0.905	Beta cell function, HOMA
lnckb.51053	7	80330269	7_80316274_G_C	80316274	0.00348	8.87e-06	0.0153	0.266	Beta cell function, HOMA
lnckb.110901	7	116838897	rs41790	116852221	0.0244	9.41e-08	0.0365	0.998	Beta cell function, HOMA
lnckb.111217	8	20569397	8_20585357_C_A	20585357	0.0198	5.03e-06	0.0372	0.95	Beta cell function, HOMA
lnckb.52876	8	20664836	8_20582005_G_C	20582005	0.0331	4.22e-09	0.0451	0.615	Beta cell function, HOMA
lnckb.52880	8	20952645	8_20585357_C_A	20585357	0.0198	4.3e-12	0.0265	1	Beta cell function, HOMA
lnckb.52881	8	20953127	8_20582005_G_C	20582005	0.0331	1.74e-13	0.0406	0.82	Beta cell function, HOMA
lnckb.52882	8	20973797	8_20585357_C_A	20585357	0.0198	1.29e-14	0.025	1	Beta cell function, HOMA
lnckb.8041	11	8964203	11_8966803_G_A	8966803	0.0256	5.53e-12	0.0354	1	Beta cell function, HOMA
lnckb.8558	11	45771428	11_45771667_G_C	45771667	0.0144	1.64e-12	0.0203	0.302	Beta cell function, HOMA
lnckb.9331	11	69000765	rs11600377	69018335	0.0203	2.45e-05	0.0442	0.175	Beta cell function, HOMA
lnckb.10327	11	124799833	11_124811487_C_G	124811487	0.0125	4.24e-14	0.0187	0.67	Beta cell function, HOMA
lnckb.14752	13	111111573	rs831150	111120969	0.00169	2.36e-06	0.0119	0.327	Beta cell function, HOMA
lnckb.83382	15	45335149	rs11636114	45309214	0.0327	1.55e-06	0.05	0.386	Beta cell function, HOMA
lnckb.17672	15	68274789	rs6494730	68292218	0.0024	9.55e-06	0.0119	0.496	Beta cell function, HOMA
lnckb.19282	16	20578721	rs12596222	20434373	0.0454	1.62e-10	0.0463	0.316	Beta cell function, HOMA
lnckb.20410	16	79675760	rs4334315	79722300	0.0203	4.44e-11	0.0278	0.988	Beta cell function, HOMA
lnckb.20411	16	79714722	rs4404082	79716615	0.00873	6.93e-11	0.0151	0.399	Beta cell function, HOMA
lnckb.62124	19	18043936	rs12973060	18045505	0.00882	1.09e-05	0.0244	0.772	Beta cell function, HOMA
lnckb.26297	19	27983489	rs12610478	27924241	0.0163	2.77e-06	0.0318	0.424	Beta cell function, HOMA
lnckb.85704	19	44940827	rs909134	44989803	0.0182	2.03e-09	0.028	0.0651	Beta cell function, HOMA
lnckb.67517	1	107046540	1_107056636_A_T	107056636	0.0306	7.12e-15	0.0388	0.981	Insulin resistance, HOMA
lnckb.67564	1	119601157	rs947433	119218415	0.0153	4.5e-06	0.0327	0.218	Insulin resistance, HOMA
lnckb.3011	1	150629825	rs7418501	150739420	0.0252	2.14e-07	0.039	0.742	Insulin resistance, HOMA
lnckb.3016	1	150724266	rs3768015	150840478	0.0125	3.74e-13	0.0237	0.921	Insulin resistance, HOMA
lnckb.4390	1	208208470	rs1609841	208194269	0.0153	1.73e-05	0.0384	0.907	Insulin resistance, HOMA
lnckb.78812	1	212720684	rs3949369	212825562	0.0121	1.06e-05	0.027	0.0673	Insulin resistance, HOMA
lnckb.105203	2	112137290	rs7580507	112121632	0.0258	5.76e-15	0.0306	0.959	Insulin resistance, HOMA
lnckb.38702	3	151751179	rs4679937	151781460	0.0117	4.91e-20	0.0141	0.993	Insulin resistance, HOMA
lnckb.38704	3	151796278	rs10513417	151750447	0.0123	1.09e-09	0.0207	0.47	Insulin resistance, HOMA
lnckb.39472	3	196968924	rs13078576	196982686	0.0168	2.7e-06	0.0322	0.744	Insulin resistance, HOMA
lnckb.39653	4	1249273	rs2878539	1250089	0.0123	2.13e-10	0.0258	0.967	Insulin resistance, HOMA
lnckb.39655	4	1287681	rs11727167	1291733	0.0113	8.59e-10	0.0206	0.891	Insulin resistance, HOMA
lnckb.39850	4	8268608	rs9291391	8393538	0.00843	2.16e-06	0.027	0.354	Insulin resistance, HOMA
lnckb.42652	5	38693213	5_38856560_A_G	38856560	0.00191	5.08e-06	0.0102	0.987	Insulin resistance, HOMA
lnckb.42653	5	38812099	rs10941411	38883558	0.0149	7.36e-06	0.0314	0.179	Insulin resistance, HOMA
lnckb.43881	5	132467856	rs2706338	132560157	0.0284	7.85e-05	0.0475	0.916	Insulin resistance, HOMA
lnckb.45441	6	13572072	rs2328676	13576476	0.0245	3.42e-12	0.0335	0.464	Insulin resistance, HOMA
lnckb.50422	7	39733452	rs6952363	39689541	0.0337	1.39e-13	0.039	0.921	Insulin resistance, HOMA
lnckb.75537	7	50450518	rs11980368	50482241	0.00395	8.06e-07	0.0163	0.8	Insulin resistance, HOMA
lnckb.50762	7	65008674	rs1709474	65101485	0.00225	1.11e-12	0.0057	0.942	Insulin resistance, HOMA
lnckb.50781	7	65837860	7_65770889_C_T	65770889	0.0104	5.33e-09	0.0244	0.849	Insulin resistance, HOMA
lnckb.51018	7	77378563	rs12531548	77356997	0.000487	5.13e-05	0.00917	0.114	Insulin resistance, HOMA
lnckb.51053	7	80330269	7_80316274_G_C	80316274	0.000838	8.87e-06	0.00689	0.214	Insulin resistance, HOMA
lnckb.51544	7	107739832	rs739518	107743682	0.0347	2e-08	0.0459	0.951	Insulin resistance, HOMA
lnckb.56962	9	130420329	rs12353112	130890485	0.0168	2.53e-05	0.0354	0.768	Insulin resistance, HOMA
lnckb.10327	11	124799833	11_124811487_C_G	124811487	0.0127	4.24e-14	0.02	0.881	Insulin resistance, HOMA
lnckb.14486	13	91359059	rs12875665	91067542	0.00937	2.28e-05	0.0263	0.288	Insulin resistance, HOMA
lnckb.15011	14	22702611	rs2075846	22770303	0.0316	7.09e-07	0.0489	0.768	Insulin resistance, HOMA
lnckb.17078	15	40075943	rs7181230	40068540	0.00531	6.61e-05	0.0202	0.621	Insulin resistance, HOMA
lnckb.20410	16	79675760	rs4334315	79722300	0.0008	4.44e-11	0.00218	0.44	Insulin resistance, HOMA
lnckb.20411	16	79714722	rs4404082	79716615	0.00305	6.93e-11	0.00758	0.194	Insulin resistance, HOMA
lnckb.22681	17	50555666	rs8076632	50548567	0.00591	1.2e-11	0.0114	0.989	Insulin resistance, HOMA
lnckb.23251	17	75271299	rs7198	75273177	0.0157	2.32e-05	0.0343	0.889	Insulin resistance, HOMA
lnckb.24050	18	5238084	18_5282443_C_T	5282443	0.00454	3.73e-10	0.0111	0.646	Insulin resistance, HOMA
lnckb.26297	19	27983489	rs12610478	27924241	0.0144	2.77e-06	0.0327	0.859	Insulin resistance, HOMA
lnckb.33790	20	50183644	rs6091166	50461215	0.0141	5.14e-07	0.0282	0.999	Insulin resistance, HOMA
lnckb.88502	21	42928487	rs8134542	42905415	0.00214	1.49e-06	0.00877	0.817	Insulin resistance, HOMA

## Sheet: Nonredundant lnc-eGene list
lnc-eGene	Associated GWAS meta-analyses
lnckb.100578	GIANT
	GLGC
lnckb.10062	GLGC
	MAGIC
lnckb.10069	DIAGRAM
lnckb.10137	GLGC
lnckb.10140	GIANT
	MAGIC
lnckb.101839	DIAGRAM
	MAGIC
lnckb.102232	GLGC
	MAGIC
lnckb.102291	GIANT
lnckb.102379	GIANT
lnckb.102692	DIAGRAM
	GIANT
lnckb.102693	DIAGRAM
	GIANT
lnckb.102694	DIAGRAM
	GIANT
lnckb.102695	DIAGRAM
	GIANT
lnckb.102726	GLGC
lnckb.102913	DIAGRAM
	MAGIC
lnckb.102930	DIAGRAM
lnckb.103037	MAGIC
lnckb.103097	MAGIC
lnckb.10327	MAGIC
lnckb.103409	GIANT
	GLGC
	ICBP
lnckb.103616	CARDIoGRAMplusC4D
	GIANT
	GLGC
	MAGIC
lnckb.10372	GLGC
lnckb.104385	CARDIoGRAMplusC4D
	DIAGRAM
	GIANT
lnckb.104623	MAGIC
lnckb.104637	CARDIoGRAMplusC4D
	GLGC
	MAGIC
lnckb.105063	CARDIoGRAMplusC4D
	GLGC
lnckb.105203	DIAGRAM
	MAGIC
lnckb.105399	GIANT
lnckb.105567	GIANT
lnckb.106016	DIAGRAM
lnckb.106474	CARDIoGRAMplusC4D
	GIANT
	GLGC
lnckb.106689	DIAGRAM
lnckb.106800	GIANT
	MAGIC
lnckb.107490	GIANT
lnckb.107549	GLGC
lnckb.107588	GLGC
	MAGIC
lnckb.107947	DIAGRAM
	GIANT
	GLGC
lnckb.108017	DIAGRAM
	MAGIC
lnckb.108051	GIANT
	GLGC
lnckb.10879	DIAGRAM
lnckb.108803	GIANT
lnckb.108838	DIAGRAM
lnckb.10915	MAGIC
lnckb.10916	MAGIC
lnckb.10918	MAGIC
lnckb.109299	MAGIC
lnckb.109365	DIAGRAM
	GIANT
lnckb.109440	GIANT
lnckb.109452	GIANT
	GLGC
	MAGIC
lnckb.10996	DIAGRAM
lnckb.110159	CARDIoGRAMplusC4D
lnckb.11024	DIAGRAM
lnckb.110792	GLGC
lnckb.110812	GIANT
lnckb.11086	GIANT
lnckb.110901	GIANT
	GLGC
	MAGIC
lnckb.111217	GIANT
	MAGIC
lnckb.11133	MAGIC
lnckb.11138	MAGIC
lnckb.11139	MAGIC
lnckb.111525	DIAGRAM
lnckb.11154	GIANT
	GLGC
lnckb.111782	GLGC
lnckb.111783	GLGC
lnckb.111998	DIAGRAM
	GLGC
	MAGIC
lnckb.112293	DIAGRAM
	MAGIC
lnckb.11250	GIANT
	ICBP
lnckb.11304	GIANT
	GLGC
	MAGIC
lnckb.11320	GLGC
lnckb.113538	CARDIoGRAMplusC4D
lnckb.113554	GIANT
	MAGIC
lnckb.11402	DIAGRAM
lnckb.11403	GLGC
lnckb.11494	GIANT
lnckb.11773	GIANT
	MAGIC
lnckb.11779	GIANT
	MAGIC
lnckb.11782	GIANT
lnckb.11981	GIANT
	MAGIC
lnckb.12072	GIANT
	MAGIC
lnckb.12133	DIAGRAM
	GIANT
lnckb.12148	GLGC
lnckb.12260	GIANT
lnckb.12464	GLGC
lnckb.12481	CARDIoGRAMplusC4D
	DIAGRAM
lnckb.12604	GIANT
	MAGIC
lnckb.12632	CARDIoGRAMplusC4D
lnckb.12780	CARDIoGRAMplusC4D
lnckb.1290	GIANT
lnckb.1291	GLGC
	ICBP
lnckb.12924	GLGC
lnckb.13005	DIAGRAM
	GIANT
lnckb.13080	CARDIoGRAMplusC4D
lnckb.13102	GIANT
	GLGC
	MAGIC
lnckb.13315	DIAGRAM
lnckb.13328	DIAGRAM
	GIANT
lnckb.13362	DIAGRAM
	GIANT
lnckb.13527	GIANT
lnckb.1364	DIAGRAM
lnckb.13695	DIAGRAM
lnckb.13931	DIAGRAM
lnckb.13934	DIAGRAM
	GIANT
	GLGC
lnckb.13935	GIANT
	GLGC
lnckb.1399	GLGC
	MAGIC
lnckb.14019	MAGIC
lnckb.1431	GIANT
lnckb.14371	DIAGRAM
lnckb.14372	DIAGRAM
lnckb.14486	MAGIC
lnckb.14652	GIANT
lnckb.14752	CARDIoGRAMplusC4D
	MAGIC
lnckb.14757	GIANT
	MAGIC
lnckb.15011	MAGIC
lnckb.15026	DIAGRAM
lnckb.15124	DIAGRAM
lnckb.15359	DIAGRAM
lnckb.15461	CARDIoGRAMplusC4D
lnckb.1558	GIANT
lnckb.15616	DIAGRAM
lnckb.15632	GIANT
lnckb.15751	GLGC
lnckb.15763	MAGIC
lnckb.15906	CARDIoGRAMplusC4D
	GIANT
lnckb.16134	GIANT
	GLGC
lnckb.16178	DIAGRAM
	GIANT
	MAGIC
lnckb.16294	CARDIoGRAMplusC4D
lnckb.16441	GIANT
lnckb.16480	CARDIoGRAMplusC4D
	MAGIC
lnckb.16569	MAGIC
lnckb.16808	CARDIoGRAMplusC4D
lnckb.16939	CARDIoGRAMplusC4D
lnckb.17078	GIANT
	MAGIC
lnckb.17290	GIANT
lnckb.17314	GIANT
lnckb.17341	DIAGRAM
lnckb.17387	GIANT
	MAGIC
lnckb.17487	GIANT
lnckb.17607	GIANT
	MAGIC
lnckb.1762	DIAGRAM
	GIANT
lnckb.17640	GIANT
	ICBP
lnckb.17672	MAGIC
lnckb.17927	CARDIoGRAMplusC4D
lnckb.18046	DIAGRAM
lnckb.18060	GIANT
lnckb.18090	DIAGRAM
	GIANT
	MAGIC
lnckb.18133	MAGIC
lnckb.1830	DIAGRAM
lnckb.18330	CARDIoGRAMplusC4D
	MAGIC
lnckb.18334	CARDIoGRAMplusC4D
	DIAGRAM
lnckb.18378	GIANT
lnckb.18380	GIANT
lnckb.18382	GIANT
lnckb.18472	MAGIC
lnckb.18666	GIANT
lnckb.18667	GIANT
lnckb.18779	DIAGRAM
	GLGC
	MAGIC
lnckb.1884	DIAGRAM
lnckb.18849	GIANT
lnckb.18868	DIAGRAM
lnckb.18922	DIAGRAM
lnckb.18961	GIANT
	MAGIC
lnckb.19181	GIANT
lnckb.19282	MAGIC
lnckb.19379	DIAGRAM
	GIANT
lnckb.19476	MAGIC
lnckb.19477	MAGIC
lnckb.19478	MAGIC
lnckb.19604	GIANT
	GLGC
	MAGIC
lnckb.19609	DIAGRAM
	GIANT
	GLGC
lnckb.19775	GIANT
lnckb.19880	DIAGRAM
	GIANT
lnckb.19904	GLGC
lnckb.19918	GLGC
lnckb.2003	DIAGRAM
	GIANT
	GLGC
lnckb.20266	GLGC
lnckb.20393	GIANT
lnckb.20402	GIANT
	GLGC
lnckb.20410	GLGC
	MAGIC
lnckb.20411	MAGIC
lnckb.20473	GIANT
lnckb.20670	DIAGRAM
	GLGC
	MAGIC
lnckb.207	GIANT
lnckb.2088	GLGC
lnckb.20886	GLGC
lnckb.20902	GIANT
lnckb.21041	DIAGRAM
lnckb.21090	CARDIoGRAMplusC4D
	GIANT
	MAGIC
lnckb.21095	CARDIoGRAMplusC4D
lnckb.21128	DIAGRAM
lnckb.21438	DIAGRAM
	MAGIC
lnckb.21450	MAGIC
lnckb.21492	CARDIoGRAMplusC4D
	DIAGRAM
	GIANT
	GLGC
	MAGIC
lnckb.21605	GIANT
	GLGC
lnckb.21830	MAGIC
lnckb.2233	GLGC
lnckb.22330	CARDIoGRAMplusC4D
	DIAGRAM
lnckb.22334	CARDIoGRAMplusC4D
	DIAGRAM
	GIANT
lnckb.2234	GLGC
lnckb.22415	GIANT
	MAGIC
lnckb.22458	DIAGRAM
	GIANT
	GLGC
	MAGIC
lnckb.22459	CARDIoGRAMplusC4D
	DIAGRAM
	ICBP
	MAGIC
lnckb.22476	CARDIoGRAMplusC4D
	MAGIC
lnckb.22478	CARDIoGRAMplusC4D
	DIAGRAM
	MAGIC
lnckb.22480	CARDIoGRAMplusC4D
	GIANT
lnckb.22482	CARDIoGRAMplusC4D
	GIANT
	MAGIC
lnckb.22585	CARDIoGRAMplusC4D
	DIAGRAM
lnckb.2263	DIAGRAM
	MAGIC
lnckb.22681	MAGIC
lnckb.22695	GIANT
lnckb.22697	GIANT
lnckb.22718	DIAGRAM
	GIANT
	MAGIC
lnckb.23251	GIANT
	MAGIC
lnckb.23373	GIANT
	MAGIC
lnckb.23397	CARDIoGRAMplusC4D
lnckb.23444	DIAGRAM
lnckb.24050	GIANT
	MAGIC
lnckb.24154	GIANT
lnckb.24181	GIANT
lnckb.24199	MAGIC
lnckb.24256	GIANT
lnckb.24414	MAGIC
lnckb.24514	GIANT
lnckb.24949	GIANT
	MAGIC
lnckb.25059	DIAGRAM
lnckb.25073	GIANT
	MAGIC
lnckb.25557	DIAGRAM
	GLGC
lnckb.26170	GLGC
lnckb.26200	GIANT
lnckb.26287	GIANT
	MAGIC
lnckb.26288	GIANT
	MAGIC
lnckb.26297	GIANT
	MAGIC
lnckb.26366	GIANT
	GLGC
lnckb.26766	GLGC
lnckb.26817	DIAGRAM
	GLGC
lnckb.26992	DIAGRAM
lnckb.27144	GLGC
lnckb.2745	MAGIC
lnckb.27589	GLGC
lnckb.27757	GIANT
	MAGIC
lnckb.27787	GIANT
lnckb.28606	CARDIoGRAMplusC4D
	GLGC
lnckb.28613	CARDIoGRAMplusC4D
	GLGC
	MAGIC
lnckb.28724	MAGIC
lnckb.28853	DIAGRAM
	MAGIC
lnckb.29176	MAGIC
lnckb.29178	MAGIC
lnckb.29234	GLGC
	MAGIC
lnckb.29316	GIANT
lnckb.29319	GIANT
lnckb.29408	DIAGRAM
	GLGC
	MAGIC
lnckb.29499	DIAGRAM
lnckb.29601	GLGC
lnckb.29621	CARDIoGRAMplusC4D
lnckb.29884	GLGC
lnckb.29925	DIAGRAM
	GLGC
lnckb.29926	DIAGRAM
	GLGC
lnckb.3011	CARDIoGRAMplusC4D
	GIANT
	MAGIC
lnckb.3016	GIANT
	MAGIC
lnckb.30256	MAGIC
lnckb.30340	GIANT
lnckb.30341	GIANT
lnckb.30447	GIANT
	GLGC
lnckb.30531	GIANT
lnckb.30533	DIAGRAM
lnckb.30534	DIAGRAM
lnckb.30576	GLGC
lnckb.30603	GIANT
lnckb.30662	CARDIoGRAMplusC4D
lnckb.30765	GIANT
lnckb.31135	GIANT
lnckb.31180	CARDIoGRAMplusC4D
	GIANT
	MAGIC
lnckb.31200	DIAGRAM
lnckb.31209	DIAGRAM
	GIANT
lnckb.31259	DIAGRAM
lnckb.31560	DIAGRAM
	GIANT
lnckb.31672	GIANT
lnckb.32035	DIAGRAM
	GIANT
	MAGIC
lnckb.32816	GIANT
lnckb.32894	GIANT
	GLGC
lnckb.33219	MAGIC
lnckb.33225	MAGIC
lnckb.33387	MAGIC
lnckb.33790	MAGIC
lnckb.33798	DIAGRAM
	GIANT
lnckb.33800	DIAGRAM
	GIANT
lnckb.33822	GLGC
	MAGIC
lnckb.34018	MAGIC
lnckb.34141	CARDIoGRAMplusC4D
	GIANT
lnckb.34179	CARDIoGRAMplusC4D
	GIANT
lnckb.3446	DIAGRAM
lnckb.34604	DIAGRAM
lnckb.34701	CARDIoGRAMplusC4D
lnckb.34722	DIAGRAM
	GIANT
lnckb.34725	DIAGRAM
	GIANT
	GLGC
lnckb.34812	MAGIC
lnckb.34886	CARDIoGRAMplusC4D
	DIAGRAM
	MAGIC
lnckb.34887	CARDIoGRAMplusC4D
	DIAGRAM
	GIANT
	GLGC
lnckb.34971	MAGIC
lnckb.34973	CARDIoGRAMplusC4D
	DIAGRAM
lnckb.3501	GIANT
lnckb.35147	GIANT
lnckb.35381	CARDIoGRAMplusC4D
	GIANT
lnckb.35383	CARDIoGRAMplusC4D
	GIANT
lnckb.35384	CARDIoGRAMplusC4D
	GIANT
lnckb.35581	DIAGRAM
lnckb.35985	GIANT
lnckb.35986	GIANT
lnckb.35990	GIANT
lnckb.3613	DIAGRAM
lnckb.36214	DIAGRAM
lnckb.36445	DIAGRAM
	GIANT
	MAGIC
lnckb.36447	DIAGRAM
	GIANT
lnckb.36448	DIAGRAM
	GIANT
lnckb.36536	DIAGRAM
	GIANT
	MAGIC
lnckb.36577	GIANT
lnckb.37034	GIANT
lnckb.37515	DIAGRAM
	GLGC
lnckb.37708	MAGIC
lnckb.3779	GIANT
	MAGIC
lnckb.37815	GLGC
lnckb.3817	CARDIoGRAMplusC4D
	GLGC
lnckb.3818	GLGC
lnckb.38272	MAGIC
lnckb.38359	DIAGRAM
lnckb.38415	DIAGRAM
	GLGC
	MAGIC
lnckb.38559	CARDIoGRAMplusC4D
	GLGC
	MAGIC
lnckb.38702	GIANT
	MAGIC
lnckb.38704	GIANT
	MAGIC
lnckb.38768	GIANT
	MAGIC
lnckb.38974	MAGIC
lnckb.39110	DIAGRAM
lnckb.39293	DIAGRAM
	MAGIC
lnckb.39398	GIANT
lnckb.39400	DIAGRAM
lnckb.39401	DIAGRAM
	GLGC
lnckb.39403	DIAGRAM
	GIANT
lnckb.39418	DIAGRAM
lnckb.39423	GIANT
lnckb.39439	MAGIC
lnckb.39472	GLGC
	MAGIC
lnckb.39612	GIANT
	MAGIC
lnckb.39653	MAGIC
lnckb.39655	MAGIC
lnckb.39800	GLGC
lnckb.39850	MAGIC
lnckb.39854	CARDIoGRAMplusC4D
lnckb.39909	GIANT
	MAGIC
lnckb.39939	GLGC
	MAGIC
lnckb.40067	GIANT
lnckb.40429	CARDIoGRAMplusC4D
	GLGC
lnckb.40519	DIAGRAM
lnckb.40525	DIAGRAM
lnckb.40528	DIAGRAM
lnckb.40701	DIAGRAM
	GLGC
lnckb.41176	GIANT
	MAGIC
lnckb.41200	CARDIoGRAMplusC4D
	GIANT
	ICBP
lnckb.41319	MAGIC
lnckb.41434	GLGC
	MAGIC
lnckb.41483	GIANT
	MAGIC
lnckb.41657	CARDIoGRAMplusC4D
	GLGC
lnckb.41955	CARDIoGRAMplusC4D
	GLGC
lnckb.41962	MAGIC
lnckb.42285	GIANT
	MAGIC
lnckb.42324	GLGC
lnckb.42344	DIAGRAM
lnckb.42453	MAGIC
lnckb.42473	DIAGRAM
lnckb.42557	CARDIoGRAMplusC4D
	MAGIC
lnckb.42618	GIANT
lnckb.42652	MAGIC
lnckb.42653	MAGIC
lnckb.42728	GIANT
lnckb.42795	DIAGRAM
	GLGC
lnckb.42968	GIANT
lnckb.4300	MAGIC
lnckb.4307	DIAGRAM
lnckb.4308	DIAGRAM
	GIANT
	GLGC
	MAGIC
lnckb.43279	GIANT
	MAGIC
lnckb.43364	GIANT
lnckb.43459	GIANT
lnckb.43475	GIANT
lnckb.43630	DIAGRAM
	GIANT
lnckb.43709	DIAGRAM
	GIANT
	MAGIC
lnckb.43813	DIAGRAM
	GIANT
	GLGC
lnckb.43833	CARDIoGRAMplusC4D
	GLGC
lnckb.43881	MAGIC
lnckb.4390	DIAGRAM
	MAGIC
lnckb.43959	GIANT
lnckb.43960	DIAGRAM
	GIANT
lnckb.44016	GIANT
	GLGC
lnckb.44070	GIANT
	GLGC
lnckb.44371	ICBP
lnckb.44632	DIAGRAM
	GLGC
lnckb.44769	DIAGRAM
	GIANT
lnckb.44770	DIAGRAM
	GIANT
lnckb.44771	DIAGRAM
	GIANT
lnckb.44884	CARDIoGRAMplusC4D
lnckb.44888	GLGC
	MAGIC
lnckb.44937	GIANT
	GLGC
lnckb.4513	DIAGRAM
	GIANT
	GLGC
	MAGIC
lnckb.45139	MAGIC
lnckb.45155	GLGC
	MAGIC
lnckb.4524	CARDIoGRAMplusC4D
	DIAGRAM
	GIANT
	GLGC
	MAGIC
lnckb.45401	CARDIoGRAMplusC4D
lnckb.45409	MAGIC
lnckb.45441	GIANT
	MAGIC
lnckb.45579	DIAGRAM
	GLGC
	MAGIC
lnckb.45648	MAGIC
lnckb.45685	DIAGRAM
	GIANT
	GLGC
	MAGIC
lnckb.45740	GIANT
	GLGC
lnckb.45795	GIANT
lnckb.45857	DIAGRAM
lnckb.45858	GIANT
	GLGC
lnckb.45864	GLGC
lnckb.45944	DIAGRAM
	MAGIC
lnckb.45954	GLGC
	ICBP
lnckb.45958	DIAGRAM
	GLGC
	MAGIC
lnckb.46014	DIAGRAM
	GLGC
	MAGIC
lnckb.46057	DIAGRAM
lnckb.46059	GLGC
lnckb.4608	MAGIC
lnckb.4623	GLGC
	MAGIC
lnckb.46266	DIAGRAM
	MAGIC
lnckb.46299	DIAGRAM
lnckb.46608	GIANT
lnckb.46641	GIANT
lnckb.46644	GIANT
lnckb.46894	CARDIoGRAMplusC4D
	GIANT
	GLGC
lnckb.46957	GIANT
lnckb.47393	DIAGRAM
	GIANT
	GLGC
lnckb.47399	DIAGRAM
	GIANT
	GLGC
lnckb.47513	CARDIoGRAMplusC4D
lnckb.47532	DIAGRAM
lnckb.47556	GIANT
	MAGIC
lnckb.47557	GLGC
lnckb.47677	CARDIoGRAMplusC4D
	GIANT
lnckb.47704	MAGIC
lnckb.47846	GIANT
lnckb.47939	MAGIC
lnckb.48127	DIAGRAM
lnckb.48180	MAGIC
lnckb.4820	MAGIC
lnckb.4957	CARDIoGRAMplusC4D
	GLGC
lnckb.49655	DIAGRAM
lnckb.49697	MAGIC
lnckb.4971	GIANT
	GLGC
lnckb.49720	CARDIoGRAMplusC4D
lnckb.49866	GIANT
	MAGIC
lnckb.49916	GIANT
lnckb.50094	DIAGRAM
lnckb.50100	GLGC
lnckb.50103	GLGC
lnckb.50164	CARDIoGRAMplusC4D
	GLGC
lnckb.50172	GIANT
lnckb.50225	DIAGRAM
	GIANT
lnckb.50240	CARDIoGRAMplusC4D
	GLGC
lnckb.50268	MAGIC
lnckb.50347	CARDIoGRAMplusC4D
	DIAGRAM
lnckb.50411	DIAGRAM
	GIANT
lnckb.50412	DIAGRAM
	GIANT
lnckb.50422	CARDIoGRAMplusC4D
	MAGIC
lnckb.50562	GIANT
lnckb.50584	GIANT
	MAGIC
lnckb.50762	MAGIC
lnckb.50770	MAGIC
lnckb.50775	GIANT
lnckb.50781	GIANT
	GLGC
	MAGIC
lnckb.50789	GLGC
lnckb.50792	GIANT
	GLGC
lnckb.50801	GIANT
lnckb.50802	GIANT
lnckb.50817	DIAGRAM
lnckb.51005	MAGIC
lnckb.51018	DIAGRAM
	MAGIC
lnckb.5104	GIANT
	GLGC
	MAGIC
lnckb.51051	MAGIC
lnckb.51053	MAGIC
lnckb.51144	GIANT
	MAGIC
lnckb.51176	CARDIoGRAMplusC4D
lnckb.51216	GLGC
	MAGIC
lnckb.51351	GIANT
	MAGIC
lnckb.51394	CARDIoGRAMplusC4D
	GIANT
	GLGC
lnckb.51422	GIANT
lnckb.51544	GIANT
	MAGIC
lnckb.51749	DIAGRAM
lnckb.51753	DIAGRAM
lnckb.51785	GLGC
lnckb.51786	GLGC
lnckb.51787	DIAGRAM
	GLGC
lnckb.51789	DIAGRAM
	GLGC
lnckb.51790	DIAGRAM
lnckb.51896	MAGIC
lnckb.51897	MAGIC
lnckb.51922	GIANT
lnckb.52245	GLGC
lnckb.52376	MAGIC
lnckb.52507	CARDIoGRAMplusC4D
lnckb.52582	DIAGRAM
	GIANT
	MAGIC
lnckb.52833	DIAGRAM
	GLGC
lnckb.52876	GIANT
	MAGIC
lnckb.52880	DIAGRAM
	GIANT
	MAGIC
lnckb.52881	GIANT
	MAGIC
lnckb.52882	DIAGRAM
	GIANT
	MAGIC
lnckb.53124	GIANT
	MAGIC
lnckb.53303	GIANT
	MAGIC
lnckb.53304	GIANT
	MAGIC
lnckb.53487	GLGC
lnckb.5384	DIAGRAM
lnckb.54575	MAGIC
lnckb.54627	GIANT
lnckb.54718	GLGC
lnckb.54778	GIANT
lnckb.55002	GIANT
lnckb.55054	GLGC
lnckb.55214	DIAGRAM
	GIANT
lnckb.55255	MAGIC
lnckb.55468	CARDIoGRAMplusC4D
	DIAGRAM
	GIANT
lnckb.55705	GIANT
lnckb.55863	DIAGRAM
lnckb.55949	DIAGRAM
	GLGC
lnckb.56012	CARDIoGRAMplusC4D
	DIAGRAM
	GLGC
lnckb.56102	GIANT
lnckb.56128	GIANT
lnckb.56129	DIAGRAM
	MAGIC
lnckb.5613	GLGC
	MAGIC
lnckb.56130	MAGIC
lnckb.56155	GIANT
lnckb.5627	GIANT
lnckb.56346	GLGC
lnckb.56347	GIANT
	GLGC
	MAGIC
lnckb.56639	GIANT
lnckb.56653	GIANT
lnckb.568	DIAGRAM
	GIANT
lnckb.56962	GIANT
	MAGIC
lnckb.57043	CARDIoGRAMplusC4D
	DIAGRAM
	GLGC
	MAGIC
lnckb.57084	MAGIC
lnckb.57142	GLGC
	MAGIC
lnckb.5788	GIANT
lnckb.5863	GIANT
lnckb.6000	DIAGRAM
	MAGIC
lnckb.6014	MAGIC
lnckb.60274	DIAGRAM
lnckb.60321	GLGC
lnckb.60366	DIAGRAM
lnckb.60367	DIAGRAM
	GLGC
lnckb.60539	MAGIC
lnckb.60581	MAGIC
lnckb.6068	GLGC
lnckb.61867	MAGIC
lnckb.6195	GIANT
lnckb.62091	GIANT
lnckb.62124	MAGIC
lnckb.62145	MAGIC
lnckb.62209	CARDIoGRAMplusC4D
	GIANT
lnckb.62353	GLGC
lnckb.62666	DIAGRAM
lnckb.62967	CARDIoGRAMplusC4D
	GIANT
lnckb.6312	GIANT
	GLGC
	MAGIC
lnckb.63145	CARDIoGRAMplusC4D
	GIANT
lnckb.6324	MAGIC
lnckb.63375	DIAGRAM
	MAGIC
lnckb.6352	CARDIoGRAMplusC4D
lnckb.63672	GIANT
lnckb.63691	GIANT
lnckb.64804	DIAGRAM
lnckb.65089	DIAGRAM
	GIANT
lnckb.65528	DIAGRAM
lnckb.6623	DIAGRAM
	MAGIC
lnckb.6629	CARDIoGRAMplusC4D
	DIAGRAM
	GIANT
lnckb.6635	GIANT
	GLGC
	MAGIC
lnckb.6692	DIAGRAM
	GIANT
	GLGC
	MAGIC
lnckb.66939	GIANT
lnckb.67077	GIANT
	GLGC
	MAGIC
lnckb.67085	GIANT
	MAGIC
lnckb.67213	GLGC
	MAGIC
lnckb.67517	GIANT
	GLGC
	MAGIC
lnckb.67564	MAGIC
lnckb.67659	DIAGRAM
lnckb.67829	DIAGRAM
	GIANT
	GLGC
	MAGIC
lnckb.67979	MAGIC
lnckb.68179	GLGC
lnckb.68180	GLGC
lnckb.68217	CARDIoGRAMplusC4D
lnckb.68946	DIAGRAM
lnckb.68972	MAGIC
lnckb.68985	MAGIC
lnckb.69851	GIANT
lnckb.69873	CARDIoGRAMplusC4D
	DIAGRAM
lnckb.69936	GIANT
lnckb.69947	GIANT
lnckb.70142	DIAGRAM
	GIANT
lnckb.70437	GIANT
lnckb.70654	DIAGRAM
lnckb.70697	MAGIC
lnckb.70759	CARDIoGRAMplusC4D
	MAGIC
lnckb.7076	GIANT
	MAGIC
lnckb.70897	CARDIoGRAMplusC4D
	DIAGRAM
	GIANT
lnckb.71017	DIAGRAM
	GIANT
lnckb.71096	GLGC
lnckb.71160	DIAGRAM
	GIANT
	GLGC
lnckb.715	MAGIC
lnckb.716	CARDIoGRAMplusC4D
lnckb.71665	DIAGRAM
	GLGC
	MAGIC
lnckb.72212	GIANT
	MAGIC
lnckb.72419	GIANT
lnckb.72891	DIAGRAM
lnckb.72892	MAGIC
lnckb.73031	GIANT
lnckb.73140	GIANT
	GLGC
lnckb.73155	GIANT
lnckb.73369	DIAGRAM
	GIANT
	MAGIC
lnckb.73476	MAGIC
lnckb.73644	CARDIoGRAMplusC4D
	GLGC
	MAGIC
lnckb.73689	GIANT
lnckb.7398	CARDIoGRAMplusC4D
	GIANT
lnckb.74168	GIANT
lnckb.74269	MAGIC
lnckb.74279	DIAGRAM
lnckb.74510	DIAGRAM
lnckb.74929	ICBP
	MAGIC
lnckb.74931	GLGC
lnckb.74945	DIAGRAM
	MAGIC
lnckb.74946	GLGC
lnckb.74960	CARDIoGRAMplusC4D
lnckb.74964	GIANT
	GLGC
	MAGIC
lnckb.750	DIAGRAM
	GIANT
lnckb.75336	GIANT
lnckb.75537	GIANT
	MAGIC
lnckb.75639	MAGIC
lnckb.75931	DIAGRAM
	MAGIC
lnckb.7597	MAGIC
lnckb.7603	MAGIC
lnckb.7604	MAGIC
lnckb.76258	GLGC
lnckb.76324	GIANT
lnckb.76384	GLGC
lnckb.76388	DIAGRAM
	GIANT
	MAGIC
lnckb.76795	MAGIC
lnckb.7725	GIANT
	MAGIC
lnckb.77719	CARDIoGRAMplusC4D
	DIAGRAM
lnckb.7798	GIANT
lnckb.78017	CARDIoGRAMplusC4D
	GIANT
lnckb.78615	CARDIoGRAMplusC4D
	DIAGRAM
	GIANT
lnckb.78812	MAGIC
lnckb.78905	GIANT
lnckb.79410	MAGIC
lnckb.79413	DIAGRAM
lnckb.79540	CARDIoGRAMplusC4D
lnckb.79560	GIANT
	MAGIC
lnckb.79589	CARDIoGRAMplusC4D
	DIAGRAM
	GIANT
lnckb.79590	CARDIoGRAMplusC4D
	DIAGRAM
	GIANT
lnckb.7991	MAGIC
lnckb.80008	MAGIC
lnckb.80017	GIANT
lnckb.80032	DIAGRAM
	MAGIC
lnckb.80188	DIAGRAM
	GIANT
	GLGC
lnckb.80369	DIAGRAM
	MAGIC
lnckb.8041	CARDIoGRAMplusC4D
	MAGIC
lnckb.80532	DIAGRAM
	GIANT
	MAGIC
lnckb.80761	GLGC
lnckb.83100	MAGIC
lnckb.83101	DIAGRAM
lnckb.83327	GIANT
	MAGIC
lnckb.83382	DIAGRAM
	GIANT
	MAGIC
lnckb.83394	GIANT
lnckb.83395	GIANT
lnckb.83396	GIANT
	MAGIC
lnckb.83550	GLGC
lnckb.83566	GIANT
lnckb.83607	CARDIoGRAMplusC4D
lnckb.83716	DIAGRAM
	MAGIC
lnckb.83717	MAGIC
lnckb.83864	MAGIC
lnckb.84133	GIANT
	GLGC
lnckb.84517	CARDIoGRAMplusC4D
	DIAGRAM
	GIANT
	GLGC
lnckb.84518	DIAGRAM
	GIANT
	MAGIC
lnckb.84538	DIAGRAM
	GIANT
lnckb.84542	DIAGRAM
	GIANT
	MAGIC
lnckb.85477	DIAGRAM
	GIANT
	MAGIC
lnckb.8558	DIAGRAM
	GLGC
	MAGIC
lnckb.85682	GIANT
	MAGIC
lnckb.85704	DIAGRAM
	GIANT
	GLGC
	MAGIC
lnckb.85761	MAGIC
lnckb.86962	GIANT
	MAGIC
lnckb.87057	GIANT
lnckb.87157	GIANT
	MAGIC
lnckb.87160	GIANT
lnckb.87161	GIANT
lnckb.87481	GIANT
lnckb.87902	GIANT
	GLGC
lnckb.88502	MAGIC
lnckb.88863	MAGIC
lnckb.8902	CARDIoGRAMplusC4D
	DIAGRAM
	GLGC
lnckb.90042	GIANT
lnckb.90142	DIAGRAM
lnckb.90403	MAGIC
lnckb.90825	CARDIoGRAMplusC4D
	GIANT
	ICBP
lnckb.9122	DIAGRAM
	GIANT
lnckb.9123	DIAGRAM
	GIANT
lnckb.91253	MAGIC
lnckb.91254	DIAGRAM
lnckb.92611	GIANT
	MAGIC
lnckb.9325	DIAGRAM
	GIANT
	GLGC
	MAGIC
lnckb.9331	CARDIoGRAMplusC4D
	DIAGRAM
	GIANT
	MAGIC
lnckb.93838	GLGC
	MAGIC
lnckb.94000	CARDIoGRAMplusC4D
	GIANT
lnckb.94581	DIAGRAM
lnckb.94820	DIAGRAM
lnckb.9496	CARDIoGRAMplusC4D
	GIANT
lnckb.95025	GIANT
lnckb.95231	MAGIC
lnckb.95586	CARDIoGRAMplusC4D
	MAGIC
lnckb.96063	GIANT
lnckb.97103	DIAGRAM
	GLGC
lnckb.97104	DIAGRAM
	GLGC
lnckb.97105	DIAGRAM
lnckb.981	GIANT
lnckb.9833	GLGC
lnckb.98577	CARDIoGRAMplusC4D
	GLGC
lnckb.98578	CARDIoGRAMplusC4D
	GIANT
lnckb.98613	DIAGRAM
lnckb.9892	CARDIoGRAMplusC4D
	DIAGRAM
	GIANT
lnckb.98991	GIANT
lnckb.99050	MAGIC
lnckb.99362	DIAGRAM
	GIANT
	GLGC
lnckb.9939	MAGIC
lnckb.99613	CARDIoGRAMplusC4D
	GIANT
