# Supplementary material for: In vivo functional analysis of non-conserved human lncRNAs associated with cardiometabolic traits
Source: Nat Commun. 2020 Jan 2;11:45. doi: 10.1038/s41467-019-13688-z (PMC6940387; doi:10.1038/s41467-019-13688-z)
Supplement: Supplementary file 5 — Supplementary Dataset 2 [file 41467_2019_13688_MOESM5_ESM.xls]

## Sheet: H3K27ac_HiC interaction
lnc-eGene	chr	eQTL	eQTL position	HiC_block containing eQTL and H3K27ac peaks	HiC_block containing the lnc-eGene	HiC_block_enhancer start	HiC_block_enhancer end
lnckb.98613	chr1	rs6691110	45671978	HIC_chr1_10318	HIC_chr1_10301	45668981	45688514
lnckb.1762	chr1	rs1207936	59745471	HIC_chr1_14306	HIC_chr1_14316	59743804	59747201
lnckb.1762	chr1	rs1207936	59745471	HIC_chr1_14306	HIC_chr1_14322	59743804	59747201
lnckb.1762	chr1	rs1207936	59745471	HIC_chr1_14306	HIC_chr1_14323	59743804	59747201
lnckb.1762	chr1	rs1207936	59745471	HIC_chr1_14306	HIC_chr1_14324	59743804	59747201
lnckb.1884	chr1	1_67577053_A_T	67577053	HIC_chr1_16666	HIC_chr1_16663	67571605	67580266
lnckb.1884	chr1	1_67577053_A_T	67577053	HIC_chr1_16666	HIC_chr1_16664	67571605	67580266
lnckb.1884	chr1	1_67577053_A_T	67577053	HIC_chr1_16666	HIC_chr1_16668	67571605	67580266
lnckb.77719	chr1	rs57355294	9268027	HIC_chr1_1858	HIC_chr1_1860	9265101	9268710
lnckb.2003	chr1	rs646971	78231137	HIC_chr1_20078	HIC_chr1_20076	78228400	78233366
lnckb.2003	chr1	rs7540033	78239470	HIC_chr1_20080	HIC_chr1_20076	78237326	78245951
lnckb.2003	chr1	rs7540033	78239470	HIC_chr1_20080	HIC_chr1_20078	78237326	78245951
lnckb.2003	chr1	rs646971	78231137	HIC_chr1_20078	HIC_chr1_20081	78228400	78233366
lnckb.2003	chr1	rs646971	78231137	HIC_chr1_20078	HIC_chr1_20083	78228400	78233366
lnckb.2003	chr1	rs646971	78231137	HIC_chr1_20078	HIC_chr1_20084	78228400	78233366
lnckb.2003	chr1	rs646971	78231137	HIC_chr1_20078	HIC_chr1_20085	78228400	78233366
lnckb.2003	chr1	rs646971	78231137	HIC_chr1_20078	HIC_chr1_20089	78228400	78233366
lnckb.2003	chr1	rs646971	78231137	HIC_chr1_20078	HIC_chr1_20091	78228400	78233366
lnckb.2003	chr1	rs646971	78231137	HIC_chr1_20078	HIC_chr1_20093	78228400	78233366
lnckb.2003	chr1	rs646971	78231137	HIC_chr1_20078	HIC_chr1_20103	78228400	78233366
lnckb.2003	chr1	rs646971	78231137	HIC_chr1_20078	HIC_chr1_20104	78228400	78233366
lnckb.2003	chr1	rs646971	78231137	HIC_chr1_20078	HIC_chr1_20105	78228400	78233366
lnckb.2003	chr1	rs646971	78231137	HIC_chr1_20078	HIC_chr1_20108	78228400	78233366
lnckb.2003	chr1	rs646971	78231137	HIC_chr1_20078	HIC_chr1_20114	78228400	78233366
lnckb.2003	chr1	rs646971	78231137	HIC_chr1_20078	HIC_chr1_20119	78228400	78233366
lnckb.2003	chr1	rs646971	78231137	HIC_chr1_20078	HIC_chr1_20120	78228400	78233366
lnckb.2003	chr1	rs646971	78231137	HIC_chr1_20078	HIC_chr1_20121	78228400	78233366
lnckb.2003	chr1	rs646971	78231137	HIC_chr1_20078	HIC_chr1_20123	78228400	78233366
lnckb.2003	chr1	rs646971	78231137	HIC_chr1_20078	HIC_chr1_20124	78228400	78233366
lnckb.2003	chr1	rs646971	78231137	HIC_chr1_20078	HIC_chr1_20125	78228400	78233366
lnckb.2003	chr1	rs646971	78231137	HIC_chr1_20078	HIC_chr1_20127	78228400	78233366
lnckb.2003	chr1	rs646971	78231137	HIC_chr1_20078	HIC_chr1_20130	78228400	78233366
lnckb.2003	chr1	rs646971	78231137	HIC_chr1_20078	HIC_chr1_20135	78228400	78233366
lnckb.2003	chr1	rs646971	78231137	HIC_chr1_20078	HIC_chr1_20138	78228400	78233366
lnckb.2003	chr1	rs646971	78231137	HIC_chr1_20078	HIC_chr1_20141	78228400	78233366
lnckb.2003	chr1	rs646971	78231137	HIC_chr1_20078	HIC_chr1_20149	78228400	78233366
lnckb.2003	chr1	rs7540033	78239470	HIC_chr1_20080	HIC_chr1_20082	78237326	78245951
lnckb.2003	chr1	rs7540033	78239470	HIC_chr1_20080	HIC_chr1_20083	78237326	78245951
lnckb.2003	chr1	rs7540033	78239470	HIC_chr1_20080	HIC_chr1_20085	78237326	78245951
lnckb.2003	chr1	rs7540033	78239470	HIC_chr1_20080	HIC_chr1_20086	78237326	78245951
lnckb.2003	chr1	rs7540033	78239470	HIC_chr1_20080	HIC_chr1_20089	78237326	78245951
lnckb.2003	chr1	rs7540033	78239470	HIC_chr1_20080	HIC_chr1_20090	78237326	78245951
lnckb.2003	chr1	rs7540033	78239470	HIC_chr1_20080	HIC_chr1_20091	78237326	78245951
lnckb.2003	chr1	rs7540033	78239470	HIC_chr1_20080	HIC_chr1_20092	78237326	78245951
lnckb.2003	chr1	rs7540033	78239470	HIC_chr1_20080	HIC_chr1_20095	78237326	78245951
lnckb.2003	chr1	rs7540033	78239470	HIC_chr1_20080	HIC_chr1_20096	78237326	78245951
lnckb.2003	chr1	rs7540033	78239470	HIC_chr1_20080	HIC_chr1_20099	78237326	78245951
lnckb.2003	chr1	rs7540033	78239470	HIC_chr1_20080	HIC_chr1_20101	78237326	78245951
lnckb.2003	chr1	rs7540033	78239470	HIC_chr1_20080	HIC_chr1_20104	78237326	78245951
lnckb.2003	chr1	rs7540033	78239470	HIC_chr1_20080	HIC_chr1_20105	78237326	78245951
lnckb.2003	chr1	rs7540033	78239470	HIC_chr1_20080	HIC_chr1_20107	78237326	78245951
lnckb.2003	chr1	rs7540033	78239470	HIC_chr1_20080	HIC_chr1_20108	78237326	78245951
lnckb.2003	chr1	rs7540033	78239470	HIC_chr1_20080	HIC_chr1_20110	78237326	78245951
lnckb.2003	chr1	rs7540033	78239470	HIC_chr1_20080	HIC_chr1_20111	78237326	78245951
lnckb.2003	chr1	rs7540033	78239470	HIC_chr1_20080	HIC_chr1_20115	78237326	78245951
lnckb.2003	chr1	rs7540033	78239470	HIC_chr1_20080	HIC_chr1_20116	78237326	78245951
lnckb.2003	chr1	rs7540033	78239470	HIC_chr1_20080	HIC_chr1_20117	78237326	78245951
lnckb.2003	chr1	rs7540033	78239470	HIC_chr1_20080	HIC_chr1_20121	78237326	78245951
lnckb.2003	chr1	rs7540033	78239470	HIC_chr1_20080	HIC_chr1_20123	78237326	78245951
lnckb.2003	chr1	rs7540033	78239470	HIC_chr1_20080	HIC_chr1_20128	78237326	78245951
lnckb.2003	chr1	rs7540033	78239470	HIC_chr1_20080	HIC_chr1_20137	78237326	78245951
lnckb.2003	chr1	rs7540033	78239470	HIC_chr1_20080	HIC_chr1_20139	78237326	78245951
lnckb.2003	chr1	rs7540033	78239470	HIC_chr1_20080	HIC_chr1_20140	78237326	78245951
lnckb.2003	chr1	rs7540033	78239470	HIC_chr1_20080	HIC_chr1_20143	78237326	78245951
lnckb.2003	chr1	rs7540033	78239470	HIC_chr1_20080	HIC_chr1_20145	78237326	78245951
lnckb.2003	chr1	rs7540033	78239470	HIC_chr1_20080	HIC_chr1_20146	78237326	78245951
lnckb.2003	chr1	rs7540033	78239470	HIC_chr1_20080	HIC_chr1_20149	78237326	78245951
lnckb.2234	chr1	rs1323628	93345343	HIC_chr1_25096	HIC_chr1_25080	93343191	93345393
lnckb.2234	chr1	rs1323628	93345343	HIC_chr1_25096	HIC_chr1_25081	93343191	93345393
lnckb.2234	chr1	rs1323628	93345343	HIC_chr1_25096	HIC_chr1_25082	93343191	93345393
lnckb.2234	chr1	rs1323628	93345343	HIC_chr1_25096	HIC_chr1_25085	93343191	93345393
lnckb.2234	chr1	rs1323628	93345343	HIC_chr1_25096	HIC_chr1_25088	93343191	93345393
lnckb.2234	chr1	rs1323628	93345343	HIC_chr1_25096	HIC_chr1_25089	93343191	93345393
lnckb.2234	chr1	rs1323628	93345343	HIC_chr1_25096	HIC_chr1_25090	93343191	93345393
lnckb.2234	chr1	rs1323628	93345343	HIC_chr1_25096	HIC_chr1_25091	93343191	93345393
lnckb.2234	chr1	rs1323628	93345343	HIC_chr1_25096	HIC_chr1_25093	93343191	93345393
lnckb.2234	chr1	rs1323628	93345343	HIC_chr1_25096	HIC_chr1_25094	93343191	93345393
lnckb.2263	chr1	rs3886314	94814389	HIC_chr1_25518	HIC_chr1_25472	94812188	94821403
lnckb.2263	chr1	rs3886314	94814389	HIC_chr1_25518	HIC_chr1_25473	94812188	94821403
lnckb.2263	chr1	rs3886314	94814389	HIC_chr1_25518	HIC_chr1_25474	94812188	94821403
lnckb.2263	chr1	rs3886314	94814389	HIC_chr1_25518	HIC_chr1_25475	94812188	94821403
lnckb.2263	chr1	rs3886314	94814389	HIC_chr1_25518	HIC_chr1_25476	94812188	94821403
lnckb.2263	chr1	rs3886314	94814389	HIC_chr1_25518	HIC_chr1_25477	94812188	94821403
lnckb.2263	chr1	rs3886314	94814389	HIC_chr1_25518	HIC_chr1_25485	94812188	94821403
lnckb.2263	chr1	rs3886314	94814389	HIC_chr1_25518	HIC_chr1_25489	94812188	94821403
lnckb.2263	chr1	rs3886314	94814389	HIC_chr1_25518	HIC_chr1_25490	94812188	94821403
lnckb.2263	chr1	rs3886314	94814389	HIC_chr1_25518	HIC_chr1_25491	94812188	94821403
lnckb.2263	chr1	rs3886314	94814389	HIC_chr1_25518	HIC_chr1_25497	94812188	94821403
lnckb.2263	chr1	rs3886314	94814389	HIC_chr1_25518	HIC_chr1_25501	94812188	94821403
lnckb.2263	chr1	rs3886314	94814389	HIC_chr1_25518	HIC_chr1_25505	94812188	94821403
lnckb.2263	chr1	rs3886314	94814389	HIC_chr1_25518	HIC_chr1_25508	94812188	94821403
lnckb.2263	chr1	rs3886314	94814389	HIC_chr1_25518	HIC_chr1_25509	94812188	94821403
lnckb.2263	chr1	rs3886314	94814389	HIC_chr1_25518	HIC_chr1_25510	94812188	94821403
lnckb.2263	chr1	rs3886314	94814389	HIC_chr1_25518	HIC_chr1_25512	94812188	94821403
lnckb.2263	chr1	rs3886314	94814389	HIC_chr1_25518	HIC_chr1_25513	94812188	94821403
lnckb.2263	chr1	rs3886314	94814389	HIC_chr1_25518	HIC_chr1_25514	94812188	94821403
lnckb.2263	chr1	rs3886314	94814389	HIC_chr1_25518	HIC_chr1_25516	94812188	94821403
lnckb.67517	chr1	1_107056636_A_T	107056636	HIC_chr1_29491	HIC_chr1_29489	107054407	107056737
lnckb.3016	chr1	rs3768015	150840478	HIC_chr1_36429	HIC_chr1_36402	150837262	150844110
lnckb.3016	chr1	rs3768015	150840478	HIC_chr1_36429	HIC_chr1_36403	150837262	150844110
lnckb.67077	chr1	1_151031527_T_C	151031527	HIC_chr1_36469	HIC_chr1_36488	151025018	151033709
lnckb.67077	chr1	1_151031527_T_C	151031527	HIC_chr1_36469	HIC_chr1_36489	151025018	151033709
lnckb.3501	chr1	rs11807930	161012467	HIC_chr1_39030	HIC_chr1_39023	161011928	161019045
lnckb.3501	chr1	rs11807930	161012467	HIC_chr1_39030	HIC_chr1_39024	161011928	161019045
lnckb.3501	chr1	rs11807930	161012467	HIC_chr1_39030	HIC_chr1_39025	161011928	161019045
lnckb.3501	chr1	rs11807930	161012467	HIC_chr1_39030	HIC_chr1_39026	161011928	161019045
lnckb.3501	chr1	rs11807930	161012467	HIC_chr1_39030	HIC_chr1_39027	161011928	161019045
lnckb.99050	chr1	rs2814471	165770361	HIC_chr1_40415	HIC_chr1_40418	165769338	165771593
lnckb.3818	chr1	rs4607830	178566017	HIC_chr1_44472	HIC_chr1_44469	178556947	178566963
lnckb.3818	chr1	rs4607830	178566017	HIC_chr1_44472	HIC_chr1_44470	178556947	178566963
lnckb.62666	chr1	rs213007	21347880	HIC_chr1_4610	HIC_chr1_4614	21343528	21348096
lnckb.62666	chr1	rs213007	21347880	HIC_chr1_4610	HIC_chr1_4615	21343528	21348096
lnckb.62666	chr1	rs213007	21347880	HIC_chr1_4610	HIC_chr1_4616	21343528	21348096
lnckb.62666	chr1	rs213007	21347880	HIC_chr1_4610	HIC_chr1_4617	21343528	21348096
lnckb.62666	chr1	rs213007	21347880	HIC_chr1_4610	HIC_chr1_4618	21343528	21348096
lnckb.62666	chr1	rs213007	21347880	HIC_chr1_4610	HIC_chr1_4619	21343528	21348096
lnckb.62666	chr1	rs213007	21347880	HIC_chr1_4610	HIC_chr1_4620	21343528	21348096
lnckb.62666	chr1	rs213007	21347880	HIC_chr1_4610	HIC_chr1_4622	21343528	21348096
lnckb.716	chr1	rs11801382	22025615	HIC_chr1_4744	HIC_chr1_4742	22024908	22032795
lnckb.715	chr1	rs760923	22030724	HIC_chr1_4744	HIC_chr1_4742	22024908	22032795
lnckb.4308	chr1	rs1772143	205830859	HIC_chr1_52591	HIC_chr1_52601	205825874	205835320
lnckb.4308	chr1	rs1772143	205830859	HIC_chr1_52591	HIC_chr1_52602	205825874	205835320
lnckb.4308	chr1	rs1772143	205830859	HIC_chr1_52591	HIC_chr1_52603	205825874	205835320
lnckb.4308	chr1	rs1772143	205830859	HIC_chr1_52591	HIC_chr1_52605	205825874	205835320
lnckb.4308	chr1	rs1772143	205830859	HIC_chr1_52591	HIC_chr1_52606	205825874	205835320
lnckb.4308	chr1	rs1772143	205830859	HIC_chr1_52591	HIC_chr1_52610	205825874	205835320
lnckb.4308	chr1	rs1772143	205830859	HIC_chr1_52591	HIC_chr1_52612	205825874	205835320
lnckb.4524	chr1	rs340864	213958028	HIC_chr1_54984	HIC_chr1_54933	213957249	213958487
lnckb.4524	chr1	rs340864	213958028	HIC_chr1_54984	HIC_chr1_54934	213957249	213958487
lnckb.4524	chr1	rs340864	213958028	HIC_chr1_54984	HIC_chr1_54935	213957249	213958487
lnckb.4524	chr1	rs340864	213958028	HIC_chr1_54984	HIC_chr1_54939	213957249	213958487
lnckb.4524	chr1	rs340864	213958028	HIC_chr1_54984	HIC_chr1_54940	213957249	213958487
lnckb.4524	chr1	rs340864	213958028	HIC_chr1_54984	HIC_chr1_54943	213957249	213958487
lnckb.4524	chr1	rs340864	213958028	HIC_chr1_54984	HIC_chr1_54944	213957249	213958487
lnckb.4524	chr1	rs340864	213958028	HIC_chr1_54984	HIC_chr1_54946	213957249	213958487
lnckb.4524	chr1	rs340864	213958028	HIC_chr1_54984	HIC_chr1_54951	213957249	213958487
lnckb.4524	chr1	rs340864	213958028	HIC_chr1_54984	HIC_chr1_54953	213957249	213958487
lnckb.4524	chr1	rs340864	213958028	HIC_chr1_54984	HIC_chr1_54954	213957249	213958487
lnckb.4524	chr1	rs340864	213958028	HIC_chr1_54984	HIC_chr1_54955	213957249	213958487
lnckb.4524	chr1	rs340864	213958028	HIC_chr1_54984	HIC_chr1_54961	213957249	213958487
lnckb.4524	chr1	rs340864	213958028	HIC_chr1_54984	HIC_chr1_54964	213957249	213958487
lnckb.4524	chr1	rs340864	213958028	HIC_chr1_54984	HIC_chr1_54966	213957249	213958487
lnckb.4524	chr1	rs340864	213958028	HIC_chr1_54984	HIC_chr1_54968	213957249	213958487
lnckb.4524	chr1	rs340864	213958028	HIC_chr1_54984	HIC_chr1_54969	213957249	213958487
lnckb.4524	chr1	rs340864	213958028	HIC_chr1_54984	HIC_chr1_54972	213957249	213958487
lnckb.4524	chr1	rs340864	213958028	HIC_chr1_54984	HIC_chr1_54973	213957249	213958487
lnckb.4524	chr1	rs340864	213958028	HIC_chr1_54984	HIC_chr1_54977	213957249	213958487
lnckb.4524	chr1	rs340864	213958028	HIC_chr1_54984	HIC_chr1_54980	213957249	213958487
lnckb.4524	chr1	rs340864	213958028	HIC_chr1_54984	HIC_chr1_54981	213957249	213958487
lnckb.4524	chr1	rs340864	213958028	HIC_chr1_54984	HIC_chr1_54982	213957249	213958487
lnckb.4524	chr1	rs340864	213958028	HIC_chr1_54984	HIC_chr1_54987	213957249	213958487
lnckb.4623	chr1	rs12126069	221707509	HIC_chr1_57531	HIC_chr1_57525	221706667	221707511
lnckb.4623	chr1	rs12126069	221707509	HIC_chr1_57531	HIC_chr1_57528	221706667	221707511
lnckb.4820	chr1	rs9435825	229223589	HIC_chr1_59504	HIC_chr1_59466	229217175	229227532
lnckb.4820	chr1	rs9435825	229223589	HIC_chr1_59504	HIC_chr1_59469	229217175	229227532
lnckb.4820	chr1	rs9435825	229223589	HIC_chr1_59504	HIC_chr1_59470	229217175	229227532
lnckb.4820	chr1	rs9435825	229223589	HIC_chr1_59504	HIC_chr1_59471	229217175	229227532
lnckb.4820	chr1	rs9435825	229223589	HIC_chr1_59504	HIC_chr1_59472	229217175	229227532
lnckb.4820	chr1	rs9435825	229223589	HIC_chr1_59504	HIC_chr1_59473	229217175	229227532
lnckb.4820	chr1	rs9435825	229223589	HIC_chr1_59504	HIC_chr1_59474	229217175	229227532
lnckb.4820	chr1	rs9435825	229223589	HIC_chr1_59504	HIC_chr1_59475	229217175	229227532
lnckb.4820	chr1	rs9435825	229223589	HIC_chr1_59504	HIC_chr1_59476	229217175	229227532
lnckb.4820	chr1	rs9435825	229223589	HIC_chr1_59504	HIC_chr1_59477	229217175	229227532
lnckb.4820	chr1	rs9435825	229223589	HIC_chr1_59504	HIC_chr1_59478	229217175	229227532
lnckb.4820	chr1	rs9435825	229223589	HIC_chr1_59504	HIC_chr1_59480	229217175	229227532
lnckb.4820	chr1	rs9435825	229223589	HIC_chr1_59504	HIC_chr1_59481	229217175	229227532
lnckb.4820	chr1	rs9435825	229223589	HIC_chr1_59504	HIC_chr1_59482	229217175	229227532
lnckb.4820	chr1	rs9435825	229223589	HIC_chr1_59504	HIC_chr1_59483	229217175	229227532
lnckb.4820	chr1	rs9435825	229223589	HIC_chr1_59504	HIC_chr1_59484	229217175	229227532
lnckb.4820	chr1	rs9435825	229223589	HIC_chr1_59504	HIC_chr1_59485	229217175	229227532
lnckb.4820	chr1	rs9435825	229223589	HIC_chr1_59504	HIC_chr1_59486	229217175	229227532
lnckb.4820	chr1	rs9435825	229223589	HIC_chr1_59504	HIC_chr1_59489	229217175	229227532
lnckb.4820	chr1	rs9435825	229223589	HIC_chr1_59504	HIC_chr1_59490	229217175	229227532
lnckb.4820	chr1	rs9435825	229223589	HIC_chr1_59504	HIC_chr1_59492	229217175	229227532
lnckb.4820	chr1	rs9435825	229223589	HIC_chr1_59504	HIC_chr1_59493	229217175	229227532
lnckb.4820	chr1	rs9435825	229223589	HIC_chr1_59504	HIC_chr1_59494	229217175	229227532
lnckb.4957	chr1	rs557933	234717521	HIC_chr1_61119	HIC_chr1_61115	234707888	234717885
lnckb.4957	chr1	rs556107	234717312	HIC_chr1_61119	HIC_chr1_61115	234707888	234717885
lnckb.4957	chr1	rs557933	234717521	HIC_chr1_61119	HIC_chr1_61116	234707888	234717885
lnckb.4957	chr1	rs556107	234717312	HIC_chr1_61119	HIC_chr1_61116	234707888	234717885
lnckb.4957	chr1	rs557933	234717521	HIC_chr1_61119	HIC_chr1_61117	234707888	234717885
lnckb.4957	chr1	rs556107	234717312	HIC_chr1_61119	HIC_chr1_61117	234707888	234717885
lnckb.4971	chr1	rs2138290	234965233	HIC_chr1_61190	HIC_chr1_61185	234963708	234965811
lnckb.4971	chr1	rs2138290	234965233	HIC_chr1_61190	HIC_chr1_61187	234963708	234965811
lnckb.4971	chr1	rs2138290	234965233	HIC_chr1_61190	HIC_chr1_61188	234963708	234965811
lnckb.207	chr1	rs12097125	3901041	HIC_chr1_635	HIC_chr1_632	3898971	3903119
lnckb.207	chr1	rs12097125	3901041	HIC_chr1_635	HIC_chr1_633	3898971	3903119
lnckb.5104	chr1	rs10927200	244346631	HIC_chr1_64026	HIC_chr1_63994	244340914	244349427
lnckb.5104	chr1	rs10927200	244346631	HIC_chr1_64026	HIC_chr1_63996	244340914	244349427
lnckb.5104	chr1	rs10927200	244346631	HIC_chr1_64026	HIC_chr1_64002	244340914	244349427
lnckb.5104	chr1	rs10927200	244346631	HIC_chr1_64026	HIC_chr1_64003	244340914	244349427
lnckb.5104	chr1	rs10927200	244346631	HIC_chr1_64026	HIC_chr1_64005	244340914	244349427
lnckb.5104	chr1	rs10927200	244346631	HIC_chr1_64026	HIC_chr1_64006	244340914	244349427
lnckb.5104	chr1	rs10927200	244346631	HIC_chr1_64026	HIC_chr1_64008	244340914	244349427
lnckb.5104	chr1	rs10927200	244346631	HIC_chr1_64026	HIC_chr1_64009	244340914	244349427
lnckb.5104	chr1	rs10927200	244346631	HIC_chr1_64026	HIC_chr1_64011	244340914	244349427
lnckb.5104	chr1	rs10927200	244346631	HIC_chr1_64026	HIC_chr1_64012	244340914	244349427
lnckb.5104	chr1	rs10927200	244346631	HIC_chr1_64026	HIC_chr1_64013	244340914	244349427
lnckb.5104	chr1	rs10927200	244346631	HIC_chr1_64026	HIC_chr1_64014	244340914	244349427
lnckb.5104	chr1	rs10927200	244346631	HIC_chr1_64026	HIC_chr1_64017	244340914	244349427
lnckb.5104	chr1	rs10927200	244346631	HIC_chr1_64026	HIC_chr1_64018	244340914	244349427
lnckb.5104	chr1	rs10927200	244346631	HIC_chr1_64026	HIC_chr1_64019	244340914	244349427
lnckb.5104	chr1	rs10927200	244346631	HIC_chr1_64026	HIC_chr1_64020	244340914	244349427
lnckb.98577	chr1	rs12124345	39111981	HIC_chr1_8666	HIC_chr1_8633	39109674	39113649
lnckb.98577	chr1	rs12124345	39111981	HIC_chr1_8666	HIC_chr1_8636	39109674	39113649
lnckb.1290	chr1	rs12032116	39054637	HIC_chr1_8654	HIC_chr1_8651	39053703	39067462
lnckb.1290	chr1	rs12032116	39054637	HIC_chr1_8654	HIC_chr1_8652	39053703	39067462
lnckb.68179	chr10	rs4935737	50610552	HIC_chr10_14349	HIC_chr10_14362	50608641	50612191
lnckb.68180	chr10	rs4935737	50610552	HIC_chr10_14349	HIC_chr10_14362	50608641	50612191
lnckb.6195	chr10	rs10824796	52774853	HIC_chr10_15063	HIC_chr10_15005	52770272	52777522
lnckb.6195	chr10	rs10824796	52774853	HIC_chr10_15063	HIC_chr10_15007	52770272	52777522
lnckb.6195	chr10	rs10824796	52774853	HIC_chr10_15063	HIC_chr10_15019	52770272	52777522
lnckb.6195	chr10	rs10824796	52774853	HIC_chr10_15063	HIC_chr10_15021	52770272	52777522
lnckb.6195	chr10	rs10824796	52774853	HIC_chr10_15063	HIC_chr10_15022	52770272	52777522
lnckb.6195	chr10	rs10824796	52774853	HIC_chr10_15063	HIC_chr10_15026	52770272	52777522
lnckb.6195	chr10	rs10824796	52774853	HIC_chr10_15063	HIC_chr10_15027	52770272	52777522
lnckb.6195	chr10	rs10824796	52774853	HIC_chr10_15063	HIC_chr10_15029	52770272	52777522
lnckb.6195	chr10	rs10824796	52774853	HIC_chr10_15063	HIC_chr10_15031	52770272	52777522
lnckb.6195	chr10	rs10824796	52774853	HIC_chr10_15063	HIC_chr10_15032	52770272	52777522
lnckb.6195	chr10	rs10824796	52774853	HIC_chr10_15063	HIC_chr10_15034	52770272	52777522
lnckb.6195	chr10	rs10824796	52774853	HIC_chr10_15063	HIC_chr10_15036	52770272	52777522
lnckb.6195	chr10	rs10824796	52774853	HIC_chr10_15063	HIC_chr10_15040	52770272	52777522
lnckb.6195	chr10	rs10824796	52774853	HIC_chr10_15063	HIC_chr10_15044	52770272	52777522
lnckb.6195	chr10	rs10824796	52774853	HIC_chr10_15063	HIC_chr10_15048	52770272	52777522
lnckb.6195	chr10	rs10824796	52774853	HIC_chr10_15063	HIC_chr10_15049	52770272	52777522
lnckb.6195	chr10	rs10824796	52774853	HIC_chr10_15063	HIC_chr10_15050	52770272	52777522
lnckb.6195	chr10	rs10824796	52774853	HIC_chr10_15063	HIC_chr10_15051	52770272	52777522
lnckb.6195	chr10	rs10824796	52774853	HIC_chr10_15063	HIC_chr10_15054	52770272	52777522
lnckb.6195	chr10	rs10824796	52774853	HIC_chr10_15063	HIC_chr10_15055	52770272	52777522
lnckb.6195	chr10	rs10824796	52774853	HIC_chr10_15063	HIC_chr10_15057	52770272	52777522
lnckb.6195	chr10	rs10824796	52774853	HIC_chr10_15063	HIC_chr10_15058	52770272	52777522
lnckb.6195	chr10	rs10824796	52774853	HIC_chr10_15063	HIC_chr10_15059	52770272	52777522
lnckb.6195	chr10	rs10824796	52774853	HIC_chr10_15063	HIC_chr10_15060	52770272	52777522
lnckb.6623	chr10	rs3824727	80078900	HIC_chr10_23014	HIC_chr10_23007	80077836	80080155
lnckb.6623	chr10	rs3824727	80078900	HIC_chr10_23014	HIC_chr10_23008	80077836	80080155
lnckb.6623	chr10	rs3824727	80078900	HIC_chr10_23014	HIC_chr10_23009	80077836	80080155
lnckb.6623	chr10	rs3824727	80078900	HIC_chr10_23014	HIC_chr10_23011	80077836	80080155
lnckb.6623	chr10	rs3824727	80078900	HIC_chr10_23014	HIC_chr10_23012	80077836	80080155
lnckb.6629	chr10	10_80275417_T_C	80275417	HIC_chr10_23057	HIC_chr10_23050	80275409	80280130
lnckb.6629	chr10	10_80275417_T_C	80275417	HIC_chr10_23057	HIC_chr10_23051	80275409	80280130
lnckb.79589	chr10	10_80274506_G_A	80274506	HIC_chr10_23055	HIC_chr10_23052	80273790	80274713
lnckb.79590	chr10	rs4934028	80279023	HIC_chr10_23057	HIC_chr10_23052	80275409	80280130
lnckb.6629	chr10	10_80275417_T_C	80275417	HIC_chr10_23057	HIC_chr10_23052	80275409	80280130
lnckb.79590	chr10	rs4934028	80279023	HIC_chr10_23057	HIC_chr10_23053	80275409	80280130
lnckb.7076	chr10	rs12416687	102869254	HIC_chr10_29630	HIC_chr10_29627	102868269	102872698
lnckb.7076	chr10	rs12416687	102869254	HIC_chr10_29630	HIC_chr10_29628	102868269	102872698
lnckb.7076	chr10	rs12416687	102869254	HIC_chr10_29630	HIC_chr10_29632	102868269	102872698
lnckb.7076	chr10	rs12416687	102869254	HIC_chr10_29630	HIC_chr10_29634	102868269	102872698
lnckb.7076	chr10	rs12416687	102869254	HIC_chr10_29630	HIC_chr10_29635	102868269	102872698
lnckb.7076	chr10	rs12416687	102869254	HIC_chr10_29630	HIC_chr10_29636	102868269	102872698
lnckb.7076	chr10	rs12416687	102869254	HIC_chr10_29630	HIC_chr10_29637	102868269	102872698
lnckb.7076	chr10	rs12416687	102869254	HIC_chr10_29630	HIC_chr10_29639	102868269	102872698
lnckb.7076	chr10	rs12416687	102869254	HIC_chr10_29630	HIC_chr10_29640	102868269	102872698
lnckb.7398	chr10	rs3793917	122459759	HIC_chr10_35524	HIC_chr10_35517	122459293	122465986
lnckb.7398	chr10	rs3793917	122459759	HIC_chr10_35524	HIC_chr10_35519	122459293	122465986
lnckb.7398	chr10	rs3793917	122459759	HIC_chr10_35524	HIC_chr10_35520	122459293	122465986
lnckb.7398	chr10	rs3793917	122459759	HIC_chr10_35524	HIC_chr10_35522	122459293	122465986
lnckb.80008	chr10	rs10870228	133007918	HIC_chr10_38350	HIC_chr10_38352	133006392	133024784
lnckb.80008	chr10	rs10870228	133007918	HIC_chr10_38350	HIC_chr10_38354	133006392	133024784
lnckb.7991	chr11	11_6921464_C_T	6921464	HIC_chr11_1544	HIC_chr11_1554	6913551	6933400
lnckb.7991	chr11	11_6921464_C_T	6921464	HIC_chr11_1544	HIC_chr11_1555	6913551	6933400
lnckb.7991	chr11	11_6921464_C_T	6921464	HIC_chr11_1544	HIC_chr11_1556	6913551	6933400
lnckb.7991	chr11	11_6921464_C_T	6921464	HIC_chr11_1544	HIC_chr11_1557	6913551	6933400
lnckb.7991	chr11	11_6921464_C_T	6921464	HIC_chr11_1544	HIC_chr11_1558	6913551	6933400
lnckb.7991	chr11	11_6921464_C_T	6921464	HIC_chr11_1544	HIC_chr11_1559	6913551	6933400
lnckb.7991	chr11	11_6921464_C_T	6921464	HIC_chr11_1544	HIC_chr11_1560	6913551	6933400
lnckb.7991	chr11	11_6921464_C_T	6921464	HIC_chr11_1544	HIC_chr11_1561	6913551	6933400
lnckb.7991	chr11	11_6921464_C_T	6921464	HIC_chr11_1544	HIC_chr11_1562	6913551	6933400
lnckb.7991	chr11	11_6921464_C_T	6921464	HIC_chr11_1544	HIC_chr11_1564	6913551	6933400
lnckb.7991	chr11	11_6921464_C_T	6921464	HIC_chr11_1544	HIC_chr11_1565	6913551	6933400
lnckb.7991	chr11	11_6921464_C_T	6921464	HIC_chr11_1544	HIC_chr11_1567	6913551	6933400
lnckb.7991	chr11	11_6921464_C_T	6921464	HIC_chr11_1544	HIC_chr11_1568	6913551	6933400
lnckb.7991	chr11	11_6921464_C_T	6921464	HIC_chr11_1544	HIC_chr11_1570	6913551	6933400
lnckb.9122	chr11	rs694243	65404726	HIC_chr11_18884	HIC_chr11_18886	65401673	65412684
lnckb.9122	chr11	rs694243	65404726	HIC_chr11_18884	HIC_chr11_18887	65401673	65412684
lnckb.9331	chr11	rs11600377	69018335	HIC_chr11_19589	HIC_chr11_19587	69010894	69021402
lnckb.80369	chr11	rs12285865	69054394	HIC_chr11_19596	HIC_chr11_19601	69052225	69056027
lnckb.9833	chr11	rs10895331	102641005	HIC_chr11_29617	HIC_chr11_29605	102631807	102646277
lnckb.9833	chr11	rs10895331	102641005	HIC_chr11_29617	HIC_chr11_29609	102631807	102646277
lnckb.9833	chr11	rs10895331	102641005	HIC_chr11_29617	HIC_chr11_29610	102631807	102646277
lnckb.9833	chr11	rs10895331	102641005	HIC_chr11_29617	HIC_chr11_29612	102631807	102646277
lnckb.9833	chr11	rs10895331	102641005	HIC_chr11_29617	HIC_chr11_29613	102631807	102646277
lnckb.9833	chr11	rs10895331	102641005	HIC_chr11_29617	HIC_chr11_29614	102631807	102646277
lnckb.9833	chr11	rs10895331	102641005	HIC_chr11_29617	HIC_chr11_29615	102631807	102646277
lnckb.9833	chr11	rs10895331	102641005	HIC_chr11_29617	HIC_chr11_29619	102631807	102646277
lnckb.9833	chr11	rs10895331	102641005	HIC_chr11_29617	HIC_chr11_29620	102631807	102646277
lnckb.9833	chr11	rs10895331	102641005	HIC_chr11_29617	HIC_chr11_29622	102631807	102646277
lnckb.9833	chr11	rs10895331	102641005	HIC_chr11_29617	HIC_chr11_29623	102631807	102646277
lnckb.9833	chr11	rs10895331	102641005	HIC_chr11_29617	HIC_chr11_29624	102631807	102646277
lnckb.9833	chr11	rs10895331	102641005	HIC_chr11_29617	HIC_chr11_29627	102631807	102646277
lnckb.9833	chr11	rs10895331	102641005	HIC_chr11_29617	HIC_chr11_29628	102631807	102646277
lnckb.9833	chr11	rs10895331	102641005	HIC_chr11_29617	HIC_chr11_29631	102631807	102646277
lnckb.10140	chr11	rs583905	118825199	HIC_chr11_34515	HIC_chr11_34503	118818799	118827137
lnckb.10140	chr11	rs583905	118825199	HIC_chr11_34515	HIC_chr11_34504	118818799	118827137
lnckb.10140	chr11	rs583905	118825199	HIC_chr11_34515	HIC_chr11_34505	118818799	118827137
lnckb.10140	chr11	rs583905	118825199	HIC_chr11_34515	HIC_chr11_34506	118818799	118827137
lnckb.80017	chr11	rs6598023	424291	HIC_chr11_81	HIC_chr11_84	388131	428368
lnckb.68946	chr12	12_6189618_T_C	6189618	HIC_chr12_1681	HIC_chr12_1683	6171347	6190384
lnckb.68946	chr12	12_6189618_T_C	6189618	HIC_chr12_1681	HIC_chr12_1684	6171347	6190384
lnckb.60581	chr12	rs224568	50992765	HIC_chr12_16865	HIC_chr12_16874	50987614	50993100
lnckb.11782	chr12	rs3087404	54187830	HIC_chr12_17569	HIC_chr12_17561	54186660	54189296
lnckb.11782	chr12	rs3087404	54187830	HIC_chr12_17569	HIC_chr12_17562	54186660	54189296
lnckb.11782	chr12	rs3087404	54187830	HIC_chr12_17569	HIC_chr12_17563	54186660	54189296
lnckb.11782	chr12	rs3087404	54187830	HIC_chr12_17569	HIC_chr12_17564	54186660	54189296
lnckb.11782	chr12	rs3087404	54187830	HIC_chr12_17569	HIC_chr12_17566	54186660	54189296
lnckb.12133	chr12	12_69341712_A_G	69341712	HIC_chr12_22225	HIC_chr12_22222	69338420	69342673
lnckb.12133	chr12	12_69341712_A_G	69341712	HIC_chr12_22225	HIC_chr12_22223	69338420	69342673
lnckb.12464	chr12	rs301008	95473920	HIC_chr12_30840	HIC_chr12_30816	95473204	95474949
lnckb.12464	chr12	rs301008	95473920	HIC_chr12_30840	HIC_chr12_30818	95473204	95474949
lnckb.12464	chr12	rs301008	95473920	HIC_chr12_30840	HIC_chr12_30819	95473204	95474949
lnckb.12464	chr12	rs301008	95473920	HIC_chr12_30840	HIC_chr12_30822	95473204	95474949
lnckb.12464	chr12	rs301008	95473920	HIC_chr12_30840	HIC_chr12_30823	95473204	95474949
lnckb.12464	chr12	rs301008	95473920	HIC_chr12_30840	HIC_chr12_30824	95473204	95474949
lnckb.12464	chr12	rs301008	95473920	HIC_chr12_30840	HIC_chr12_30825	95473204	95474949
lnckb.12464	chr12	rs301008	95473920	HIC_chr12_30840	HIC_chr12_30826	95473204	95474949
lnckb.12464	chr12	rs301008	95473920	HIC_chr12_30840	HIC_chr12_30829	95473204	95474949
lnckb.12464	chr12	rs301008	95473920	HIC_chr12_30840	HIC_chr12_30830	95473204	95474949
lnckb.12464	chr12	rs301008	95473920	HIC_chr12_30840	HIC_chr12_30832	95473204	95474949
lnckb.12464	chr12	rs301008	95473920	HIC_chr12_30840	HIC_chr12_30833	95473204	95474949
lnckb.12604	chr12	rs1370410	103847614	HIC_chr12_33474	HIC_chr12_33472	103846860	103855987
lnckb.11086	chr12	12_13582210_C_T	13582210	HIC_chr12_3792	HIC_chr12_3797	13580438	13582805
lnckb.11086	chr12	12_13582210_C_T	13582210	HIC_chr12_3792	HIC_chr12_3803	13580438	13582805
lnckb.13080	chr12	rs11829661	123574941	HIC_chr12_38348	HIC_chr12_38235	123566959	123588009
lnckb.13102	chr12	rs786444	123580869	HIC_chr12_38348	HIC_chr12_38355	123566959	123588009
lnckb.13102	chr12	rs786444	123580869	HIC_chr12_38348	HIC_chr12_38357	123566959	123588009
lnckb.13328	chr12	rs4964917	131920653	HIC_chr12_40471	HIC_chr12_40523	131906558	131928093
lnckb.13328	chr12	rs6598199	132087708	HIC_chr12_40504	HIC_chr12_40523	132079262	132088449
lnckb.13362	chr12	12_132769626_A_G	132769626	HIC_chr12_40600	HIC_chr12_40596	132768892	132782398
lnckb.13362	chr12	12_132769626_A_G	132769626	HIC_chr12_40600	HIC_chr12_40597	132768892	132782398
lnckb.13362	chr12	12_132769626_A_G	132769626	HIC_chr12_40600	HIC_chr12_40598	132768892	132782398
lnckb.14752	chr13	rs831150	111120969	HIC_chr13_29222	HIC_chr13_29219	111117160	111127317
lnckb.14752	chr13	rs831150	111120969	HIC_chr13_29222	HIC_chr13_29220	111117160	111127317
lnckb.13935	chr13	rs9567366	44108837	HIC_chr13_8300	HIC_chr13_8321	44105703	44109390
lnckb.13935	chr13	rs9567366	44108837	HIC_chr13_8300	HIC_chr13_8322	44105703	44109390
lnckb.13934	chr13	rs9567377	44146081	HIC_chr13_8310	HIC_chr13_8314	44144390	44152376
lnckb.13934	chr13	rs9567377	44146081	HIC_chr13_8310	HIC_chr13_8315	44144390	44152376
lnckb.13934	chr13	rs9567377	44146081	HIC_chr13_8310	HIC_chr13_8316	44144390	44152376
lnckb.13934	chr13	rs9567377	44146081	HIC_chr13_8310	HIC_chr13_8317	44144390	44152376
lnckb.13934	chr13	rs9567377	44146081	HIC_chr13_8310	HIC_chr13_8318	44144390	44152376
lnckb.13934	chr13	rs9567377	44146081	HIC_chr13_8310	HIC_chr13_8320	44144390	44152376
lnckb.13934	chr13	rs9567377	44146081	HIC_chr13_8310	HIC_chr13_8321	44144390	44152376
lnckb.13934	chr13	rs9567377	44146081	HIC_chr13_8310	HIC_chr13_8327	44144390	44152376
lnckb.13934	chr13	rs9567377	44146081	HIC_chr13_8310	HIC_chr13_8337	44144390	44152376
lnckb.15461	chr14	14_50909519_A_G	50909519	HIC_chr14_10375	HIC_chr14_10355	50906406	50921997
lnckb.15461	chr14	14_50909519_A_G	50909519	HIC_chr14_10375	HIC_chr14_10356	50906406	50921997
lnckb.15461	chr14	14_50909519_A_G	50909519	HIC_chr14_10375	HIC_chr14_10357	50906406	50921997
lnckb.15461	chr14	14_50909519_A_G	50909519	HIC_chr14_10375	HIC_chr14_10358	50906406	50921997
lnckb.15461	chr14	14_50909519_A_G	50909519	HIC_chr14_10375	HIC_chr14_10361	50906406	50921997
lnckb.15616	chr14	rs55662231	58148919	HIC_chr14_12626	HIC_chr14_12655	58145769	58155489
lnckb.15616	chr14	rs55662231	58148919	HIC_chr14_12626	HIC_chr14_12666	58145769	58155489
lnckb.15616	chr14	rs55662231	58148919	HIC_chr14_12626	HIC_chr14_12668	58145769	58155489
lnckb.15616	chr14	rs55662231	58148919	HIC_chr14_12626	HIC_chr14_12670	58145769	58155489
lnckb.15616	chr14	rs55662231	58148919	HIC_chr14_12626	HIC_chr14_12671	58145769	58155489
lnckb.15616	chr14	rs55662231	58148919	HIC_chr14_12626	HIC_chr14_12672	58145769	58155489
lnckb.15616	chr14	rs55662231	58148919	HIC_chr14_12626	HIC_chr14_12673	58145769	58155489
lnckb.15632	chr14	rs10140007	59484560	HIC_chr14_13069	HIC_chr14_13051	59480136	59489787
lnckb.15632	chr14	rs10140007	59484560	HIC_chr14_13069	HIC_chr14_13052	59480136	59489787
lnckb.15763	chr14	rs2296565	67412320	HIC_chr14_15470	HIC_chr14_15419	67409418	67414492
lnckb.15763	chr14	rs2296565	67412320	HIC_chr14_15470	HIC_chr14_15424	67409418	67414492
lnckb.15763	chr14	rs2296565	67412320	HIC_chr14_15470	HIC_chr14_15431	67409418	67414492
lnckb.15011	chr14	rs2075846	22770303	HIC_chr14_1653	HIC_chr14_1643	22767814	22781922
lnckb.15011	chr14	rs2075846	22770303	HIC_chr14_1653	HIC_chr14_1644	22767814	22781922
lnckb.15011	chr14	rs2075846	22770303	HIC_chr14_1653	HIC_chr14_1645	22767814	22781922
lnckb.15011	chr14	rs2075846	22770303	HIC_chr14_1653	HIC_chr14_1646	22767814	22781922
lnckb.15011	chr14	rs2075846	22770303	HIC_chr14_1653	HIC_chr14_1647	22767814	22781922
lnckb.15011	chr14	rs2075846	22770303	HIC_chr14_1653	HIC_chr14_1648	22767814	22781922
lnckb.15011	chr14	rs2075846	22770303	HIC_chr14_1653	HIC_chr14_1649	22767814	22781922
lnckb.15011	chr14	rs2075846	22770303	HIC_chr14_1653	HIC_chr14_1650	22767814	22781922
lnckb.15011	chr14	rs2075846	22770303	HIC_chr14_1653	HIC_chr14_1651	22767814	22781922
lnckb.16134	chr14	rs763972	89305771	HIC_chr14_21984	HIC_chr14_22012	89302501	89307232
lnckb.16134	chr14	rs763972	89305771	HIC_chr14_21984	HIC_chr14_22013	89302501	89307232
lnckb.16134	chr14	rs763972	89305771	HIC_chr14_21984	HIC_chr14_22014	89302501	89307232
lnckb.16178	chr14	14_91424333_T_C	91424333	HIC_chr14_22524	HIC_chr14_22509	91421266	91424833
lnckb.16178	chr14	14_91424333_T_C	91424333	HIC_chr14_22524	HIC_chr14_22510	91421266	91424833
lnckb.16178	chr14	14_91424333_T_C	91424333	HIC_chr14_22524	HIC_chr14_22513	91421266	91424833
lnckb.16178	chr14	14_91424333_T_C	91424333	HIC_chr14_22524	HIC_chr14_22516	91421266	91424833
lnckb.16178	chr14	14_91424333_T_C	91424333	HIC_chr14_22524	HIC_chr14_22517	91421266	91424833
lnckb.16178	chr14	14_91424333_T_C	91424333	HIC_chr14_22524	HIC_chr14_22518	91421266	91424833
lnckb.16441	chr14	rs2448241	101948430	HIC_chr14_25263	HIC_chr14_25265	101937461	101955632
lnckb.16480	chr14	14_103335237_G_T	103335237	HIC_chr14_25571	HIC_chr14_25559	103332517	103335707
lnckb.16480	chr14	14_103335237_G_T	103335237	HIC_chr14_25571	HIC_chr14_25560	103332517	103335707
lnckb.16480	chr14	rs8023030	103330470	HIC_chr14_25570	HIC_chr14_25561	103329018	103332517
lnckb.16480	chr14	rs8023030	103330470	HIC_chr14_25570	HIC_chr14_25562	103329018	103332517
lnckb.16480	chr14	14_103335237_G_T	103335237	HIC_chr14_25571	HIC_chr14_25562	103332517	103335707
lnckb.16480	chr14	rs8023030	103330470	HIC_chr14_25570	HIC_chr14_25563	103329018	103332517
lnckb.16480	chr14	14_103335237_G_T	103335237	HIC_chr14_25571	HIC_chr14_25563	103332517	103335707
lnckb.17607	chr15	rs4238400	65070697	HIC_chr15_14276	HIC_chr15_14281	65068357	65070737
lnckb.17607	chr15	rs4238400	65070697	HIC_chr15_14276	HIC_chr15_14283	65068357	65070737
lnckb.17672	chr15	rs6494730	68292218	HIC_chr15_15115	HIC_chr15_15110	68290110	68294319
lnckb.17672	chr15	rs6494730	68292218	HIC_chr15_15115	HIC_chr15_15111	68290110	68294319
lnckb.83550	chr15	rs34582157	75105474	HIC_chr15_17000	HIC_chr15_17007	75091266	75106278
lnckb.83550	chr15	rs34582157	75105474	HIC_chr15_17000	HIC_chr15_17008	75091266	75106278
lnckb.83550	chr15	rs34582157	75105474	HIC_chr15_17000	HIC_chr15_17009	75091266	75106278
lnckb.18334	chr15	rs34637867	95264215	HIC_chr15_22378	HIC_chr15_22372	95263443	95277549
lnckb.18334	chr15	rs34637867	95264215	HIC_chr15_22378	HIC_chr15_22376	95263443	95277549
lnckb.16808	chr15	rs79655447	25652233	HIC_chr15_2782	HIC_chr15_2662	25640846	25652767
lnckb.83327	chr15	rs4780231	34222625	HIC_chr15_5192	HIC_chr15_5157	34222595	34224511
lnckb.83327	chr15	rs4780231	34222625	HIC_chr15_5192	HIC_chr15_5158	34222595	34224511
lnckb.102693	chr15	15_45398791_T_C	45398791	HIC_chr15_8321	HIC_chr15_8282	45398138	45400860
lnckb.102693	chr15	15_45398791_T_C	45398791	HIC_chr15_8321	HIC_chr15_8283	45398138	45400860
lnckb.102693	chr15	15_45398791_T_C	45398791	HIC_chr15_8321	HIC_chr15_8284	45398138	45400860
lnckb.102694	chr15	rs2486288	45420141	HIC_chr15_8329	HIC_chr15_8293	45413709	45423600
lnckb.19904	chr16	rs10521325	55444789	HIC_chr16_11079	HIC_chr16_11076	55444459	55444981
lnckb.19904	chr16	rs10521325	55444789	HIC_chr16_11079	HIC_chr16_11077	55444459	55444981
lnckb.19904	chr16	rs10521325	55444789	HIC_chr16_11079	HIC_chr16_11081	55444459	55444981
lnckb.19904	chr16	rs10521325	55444789	HIC_chr16_11079	HIC_chr16_11082	55444459	55444981
lnckb.19918	chr16	16_56256520_G_A	56256520	HIC_chr16_11351	HIC_chr16_11275	56255543	56263886
lnckb.19918	chr16	16_56256520_G_A	56256520	HIC_chr16_11351	HIC_chr16_11276	56255543	56263886
lnckb.19918	chr16	16_56256520_G_A	56256520	HIC_chr16_11351	HIC_chr16_11280	56255543	56263886
lnckb.19918	chr16	16_56256520_G_A	56256520	HIC_chr16_11351	HIC_chr16_11283	56255543	56263886
lnckb.19918	chr16	16_56256520_G_A	56256520	HIC_chr16_11351	HIC_chr16_11288	56255543	56263886
lnckb.19918	chr16	16_56256520_G_A	56256520	HIC_chr16_11351	HIC_chr16_11291	56255543	56263886
lnckb.19918	chr16	16_56256520_G_A	56256520	HIC_chr16_11351	HIC_chr16_11296	56255543	56263886
lnckb.19918	chr16	16_56256520_G_A	56256520	HIC_chr16_11351	HIC_chr16_11298	56255543	56263886
lnckb.19918	chr16	16_56256520_G_A	56256520	HIC_chr16_11351	HIC_chr16_11302	56255543	56263886
lnckb.19918	chr16	16_56256520_G_A	56256520	HIC_chr16_11351	HIC_chr16_11303	56255543	56263886
lnckb.19918	chr16	16_56256520_G_A	56256520	HIC_chr16_11351	HIC_chr16_11304	56255543	56263886
lnckb.19918	chr16	16_56256520_G_A	56256520	HIC_chr16_11351	HIC_chr16_11305	56255543	56263886
lnckb.19918	chr16	16_56256520_G_A	56256520	HIC_chr16_11351	HIC_chr16_11309	56255543	56263886
lnckb.19918	chr16	16_56256520_G_A	56256520	HIC_chr16_11351	HIC_chr16_11314	56255543	56263886
lnckb.19918	chr16	16_56256520_G_A	56256520	HIC_chr16_11351	HIC_chr16_11318	56255543	56263886
lnckb.19918	chr16	16_56256520_G_A	56256520	HIC_chr16_11351	HIC_chr16_11319	56255543	56263886
lnckb.19918	chr16	16_56256520_G_A	56256520	HIC_chr16_11351	HIC_chr16_11320	56255543	56263886
lnckb.20393	chr16	rs4888670	77749611	HIC_chr16_17211	HIC_chr16_17209	77748904	77758110
lnckb.20393	chr16	rs4888670	77749611	HIC_chr16_17211	HIC_chr16_17213	77748904	77758110
lnckb.20393	chr16	rs4888670	77749611	HIC_chr16_17211	HIC_chr16_17214	77748904	77758110
lnckb.20393	chr16	rs4888670	77749611	HIC_chr16_17211	HIC_chr16_17216	77748904	77758110
lnckb.20393	chr16	rs4888670	77749611	HIC_chr16_17211	HIC_chr16_17217	77748904	77758110
lnckb.20393	chr16	rs4888670	77749611	HIC_chr16_17211	HIC_chr16_17218	77748904	77758110
lnckb.20393	chr16	rs4888670	77749611	HIC_chr16_17211	HIC_chr16_17220	77748904	77758110
lnckb.20393	chr16	rs4888670	77749611	HIC_chr16_17211	HIC_chr16_17221	77748904	77758110
lnckb.20393	chr16	rs4888670	77749611	HIC_chr16_17211	HIC_chr16_17227	77748904	77758110
lnckb.20410	chr16	rs4334315	79722300	HIC_chr16_17754	HIC_chr16_17738	79719058	79724515
lnckb.20410	chr16	rs4334315	79722300	HIC_chr16_17754	HIC_chr16_17739	79719058	79724515
lnckb.20410	chr16	rs4334315	79722300	HIC_chr16_17754	HIC_chr16_17740	79719058	79724515
lnckb.20410	chr16	rs4334315	79722300	HIC_chr16_17754	HIC_chr16_17743	79719058	79724515
lnckb.20410	chr16	rs4334315	79722300	HIC_chr16_17754	HIC_chr16_17744	79719058	79724515
lnckb.20410	chr16	rs4334315	79722300	HIC_chr16_17754	HIC_chr16_17745	79719058	79724515
lnckb.20410	chr16	rs4334315	79722300	HIC_chr16_17754	HIC_chr16_17746	79719058	79724515
lnckb.20410	chr16	rs4334315	79722300	HIC_chr16_17754	HIC_chr16_17747	79719058	79724515
lnckb.20410	chr16	rs4334315	79722300	HIC_chr16_17754	HIC_chr16_17748	79719058	79724515
lnckb.20410	chr16	rs4334315	79722300	HIC_chr16_17754	HIC_chr16_17750	79719058	79724515
lnckb.20410	chr16	rs4334315	79722300	HIC_chr16_17754	HIC_chr16_17751	79719058	79724515
lnckb.20410	chr16	rs4334315	79722300	HIC_chr16_17754	HIC_chr16_17752	79719058	79724515
lnckb.20411	chr16	rs4404082	79716615	HIC_chr16_17752	HIC_chr16_17757	79713499	79718005
lnckb.20411	chr16	rs4404082	79716615	HIC_chr16_17752	HIC_chr16_17759	79713499	79718005
lnckb.20411	chr16	rs4404082	79716615	HIC_chr16_17752	HIC_chr16_17760	79713499	79718005
lnckb.20411	chr16	rs4404082	79716615	HIC_chr16_17752	HIC_chr16_17766	79713499	79718005
lnckb.20411	chr16	rs4404082	79716615	HIC_chr16_17752	HIC_chr16_17767	79713499	79718005
lnckb.20411	chr16	rs4404082	79716615	HIC_chr16_17752	HIC_chr16_17769	79713499	79718005
lnckb.20411	chr16	rs4404082	79716615	HIC_chr16_17752	HIC_chr16_17771	79713499	79718005
lnckb.20410	chr16	rs4334315	79722300	HIC_chr16_17754	HIC_chr16_17756	79719058	79724515
lnckb.20410	chr16	rs4334315	79722300	HIC_chr16_17754	HIC_chr16_17757	79719058	79724515
lnckb.20410	chr16	rs4334315	79722300	HIC_chr16_17754	HIC_chr16_17759	79719058	79724515
lnckb.20410	chr16	rs4334315	79722300	HIC_chr16_17754	HIC_chr16_17761	79719058	79724515
lnckb.20410	chr16	rs4334315	79722300	HIC_chr16_17754	HIC_chr16_17762	79719058	79724515
lnckb.20410	chr16	rs4334315	79722300	HIC_chr16_17754	HIC_chr16_17763	79719058	79724515
lnckb.20473	chr16	rs11641198	83927392	HIC_chr16_18936	HIC_chr16_18911	83927160	83928306
lnckb.20473	chr16	rs11641198	83927392	HIC_chr16_18936	HIC_chr16_18914	83927160	83928306
lnckb.70654	chr16	rs9928659	85847235	HIC_chr16_19305	HIC_chr16_19301	85842796	85851356
lnckb.70654	chr16	rs9928659	85847235	HIC_chr16_19305	HIC_chr16_19303	85842796	85851356
lnckb.70654	chr16	rs9928659	85847235	HIC_chr16_19305	HIC_chr16_19307	85842796	85851356
lnckb.18868	chr16	rs7192502	2861136	HIC_chr16_407	HIC_chr16_409	2856334	2863935
lnckb.67085	chr16	rs2238378	3143216	HIC_chr16_447	HIC_chr16_451	3131817	3145834
lnckb.67085	chr16	rs2238378	3143216	HIC_chr16_447	HIC_chr16_452	3131817	3145834
lnckb.18922	chr16	rs1635392	3467581	HIC_chr16_517	HIC_chr16_470	3454522	3483706
lnckb.18922	chr16	rs1635392	3467581	HIC_chr16_517	HIC_chr16_471	3454522	3483706
lnckb.102930	chr16	rs34496784	3443288	HIC_chr16_512	HIC_chr16_509	3435465	3444548
lnckb.102930	chr16	rs34496784	3443288	HIC_chr16_512	HIC_chr16_510	3435465	3444548
lnckb.19379	chr16	rs12924246	24833308	HIC_chr16_5838	HIC_chr16_5836	24828443	24841585
lnckb.18666	chr16	16_406483_T_C	406483	HIC_chr16_63	HIC_chr16_61	390159	411139
lnckb.18667	chr16	rs4984666	396362	HIC_chr16_63	HIC_chr16_61	390159	411139
lnckb.18961	chr16	rs251742	4266167	HIC_chr16_682	HIC_chr16_679	4259670	4271608
lnckb.18961	chr16	rs251742	4266167	HIC_chr16_682	HIC_chr16_680	4259670	4271608
lnckb.19604	chr16	rs7203999	31006233	HIC_chr16_7204	HIC_chr16_7206	31004844	31032128
lnckb.19604	chr16	rs7203999	31006233	HIC_chr16_7204	HIC_chr16_7207	31004844	31032128
lnckb.83716	chr16	16_60167_T_C	60167	HIC_chr16_11	HIC_chr16_8	54231	60870
lnckb.102913	chr16	rs2858050	84746	HIC_chr16_18	HIC_chr16_8	84449	96130
lnckb.70897	chr17	rs4792989	43360184	HIC_chr17_13225	HIC_chr17_13216	43353226	43373670
lnckb.70897	chr17	rs4792988	43360179	HIC_chr17_13225	HIC_chr17_13216	43353226	43373670
lnckb.84518	chr17	rs11656321	43362434	HIC_chr17_13225	HIC_chr17_13221	43353226	43373670
lnckb.21128	chr17	rs76444677	6753431	HIC_chr17_1371	HIC_chr17_1352	6752491	6757790
lnckb.22459	chr17	rs7210219	45941153	HIC_chr17_13712	HIC_chr17_13616	45940903	45945522
lnckb.22480	chr17	rs17575507	46056729	HIC_chr17_13744	HIC_chr17_13773	46055555	46058142
lnckb.22480	chr17	rs17575507	46056729	HIC_chr17_13744	HIC_chr17_13774	46055555	46058142
lnckb.22480	chr17	rs17575507	46056729	HIC_chr17_13744	HIC_chr17_13775	46055555	46058142
lnckb.22480	chr17	rs17575507	46056729	HIC_chr17_13744	HIC_chr17_13776	46055555	46058142
lnckb.22681	chr17	rs8076632	50548567	HIC_chr17_14809	HIC_chr17_14811	50533369	50553008
lnckb.22681	chr17	rs8076632	50548567	HIC_chr17_14809	HIC_chr17_14812	50533369	50553008
lnckb.22695	chr17	rs7209223	50886628	HIC_chr17_14889	HIC_chr17_14885	50882684	50898914
lnckb.22695	chr17	rs7209223	50886628	HIC_chr17_14889	HIC_chr17_14886	50882684	50898914
lnckb.22697	chr17	17_50898871_A_C	50898871	HIC_chr17_14889	HIC_chr17_14892	50882684	50898914
lnckb.22718	chr17	rs7218271	51435992	HIC_chr17_15029	HIC_chr17_15031	51435608	51436743
lnckb.22718	chr17	rs7218271	51435992	HIC_chr17_15029	HIC_chr17_15032	51435608	51436743
lnckb.22718	chr17	rs7218271	51435992	HIC_chr17_15029	HIC_chr17_15033	51435608	51436743
lnckb.22718	chr17	rs7218271	51435992	HIC_chr17_15029	HIC_chr17_15034	51435608	51436743
lnckb.21438	chr17	rs9911849	16575740	HIC_chr17_3920	HIC_chr17_3905	16574158	16585149
lnckb.21438	chr17	rs9911849	16575740	HIC_chr17_3920	HIC_chr17_3908	16574158	16585149
lnckb.21438	chr17	rs9911849	16575740	HIC_chr17_3920	HIC_chr17_3910	16574158	16585149
lnckb.21438	chr17	rs9911849	16575740	HIC_chr17_3920	HIC_chr17_3911	16574158	16585149
lnckb.21438	chr17	rs9911849	16575740	HIC_chr17_3920	HIC_chr17_3913	16574158	16585149
lnckb.21438	chr17	rs9911849	16575740	HIC_chr17_3920	HIC_chr17_3914	16574158	16585149
lnckb.21492	chr17	rs4925138	18089479	HIC_chr17_4255	HIC_chr17_4257	18086770	18098679
lnckb.21492	chr17	rs4925138	18089479	HIC_chr17_4255	HIC_chr17_4260	18086770	18098679
lnckb.21492	chr17	rs4925138	18089479	HIC_chr17_4255	HIC_chr17_4261	18086770	18098679
lnckb.21605	chr17	rs2279164	21178007	HIC_chr17_4925	HIC_chr17_4929	21173609	21191327
lnckb.21605	chr17	rs2279164	21178007	HIC_chr17_4925	HIC_chr17_4930	21173609	21191327
lnckb.21605	chr17	rs2279164	21178007	HIC_chr17_4925	HIC_chr17_4932	21173609	21191327
lnckb.21605	chr17	rs2279164	21178007	HIC_chr17_4925	HIC_chr17_4933	21173609	21191327
lnckb.20886	chr17	rs10871516	395394	HIC_chr17_62	HIC_chr17_64	384049	401262
lnckb.20886	chr17	rs10871516	395394	HIC_chr17_62	HIC_chr17_65	384049	401262
lnckb.21041	chr17	rs59832416	4605624	HIC_chr17_895	HIC_chr17_873	4597021	4610288
lnckb.21041	chr17	rs59832416	4605624	HIC_chr17_895	HIC_chr17_874	4597021	4610288
lnckb.21041	chr17	rs59832416	4605624	HIC_chr17_895	HIC_chr17_875	4597021	4610288
lnckb.21041	chr17	rs59832416	4605624	HIC_chr17_895	HIC_chr17_876	4597021	4610288
lnckb.21041	chr17	rs59832416	4605624	HIC_chr17_895	HIC_chr17_877	4597021	4610288
lnckb.71160	chr18	18_49653698_C_T	49653698	HIC_chr18_14029	HIC_chr18_14058	49653280	49667163
lnckb.71160	chr18	18_49654663_T_C	49654663	HIC_chr18_14029	HIC_chr18_14058	49653280	49667163
lnckb.71160	chr18	18_49653861_C_T	49653861	HIC_chr18_14029	HIC_chr18_14058	49653280	49667163
lnckb.24949	chr18	rs6566816	74596354	HIC_chr18_21758	HIC_chr18_21756	74596122	74598476
lnckb.24949	chr18	rs6566816	74596354	HIC_chr18_21758	HIC_chr18_21760	74596122	74598476
lnckb.24949	chr18	rs6566816	74596354	HIC_chr18_21758	HIC_chr18_21761	74596122	74598476
lnckb.24949	chr18	rs6566816	74596354	HIC_chr18_21758	HIC_chr18_21763	74596122	74598476
lnckb.24181	chr18	rs622863	11946740	HIC_chr18_3621	HIC_chr18_3611	11936946	11954906
lnckb.24181	chr18	rs622863	11946740	HIC_chr18_3621	HIC_chr18_3613	11936946	11954906
lnckb.24181	chr18	rs622863	11946740	HIC_chr18_3621	HIC_chr18_3619	11936946	11954906
lnckb.24199	chr18	rs1893193	12574245	HIC_chr18_3779	HIC_chr18_3742	12571636	12593087
lnckb.24199	chr18	rs1893193	12574245	HIC_chr18_3779	HIC_chr18_3747	12571636	12593087
lnckb.24199	chr18	rs1893193	12574245	HIC_chr18_3779	HIC_chr18_3748	12571636	12593087
lnckb.26766	chr19	rs2099361	40992443	HIC_chr19_8245	HIC_chr19_8211	40991535	41001463
lnckb.26817	chr19	19_41963975_T_C	41963975	HIC_chr19_8457	HIC_chr19_8445	41958296	41987849
lnckb.26817	chr19	rs919390	41966898	HIC_chr19_8457	HIC_chr19_8445	41958296	41987849
lnckb.85704	chr19	rs909134	44989803	HIC_chr19_9154	HIC_chr19_9143	44976297	45007350
lnckb.27144	chr19	rs212099	47885745	HIC_chr19_9583	HIC_chr19_9581	47878845	47886625
lnckb.29319	chr2	rs737146	42788101	HIC_chr2_12415	HIC_chr2_12418	42777963	42792356
lnckb.29319	chr2	rs737146	42788101	HIC_chr2_12415	HIC_chr2_12419	42777963	42792356
lnckb.29319	chr2	rs737146	42788101	HIC_chr2_12415	HIC_chr2_12420	42777963	42792356
lnckb.29319	chr2	rs737146	42788101	HIC_chr2_12415	HIC_chr2_12422	42777963	42792356
lnckb.29319	chr2	rs737146	42788101	HIC_chr2_12415	HIC_chr2_12424	42777963	42792356
lnckb.29499	chr2	rs72800719	54053058	HIC_chr2_15870	HIC_chr2_15880	54049859	54058299
lnckb.29499	chr2	rs72800719	54053058	HIC_chr2_15870	HIC_chr2_15882	54049859	54058299
lnckb.29499	chr2	rs72800719	54053058	HIC_chr2_15870	HIC_chr2_15885	54049859	54058299
lnckb.29621	chr2	2_62421550_G_A	62421550	HIC_chr2_18456	HIC_chr2_18453	62414066	62430198
lnckb.29621	chr2	2_62421550_G_A	62421550	HIC_chr2_18456	HIC_chr2_18454	62414066	62430198
lnckb.29621	chr2	2_62421550_G_A	62421550	HIC_chr2_18456	HIC_chr2_18458	62414066	62430198
lnckb.29621	chr2	2_62421550_G_A	62421550	HIC_chr2_18456	HIC_chr2_18459	62414066	62430198
lnckb.29621	chr2	2_62421550_G_A	62421550	HIC_chr2_18456	HIC_chr2_18460	62414066	62430198
lnckb.29621	chr2	2_62421550_G_A	62421550	HIC_chr2_18456	HIC_chr2_18461	62414066	62430198
lnckb.29621	chr2	2_62421550_G_A	62421550	HIC_chr2_18456	HIC_chr2_18463	62414066	62430198
lnckb.29621	chr2	2_62421550_G_A	62421550	HIC_chr2_18456	HIC_chr2_18471	62414066	62430198
lnckb.29621	chr2	2_62421550_G_A	62421550	HIC_chr2_18456	HIC_chr2_18477	62414066	62430198
lnckb.29621	chr2	2_62421550_G_A	62421550	HIC_chr2_18456	HIC_chr2_18484	62414066	62430198
lnckb.29621	chr2	2_62421550_G_A	62421550	HIC_chr2_18456	HIC_chr2_18487	62414066	62430198
lnckb.29621	chr2	2_62421550_G_A	62421550	HIC_chr2_18456	HIC_chr2_18489	62414066	62430198
lnckb.29621	chr2	2_62421550_G_A	62421550	HIC_chr2_18456	HIC_chr2_18497	62414066	62430198
lnckb.29621	chr2	2_62421550_G_A	62421550	HIC_chr2_18456	HIC_chr2_18500	62414066	62430198
lnckb.29621	chr2	2_62421550_G_A	62421550	HIC_chr2_18456	HIC_chr2_18504	62414066	62430198
lnckb.29621	chr2	2_62421550_G_A	62421550	HIC_chr2_18456	HIC_chr2_18519	62414066	62430198
lnckb.29621	chr2	2_62421550_G_A	62421550	HIC_chr2_18456	HIC_chr2_18527	62414066	62430198
lnckb.29621	chr2	2_62421550_G_A	62421550	HIC_chr2_18456	HIC_chr2_18528	62414066	62430198
lnckb.29621	chr2	2_62421550_G_A	62421550	HIC_chr2_18456	HIC_chr2_18529	62414066	62430198
lnckb.29621	chr2	2_62421550_G_A	62421550	HIC_chr2_18456	HIC_chr2_18530	62414066	62430198
lnckb.29621	chr2	2_62421550_G_A	62421550	HIC_chr2_18456	HIC_chr2_18532	62414066	62430198
lnckb.29621	chr2	2_62421550_G_A	62421550	HIC_chr2_18456	HIC_chr2_18543	62414066	62430198
lnckb.29884	chr2	rs1667618	74120539	HIC_chr2_21847	HIC_chr2_21849	74115122	74125483
lnckb.29884	chr2	rs1667618	74120539	HIC_chr2_21847	HIC_chr2_21850	74115122	74125483
lnckb.29925	chr2	2_74958729_G_T	74958729	HIC_chr2_22077	HIC_chr2_22064	74955919	74964926
lnckb.29925	chr2	rs2129604	74956130	HIC_chr2_22077	HIC_chr2_22064	74955919	74964926
lnckb.29926	chr2	2_74958729_G_T	74958729	HIC_chr2_22077	HIC_chr2_22064	74955919	74964926
lnckb.29926	chr2	rs2129604	74956130	HIC_chr2_22077	HIC_chr2_22064	74955919	74964926
lnckb.29925	chr2	2_74958729_G_T	74958729	HIC_chr2_22077	HIC_chr2_22065	74955919	74964926
lnckb.29925	chr2	rs2129604	74956130	HIC_chr2_22077	HIC_chr2_22065	74955919	74964926
lnckb.29926	chr2	2_74958729_G_T	74958729	HIC_chr2_22077	HIC_chr2_22065	74955919	74964926
lnckb.29926	chr2	rs2129604	74956130	HIC_chr2_22077	HIC_chr2_22065	74955919	74964926
lnckb.29925	chr2	2_74958729_G_T	74958729	HIC_chr2_22077	HIC_chr2_22067	74955919	74964926
lnckb.29925	chr2	rs2129604	74956130	HIC_chr2_22077	HIC_chr2_22067	74955919	74964926
lnckb.29926	chr2	2_74958729_G_T	74958729	HIC_chr2_22077	HIC_chr2_22067	74955919	74964926
lnckb.29926	chr2	rs2129604	74956130	HIC_chr2_22077	HIC_chr2_22067	74955919	74964926
lnckb.29925	chr2	2_74958729_G_T	74958729	HIC_chr2_22077	HIC_chr2_22069	74955919	74964926
lnckb.29925	chr2	rs2129604	74956130	HIC_chr2_22077	HIC_chr2_22069	74955919	74964926
lnckb.29926	chr2	2_74958729_G_T	74958729	HIC_chr2_22077	HIC_chr2_22069	74955919	74964926
lnckb.29926	chr2	rs2129604	74956130	HIC_chr2_22077	HIC_chr2_22069	74955919	74964926
lnckb.29925	chr2	2_74958729_G_T	74958729	HIC_chr2_22077	HIC_chr2_22070	74955919	74964926
lnckb.29925	chr2	rs2129604	74956130	HIC_chr2_22077	HIC_chr2_22070	74955919	74964926
lnckb.29926	chr2	2_74958729_G_T	74958729	HIC_chr2_22077	HIC_chr2_22070	74955919	74964926
lnckb.29926	chr2	rs2129604	74956130	HIC_chr2_22077	HIC_chr2_22070	74955919	74964926
lnckb.29925	chr2	2_74958729_G_T	74958729	HIC_chr2_22077	HIC_chr2_22071	74955919	74964926
lnckb.29925	chr2	rs2129604	74956130	HIC_chr2_22077	HIC_chr2_22071	74955919	74964926
lnckb.29926	chr2	2_74958729_G_T	74958729	HIC_chr2_22077	HIC_chr2_22071	74955919	74964926
lnckb.29926	chr2	rs2129604	74956130	HIC_chr2_22077	HIC_chr2_22071	74955919	74964926
lnckb.29925	chr2	2_74958729_G_T	74958729	HIC_chr2_22077	HIC_chr2_22072	74955919	74964926
lnckb.29925	chr2	rs2129604	74956130	HIC_chr2_22077	HIC_chr2_22072	74955919	74964926
lnckb.29926	chr2	2_74958729_G_T	74958729	HIC_chr2_22077	HIC_chr2_22072	74955919	74964926
lnckb.29926	chr2	rs2129604	74956130	HIC_chr2_22077	HIC_chr2_22072	74955919	74964926
lnckb.29925	chr2	2_74958729_G_T	74958729	HIC_chr2_22077	HIC_chr2_22073	74955919	74964926
lnckb.29925	chr2	rs2129604	74956130	HIC_chr2_22077	HIC_chr2_22073	74955919	74964926
lnckb.29926	chr2	2_74958729_G_T	74958729	HIC_chr2_22077	HIC_chr2_22073	74955919	74964926
lnckb.29926	chr2	rs2129604	74956130	HIC_chr2_22077	HIC_chr2_22073	74955919	74964926
lnckb.29926	chr2	2_74958729_G_T	74958729	HIC_chr2_22077	HIC_chr2_22074	74955919	74964926
lnckb.29926	chr2	rs2129604	74956130	HIC_chr2_22077	HIC_chr2_22074	74955919	74964926
lnckb.30447	chr2	2_108553610_T_C	108553610	HIC_chr2_36000	HIC_chr2_35991	108553432	108554599
lnckb.30447	chr2	2_108553610_T_C	108553610	HIC_chr2_36000	HIC_chr2_35996	108553432	108554599
lnckb.30533	chr2	rs11123144	112646085	HIC_chr2_37127	HIC_chr2_37125	112644909	112648177
lnckb.30576	chr2	rs11123170	113221363	HIC_chr2_37288	HIC_chr2_37291	113219440	113221639
lnckb.30576	chr2	rs11123170	113221363	HIC_chr2_37288	HIC_chr2_37292	113219440	113221639
lnckb.30576	chr2	rs11123170	113221363	HIC_chr2_37288	HIC_chr2_37293	113219440	113221639
lnckb.30576	chr2	rs11123170	113221363	HIC_chr2_37288	HIC_chr2_37294	113219440	113221639
lnckb.30576	chr2	rs11123170	113221363	HIC_chr2_37288	HIC_chr2_37296	113219440	113221639
lnckb.30576	chr2	rs11123170	113221363	HIC_chr2_37288	HIC_chr2_37297	113219440	113221639
lnckb.30576	chr2	rs11123170	113221363	HIC_chr2_37288	HIC_chr2_37298	113219440	113221639
lnckb.30576	chr2	rs11123170	113221363	HIC_chr2_37288	HIC_chr2_37299	113219440	113221639
lnckb.30576	chr2	rs11123170	113221363	HIC_chr2_37288	HIC_chr2_37300	113219440	113221639
lnckb.30576	chr2	rs11123170	113221363	HIC_chr2_37288	HIC_chr2_37301	113219440	113221639
lnckb.30576	chr2	rs11123170	113221363	HIC_chr2_37288	HIC_chr2_37302	113219440	113221639
lnckb.30576	chr2	rs11123170	113221363	HIC_chr2_37288	HIC_chr2_37303	113219440	113221639
lnckb.31180	chr2	rs9678325	159226034	HIC_chr2_51629	HIC_chr2_51631	159221756	159232061
lnckb.31180	chr2	rs4664274	159223463	HIC_chr2_51629	HIC_chr2_51631	159221756	159232061
lnckb.31200	chr2	2_160300792_G_A	160300792	HIC_chr2_51965	HIC_chr2_51956	160291326	160303649
lnckb.31200	chr2	2_160300792_G_A	160300792	HIC_chr2_51965	HIC_chr2_51957	160291326	160303649
lnckb.31200	chr2	2_160300792_G_A	160300792	HIC_chr2_51965	HIC_chr2_51958	160291326	160303649
lnckb.31209	chr2	rs7309	161236129	HIC_chr2_52295	HIC_chr2_52297	161232310	161237858
lnckb.31209	chr2	rs7309	161236129	HIC_chr2_52295	HIC_chr2_52298	161232310	161237858
lnckb.31209	chr2	rs7309	161236129	HIC_chr2_52295	HIC_chr2_52299	161232310	161237858
lnckb.31209	chr2	rs7309	161236129	HIC_chr2_52295	HIC_chr2_52300	161232310	161237858
lnckb.87157	chr2	rs10185334	187552500	HIC_chr2_60719	HIC_chr2_60721	187550769	187554749
lnckb.87157	chr2	rs10185334	187552500	HIC_chr2_60719	HIC_chr2_60723	187550769	187554749
lnckb.87157	chr2	rs10185334	187552500	HIC_chr2_60719	HIC_chr2_60724	187550769	187554749
lnckb.87157	chr2	rs10185334	187552500	HIC_chr2_60719	HIC_chr2_60725	187550769	187554749
lnckb.87160	chr2	rs10185334	187552500	HIC_chr2_60719	HIC_chr2_60735	187550769	187554749
lnckb.32035	chr2	rs10932772	218312425	HIC_chr2_70421	HIC_chr2_70411	218311898	218324426
lnckb.32035	chr2	rs10932772	218312425	HIC_chr2_70421	HIC_chr2_70412	218311898	218324426
lnckb.104637	chr2	rs3820897	3594771	HIC_chr2_925	HIC_chr2_922	3592472	3602424
lnckb.29178	chr2	2_34704428_C_T	34704428	HIC_chr2_9895	HIC_chr2_9906	34703782	34705824
lnckb.29178	chr2	2_34704428_C_T	34704428	HIC_chr2_9895	HIC_chr2_9909	34703782	34705824
lnckb.33790	chr20	rs6091166	50461215	HIC_chr20_13117	HIC_chr20_13067	50449864	50462703
lnckb.33790	chr20	rs6091166	50461215	HIC_chr20_13117	HIC_chr20_13068	50449864	50462703
lnckb.33798	chr20	20_50312434_A_C	50312434	HIC_chr20_13088	HIC_chr20_13085	50304422	50313948
lnckb.33798	chr20	rs6012899	50311975	HIC_chr20_13088	HIC_chr20_13085	50304422	50313948
lnckb.33798	chr20	20_50312434_A_C	50312434	HIC_chr20_13088	HIC_chr20_13086	50304422	50313948
lnckb.33798	chr20	rs6012899	50311975	HIC_chr20_13088	HIC_chr20_13086	50304422	50313948
lnckb.33798	chr20	20_50312434_A_C	50312434	HIC_chr20_13088	HIC_chr20_13090	50304422	50313948
lnckb.33798	chr20	rs6012899	50311975	HIC_chr20_13088	HIC_chr20_13090	50304422	50313948
lnckb.33800	chr20	20_50312434_A_C	50312434	HIC_chr20_13088	HIC_chr20_13090	50304422	50313948
lnckb.33800	chr20	rs6012899	50311975	HIC_chr20_13088	HIC_chr20_13090	50304422	50313948
lnckb.33822	chr20	rs6096042	50644507	HIC_chr20_13166	HIC_chr20_13168	50642540	50648868
lnckb.33822	chr20	rs6096042	50644507	HIC_chr20_13166	HIC_chr20_13169	50642540	50648868
lnckb.33822	chr20	rs6096042	50644507	HIC_chr20_13166	HIC_chr20_13170	50642540	50648868
lnckb.33387	chr20	20_35283872_A_C	35283872	HIC_chr20_9323	HIC_chr20_9313	35280928	35300721
lnckb.33387	chr20	20_35283872_A_C	35283872	HIC_chr20_9323	HIC_chr20_9315	35280928	35300721
lnckb.33387	chr20	20_35283872_A_C	35283872	HIC_chr20_9323	HIC_chr20_9317	35280928	35300721
lnckb.33387	chr20	20_35283872_A_C	35283872	HIC_chr20_9323	HIC_chr20_9318	35280928	35300721
lnckb.33387	chr20	20_35283872_A_C	35283872	HIC_chr20_9323	HIC_chr20_9319	35280928	35300721
lnckb.33387	chr20	20_35283872_A_C	35283872	HIC_chr20_9323	HIC_chr20_9320	35280928	35300721
lnckb.33387	chr20	20_35283872_A_C	35283872	HIC_chr20_9323	HIC_chr20_9321	35280928	35300721
lnckb.72892	chr21	rs2839366	46606530	HIC_chr21_11236	HIC_chr21_11228	46601954	46611668
lnckb.72891	chr21	rs3788266	46606442	HIC_chr21_11236	HIC_chr21_11228	46601954	46611668
lnckb.72892	chr21	rs2839366	46606530	HIC_chr21_11236	HIC_chr21_11230	46601954	46611668
lnckb.34722	chr21	rs2298682	37072590	HIC_chr21_8959	HIC_chr21_8955	37070246	37079349
lnckb.34722	chr21	rs2298682	37072590	HIC_chr21_8959	HIC_chr21_8956	37070246	37079349
lnckb.35147	chr22	rs2587114	17846380	HIC_chr22_1640	HIC_chr22_1697	17845854	17856245
lnckb.35383	chr22	22_23924680_G_A	23924680	HIC_chr22_2724	HIC_chr22_2721	23915203	23944417
lnckb.35383	chr22	22_23924680_G_A	23924680	HIC_chr22_2724	HIC_chr22_2722	23915203	23944417
lnckb.106474	chr22	rs4822466	23970015	HIC_chr22_2728	HIC_chr22_2724	23968278	23970925
lnckb.35985	chr22	22_42121985_C_G	42121985	HIC_chr22_6958	HIC_chr22_6941	42118712	42133327
lnckb.35985	chr22	22_42121985_C_G	42121985	HIC_chr22_6958	HIC_chr22_6942	42118712	42133327
lnckb.35985	chr22	22_42121985_C_G	42121985	HIC_chr22_6958	HIC_chr22_6943	42118712	42133327
lnckb.35985	chr22	22_42121985_C_G	42121985	HIC_chr22_6958	HIC_chr22_6945	42118712	42133327
lnckb.35985	chr22	22_42121985_C_G	42121985	HIC_chr22_6958	HIC_chr22_6946	42118712	42133327
lnckb.35985	chr22	22_42121985_C_G	42121985	HIC_chr22_6958	HIC_chr22_6947	42118712	42133327
lnckb.35985	chr22	22_42121985_C_G	42121985	HIC_chr22_6958	HIC_chr22_6948	42118712	42133327
lnckb.35985	chr22	22_42121985_C_G	42121985	HIC_chr22_6958	HIC_chr22_6956	42118712	42133327
lnckb.37034	chr3	rs4396867	42828903	HIC_chr3_13075	HIC_chr3_13052	42809884	42846631
lnckb.37034	chr3	rs4396867	42828903	HIC_chr3_13075	HIC_chr3_13053	42809884	42846631
lnckb.36447	chr3	rs9827337	492320	HIC_chr3_157	HIC_chr3_171	489745	496123
lnckb.36447	chr3	rs4685795	493213	HIC_chr3_157	HIC_chr3_171	489745	496123
lnckb.36447	chr3	rs9827337	492320	HIC_chr3_157	HIC_chr3_172	489745	496123
lnckb.36447	chr3	rs4685795	493213	HIC_chr3_157	HIC_chr3_172	489745	496123
lnckb.36447	chr3	rs9827337	492320	HIC_chr3_157	HIC_chr3_173	489745	496123
lnckb.36447	chr3	rs4685795	493213	HIC_chr3_157	HIC_chr3_173	489745	496123
lnckb.36447	chr3	rs9827337	492320	HIC_chr3_157	HIC_chr3_176	489745	496123
lnckb.36447	chr3	rs4685795	493213	HIC_chr3_157	HIC_chr3_176	489745	496123
lnckb.36447	chr3	rs9827337	492320	HIC_chr3_157	HIC_chr3_177	489745	496123
lnckb.36447	chr3	rs4685795	493213	HIC_chr3_157	HIC_chr3_177	489745	496123
lnckb.36447	chr3	rs9827337	492320	HIC_chr3_157	HIC_chr3_180	489745	496123
lnckb.36447	chr3	rs4685795	493213	HIC_chr3_157	HIC_chr3_180	489745	496123
lnckb.36447	chr3	rs9827337	492320	HIC_chr3_157	HIC_chr3_184	489745	496123
lnckb.36447	chr3	rs4685795	493213	HIC_chr3_157	HIC_chr3_184	489745	496123
lnckb.36447	chr3	rs9827337	492320	HIC_chr3_157	HIC_chr3_185	489745	496123
lnckb.36447	chr3	rs4685795	493213	HIC_chr3_157	HIC_chr3_185	489745	496123
lnckb.36447	chr3	rs9827337	492320	HIC_chr3_157	HIC_chr3_186	489745	496123
lnckb.36447	chr3	rs4685795	493213	HIC_chr3_157	HIC_chr3_186	489745	496123
lnckb.36447	chr3	rs9827337	492320	HIC_chr3_157	HIC_chr3_187	489745	496123
lnckb.36447	chr3	rs4685795	493213	HIC_chr3_157	HIC_chr3_187	489745	496123
lnckb.36447	chr3	rs9827337	492320	HIC_chr3_157	HIC_chr3_190	489745	496123
lnckb.36447	chr3	rs4685795	493213	HIC_chr3_157	HIC_chr3_190	489745	496123
lnckb.36447	chr3	rs9827337	492320	HIC_chr3_157	HIC_chr3_195	489745	496123
lnckb.36447	chr3	rs4685795	493213	HIC_chr3_157	HIC_chr3_195	489745	496123
lnckb.36447	chr3	rs9827337	492320	HIC_chr3_157	HIC_chr3_196	489745	496123
lnckb.36447	chr3	rs4685795	493213	HIC_chr3_157	HIC_chr3_196	489745	496123
lnckb.36447	chr3	rs9827337	492320	HIC_chr3_157	HIC_chr3_197	489745	496123
lnckb.36447	chr3	rs4685795	493213	HIC_chr3_157	HIC_chr3_197	489745	496123
lnckb.36447	chr3	rs9827337	492320	HIC_chr3_157	HIC_chr3_200	489745	496123
lnckb.36447	chr3	rs4685795	493213	HIC_chr3_157	HIC_chr3_200	489745	496123
lnckb.36447	chr3	rs9827337	492320	HIC_chr3_157	HIC_chr3_207	489745	496123
lnckb.36447	chr3	rs4685795	493213	HIC_chr3_157	HIC_chr3_207	489745	496123
lnckb.36447	chr3	rs9827337	492320	HIC_chr3_157	HIC_chr3_208	489745	496123
lnckb.36447	chr3	rs4685795	493213	HIC_chr3_157	HIC_chr3_208	489745	496123
lnckb.36447	chr3	rs9827337	492320	HIC_chr3_157	HIC_chr3_209	489745	496123
lnckb.36447	chr3	rs4685795	493213	HIC_chr3_157	HIC_chr3_209	489745	496123
lnckb.36447	chr3	rs9827337	492320	HIC_chr3_157	HIC_chr3_210	489745	496123
lnckb.36447	chr3	rs4685795	493213	HIC_chr3_157	HIC_chr3_210	489745	496123
lnckb.36447	chr3	rs9827337	492320	HIC_chr3_157	HIC_chr3_212	489745	496123
lnckb.36447	chr3	rs4685795	493213	HIC_chr3_157	HIC_chr3_212	489745	496123
lnckb.36447	chr3	rs9827337	492320	HIC_chr3_157	HIC_chr3_216	489745	496123
lnckb.36447	chr3	rs4685795	493213	HIC_chr3_157	HIC_chr3_216	489745	496123
lnckb.36447	chr3	rs9827337	492320	HIC_chr3_157	HIC_chr3_220	489745	496123
lnckb.36447	chr3	rs4685795	493213	HIC_chr3_157	HIC_chr3_220	489745	496123
lnckb.36447	chr3	rs9827337	492320	HIC_chr3_157	HIC_chr3_221	489745	496123
lnckb.36447	chr3	rs4685795	493213	HIC_chr3_157	HIC_chr3_221	489745	496123
lnckb.36447	chr3	rs9827337	492320	HIC_chr3_157	HIC_chr3_226	489745	496123
lnckb.36447	chr3	rs4685795	493213	HIC_chr3_157	HIC_chr3_226	489745	496123
lnckb.36447	chr3	rs9827337	492320	HIC_chr3_157	HIC_chr3_230	489745	496123
lnckb.36447	chr3	rs4685795	493213	HIC_chr3_157	HIC_chr3_230	489745	496123
lnckb.36447	chr3	rs9827337	492320	HIC_chr3_157	HIC_chr3_231	489745	496123
lnckb.36447	chr3	rs4685795	493213	HIC_chr3_157	HIC_chr3_231	489745	496123
lnckb.36447	chr3	rs9827337	492320	HIC_chr3_157	HIC_chr3_232	489745	496123
lnckb.36447	chr3	rs4685795	493213	HIC_chr3_157	HIC_chr3_232	489745	496123
lnckb.36447	chr3	rs9827337	492320	HIC_chr3_157	HIC_chr3_233	489745	496123
lnckb.36447	chr3	rs4685795	493213	HIC_chr3_157	HIC_chr3_233	489745	496123
lnckb.36447	chr3	rs9827337	492320	HIC_chr3_157	HIC_chr3_234	489745	496123
lnckb.36447	chr3	rs4685795	493213	HIC_chr3_157	HIC_chr3_234	489745	496123
lnckb.36447	chr3	rs9827337	492320	HIC_chr3_157	HIC_chr3_238	489745	496123
lnckb.36447	chr3	rs4685795	493213	HIC_chr3_157	HIC_chr3_238	489745	496123
lnckb.36447	chr3	rs9827337	492320	HIC_chr3_157	HIC_chr3_244	489745	496123
lnckb.36447	chr3	rs4685795	493213	HIC_chr3_157	HIC_chr3_244	489745	496123
lnckb.36447	chr3	rs9827337	492320	HIC_chr3_157	HIC_chr3_247	489745	496123
lnckb.36447	chr3	rs4685795	493213	HIC_chr3_157	HIC_chr3_247	489745	496123
lnckb.36447	chr3	rs9827337	492320	HIC_chr3_157	HIC_chr3_248	489745	496123
lnckb.36447	chr3	rs4685795	493213	HIC_chr3_157	HIC_chr3_248	489745	496123
lnckb.36448	chr3	3_492375_T_C	492375	HIC_chr3_157	HIC_chr3_282	489745	496123
lnckb.36448	chr3	rs4685795	493213	HIC_chr3_157	HIC_chr3_282	489745	496123
lnckb.37515	chr3	rs3792400	58575821	HIC_chr3_17076	HIC_chr3_17079	58568550	58577643
lnckb.37515	chr3	rs3792400	58575821	HIC_chr3_17076	HIC_chr3_17081	58568550	58577643
lnckb.37515	chr3	rs3792400	58575821	HIC_chr3_17076	HIC_chr3_17082	58568550	58577643
lnckb.37515	chr3	rs3792400	58575821	HIC_chr3_17076	HIC_chr3_17083	58568550	58577643
lnckb.37515	chr3	rs3792400	58575821	HIC_chr3_17076	HIC_chr3_17084	58568550	58577643
lnckb.37515	chr3	rs3792400	58575821	HIC_chr3_17076	HIC_chr3_17085	58568550	58577643
lnckb.36536	chr3	rs2596913	9394788	HIC_chr3_2976	HIC_chr3_2973	9393645	9399663
lnckb.36536	chr3	rs2596913	9394788	HIC_chr3_2976	HIC_chr3_2974	9393645	9399663
lnckb.38272	chr3	rs2720269	127592355	HIC_chr3_39574	HIC_chr3_39562	127591563	127592981
lnckb.38272	chr3	rs2720269	127592355	HIC_chr3_39574	HIC_chr3_39567	127591563	127592981
lnckb.38559	chr3	rs4683438	142933717	HIC_chr3_44010	HIC_chr3_44017	142932189	142936252
lnckb.38559	chr3	rs4683438	142933717	HIC_chr3_44010	HIC_chr3_44018	142932189	142936252
lnckb.38559	chr3	rs4683438	142933717	HIC_chr3_44010	HIC_chr3_44020	142932189	142936252
lnckb.38559	chr3	rs4683438	142933717	HIC_chr3_44010	HIC_chr3_44021	142932189	142936252
lnckb.38559	chr3	rs4683438	142933717	HIC_chr3_44010	HIC_chr3_44022	142932189	142936252
lnckb.38559	chr3	rs4683438	142933717	HIC_chr3_44010	HIC_chr3_44025	142932189	142936252
lnckb.38559	chr3	rs4683438	142933717	HIC_chr3_44010	HIC_chr3_44029	142932189	142936252
lnckb.63691	chr3	rs6766571	16052355	HIC_chr3_4616	HIC_chr3_4618	16042092	16055154
lnckb.63691	chr3	rs6766571	16052355	HIC_chr3_4616	HIC_chr3_4619	16042092	16055154
lnckb.38974	chr3	rs234040	172596534	HIC_chr3_53646	HIC_chr3_53635	172595658	172600514
lnckb.38974	chr3	rs234040	172596534	HIC_chr3_53646	HIC_chr3_53637	172595658	172600514
lnckb.38974	chr3	rs234040	172596534	HIC_chr3_53646	HIC_chr3_53638	172595658	172600514
lnckb.38974	chr3	rs234040	172596534	HIC_chr3_53646	HIC_chr3_53640	172595658	172600514
lnckb.38974	chr3	rs234040	172596534	HIC_chr3_53646	HIC_chr3_53641	172595658	172600514
lnckb.38974	chr3	rs234040	172596534	HIC_chr3_53646	HIC_chr3_53643	172595658	172600514
lnckb.38974	chr3	rs234040	172596534	HIC_chr3_53646	HIC_chr3_53644	172595658	172600514
lnckb.39110	chr3	rs11918588	183883927	HIC_chr3_57154	HIC_chr3_57038	183883076	183893036
lnckb.39110	chr3	rs11918588	183883927	HIC_chr3_57154	HIC_chr3_57040	183883076	183893036
lnckb.39401	chr3	rs148234898	195955904	HIC_chr3_60741	HIC_chr3_60686	195955459	195959826
lnckb.90042	chr3	3_196488789_G_A	196488789	HIC_chr3_60874	HIC_chr3_60860	196486738	196501941
lnckb.90042	chr3	3_196488789_G_A	196488789	HIC_chr3_60874	HIC_chr3_60861	196486738	196501941
lnckb.90042	chr3	3_196488789_G_A	196488789	HIC_chr3_60874	HIC_chr3_60862	196486738	196501941
lnckb.90042	chr3	3_196488789_G_A	196488789	HIC_chr3_60874	HIC_chr3_60864	196486738	196501941
lnckb.39612	chr4	4_688151_T_C	688151	HIC_chr4_165	HIC_chr4_162	677175	692606
lnckb.107947	chr4	4_75494835_C_G	75494835	HIC_chr4_21941	HIC_chr4_21924	75494044	75498955
lnckb.107947	chr4	4_75494835_C_G	75494835	HIC_chr4_21941	HIC_chr4_21926	75494044	75498955
lnckb.39653	chr4	rs2878539	1250089	HIC_chr4_254	HIC_chr4_256	1243971	1253321
lnckb.73644	chr4	rs78229354	12952006	HIC_chr4_3038	HIC_chr4_3010	12943770	12953551
lnckb.73644	chr4	rs78229354	12952006	HIC_chr4_3038	HIC_chr4_3011	12943770	12953551
lnckb.73644	chr4	rs78229354	12952006	HIC_chr4_3038	HIC_chr4_3012	12943770	12953551
lnckb.108051	chr4	rs1377211	108752684	HIC_chr4_32826	HIC_chr4_32817	108752030	108756381
lnckb.108051	chr4	rs1377211	108752684	HIC_chr4_32826	HIC_chr4_32818	108752030	108756381
lnckb.108051	chr4	rs1377211	108752684	HIC_chr4_32826	HIC_chr4_32819	108752030	108756381
lnckb.41319	chr4	rs17013446	128553383	HIC_chr4_39324	HIC_chr4_39319	128552860	128555299
lnckb.41319	chr4	rs17013446	128553383	HIC_chr4_39324	HIC_chr4_39320	128552860	128555299
lnckb.41319	chr4	rs17013446	128553383	HIC_chr4_39324	HIC_chr4_39321	128552860	128555299
lnckb.41319	chr4	rs17013446	128553383	HIC_chr4_39324	HIC_chr4_39322	128552860	128555299
lnckb.41434	chr4	4_140250607_G_C	140250607	HIC_chr4_43050	HIC_chr4_42901	140247577	140254234
lnckb.41657	chr4	rs1490556	156330825	HIC_chr4_48190	HIC_chr4_48184	156329922	156332523
lnckb.41657	chr4	rs1490556	156330825	HIC_chr4_48190	HIC_chr4_48185	156329922	156332523
lnckb.41657	chr4	rs1490556	156330825	HIC_chr4_48190	HIC_chr4_48186	156329922	156332523
lnckb.41657	chr4	rs1490556	156330825	HIC_chr4_48190	HIC_chr4_48187	156329922	156332523
lnckb.41657	chr4	rs1490556	156330825	HIC_chr4_48190	HIC_chr4_48188	156329922	156332523
lnckb.91253	chr4	rs7695731	183441885	HIC_chr4_56883	HIC_chr4_56886	183441178	183443359
lnckb.91253	chr4	rs7695731	183441885	HIC_chr4_56883	HIC_chr4_56887	183441178	183443359
lnckb.91253	chr4	rs7695731	183441885	HIC_chr4_56883	HIC_chr4_56888	183441178	183443359
lnckb.41955	chr4	4_184281971_G_A	184281971	HIC_chr4_57112	HIC_chr4_57104	184279650	184287264
lnckb.41955	chr4	4_184281971_G_A	184281971	HIC_chr4_57112	HIC_chr4_57106	184279650	184287264
lnckb.41955	chr4	4_184281971_G_A	184281971	HIC_chr4_57112	HIC_chr4_57107	184279650	184287264
lnckb.41955	chr4	4_184281971_G_A	184281971	HIC_chr4_57112	HIC_chr4_57109	184279650	184287264
lnckb.41955	chr4	4_184281971_G_A	184281971	HIC_chr4_57112	HIC_chr4_57110	184279650	184287264
lnckb.41962	chr4	rs13119830	184363043	HIC_chr4_57139	HIC_chr4_57130	184361551	184365045
lnckb.41962	chr4	rs13119830	184363043	HIC_chr4_57139	HIC_chr4_57134	184361551	184365045
lnckb.41962	chr4	rs13119830	184363043	HIC_chr4_57139	HIC_chr4_57135	184361551	184365045
lnckb.40067	chr4	rs10006479	25254219	HIC_chr4_7058	HIC_chr4_7060	25253538	25255233
lnckb.74279	chr5	rs6891801	36329432	HIC_chr5_10826	HIC_chr5_10830	36320846	36330488
lnckb.74279	chr5	rs6891801	36329432	HIC_chr5_10826	HIC_chr5_10831	36320846	36330488
lnckb.42728	chr5	rs13171192	43102566	HIC_chr5_13134	HIC_chr5_13102	43101516	43107244
lnckb.42795	chr5	rs1499279	52810444	HIC_chr5_15876	HIC_chr5_15831	52810096	52812368
lnckb.42795	chr5	rs6887358	52818868	HIC_chr5_15880	HIC_chr5_15832	52817512	52823065
lnckb.42795	chr5	rs6887358	52818868	HIC_chr5_15880	HIC_chr5_15834	52817512	52823065
lnckb.42795	chr5	rs1499279	52810444	HIC_chr5_15876	HIC_chr5_15836	52810096	52812368
lnckb.42795	chr5	rs6887358	52818868	HIC_chr5_15880	HIC_chr5_15836	52817512	52823065
lnckb.42285	chr5	5_6602555_G_C	6602555	HIC_chr5_1712	HIC_chr5_1710	6599496	6613572
lnckb.74168	chr5	rs6884552	6661853	HIC_chr5_1733	HIC_chr5_1735	6661120	6668300
lnckb.74168	chr5	rs6884552	6661853	HIC_chr5_1733	HIC_chr5_1736	6661120	6668300
lnckb.74168	chr5	rs6884552	6661853	HIC_chr5_1733	HIC_chr5_1737	6661120	6668300
lnckb.43279	chr5	5_81304800_C_G	81304800	HIC_chr5_24788	HIC_chr5_24763	81297889	81308419
lnckb.43279	chr5	5_81304800_C_G	81304800	HIC_chr5_24788	HIC_chr5_24764	81297889	81308419
lnckb.43279	chr5	5_81304800_C_G	81304800	HIC_chr5_24788	HIC_chr5_24765	81297889	81308419
lnckb.43279	chr5	5_81304800_C_G	81304800	HIC_chr5_24788	HIC_chr5_24766	81297889	81308419
lnckb.43279	chr5	5_81304800_C_G	81304800	HIC_chr5_24788	HIC_chr5_24768	81297889	81308419
lnckb.43279	chr5	5_81304800_C_G	81304800	HIC_chr5_24788	HIC_chr5_24771	81297889	81308419
lnckb.43279	chr5	5_81304800_C_G	81304800	HIC_chr5_24788	HIC_chr5_24773	81297889	81308419
lnckb.43279	chr5	5_81304800_C_G	81304800	HIC_chr5_24788	HIC_chr5_24774	81297889	81308419
lnckb.43279	chr5	5_81304800_C_G	81304800	HIC_chr5_24788	HIC_chr5_24775	81297889	81308419
lnckb.43279	chr5	5_81304800_C_G	81304800	HIC_chr5_24788	HIC_chr5_24776	81297889	81308419
lnckb.43279	chr5	5_81304800_C_G	81304800	HIC_chr5_24788	HIC_chr5_24777	81297889	81308419
lnckb.43279	chr5	5_81304800_C_G	81304800	HIC_chr5_24788	HIC_chr5_24778	81297889	81308419
lnckb.43279	chr5	5_81304800_C_G	81304800	HIC_chr5_24788	HIC_chr5_24780	81297889	81308419
lnckb.43279	chr5	5_81304800_C_G	81304800	HIC_chr5_24788	HIC_chr5_24785	81297889	81308419
lnckb.43279	chr5	5_81304800_C_G	81304800	HIC_chr5_24788	HIC_chr5_24786	81297889	81308419
lnckb.43459	chr5	rs10065122	96274816	HIC_chr5_29680	HIC_chr5_29573	96273310	96276571
lnckb.43459	chr5	rs10065122	96274816	HIC_chr5_29680	HIC_chr5_29574	96273310	96276571
lnckb.43459	chr5	rs10065122	96274816	HIC_chr5_29680	HIC_chr5_29582	96273310	96276571
lnckb.43459	chr5	rs10065122	96274816	HIC_chr5_29680	HIC_chr5_29585	96273310	96276571
lnckb.43459	chr5	rs10065122	96274816	HIC_chr5_29680	HIC_chr5_29586	96273310	96276571
lnckb.43459	chr5	rs10065122	96274816	HIC_chr5_29680	HIC_chr5_29588	96273310	96276571
lnckb.43459	chr5	rs10065122	96274816	HIC_chr5_29680	HIC_chr5_29593	96273310	96276571
lnckb.43459	chr5	rs10065122	96274816	HIC_chr5_29680	HIC_chr5_29594	96273310	96276571
lnckb.43459	chr5	rs10065122	96274816	HIC_chr5_29680	HIC_chr5_29598	96273310	96276571
lnckb.43459	chr5	rs10065122	96274816	HIC_chr5_29680	HIC_chr5_29604	96273310	96276571
lnckb.43459	chr5	rs10065122	96274816	HIC_chr5_29680	HIC_chr5_29608	96273310	96276571
lnckb.43459	chr5	rs10065122	96274816	HIC_chr5_29680	HIC_chr5_29614	96273310	96276571
lnckb.43459	chr5	rs10065122	96274816	HIC_chr5_29680	HIC_chr5_29617	96273310	96276571
lnckb.43459	chr5	rs10065122	96274816	HIC_chr5_29680	HIC_chr5_29619	96273310	96276571
lnckb.43459	chr5	rs10065122	96274816	HIC_chr5_29680	HIC_chr5_29621	96273310	96276571
lnckb.43459	chr5	rs10065122	96274816	HIC_chr5_29680	HIC_chr5_29622	96273310	96276571
lnckb.43459	chr5	rs10065122	96274816	HIC_chr5_29680	HIC_chr5_29625	96273310	96276571
lnckb.43459	chr5	rs10065122	96274816	HIC_chr5_29680	HIC_chr5_29629	96273310	96276571
lnckb.43459	chr5	rs10065122	96274816	HIC_chr5_29680	HIC_chr5_29630	96273310	96276571
lnckb.43459	chr5	rs10065122	96274816	HIC_chr5_29680	HIC_chr5_29632	96273310	96276571
lnckb.43459	chr5	rs10065122	96274816	HIC_chr5_29680	HIC_chr5_29634	96273310	96276571
lnckb.43459	chr5	rs10065122	96274816	HIC_chr5_29680	HIC_chr5_29636	96273310	96276571
lnckb.43459	chr5	rs10065122	96274816	HIC_chr5_29680	HIC_chr5_29637	96273310	96276571
lnckb.43459	chr5	rs10065122	96274816	HIC_chr5_29680	HIC_chr5_29639	96273310	96276571
lnckb.43459	chr5	rs10065122	96274816	HIC_chr5_29680	HIC_chr5_29640	96273310	96276571
lnckb.43459	chr5	rs10065122	96274816	HIC_chr5_29680	HIC_chr5_29641	96273310	96276571
lnckb.43459	chr5	rs10065122	96274816	HIC_chr5_29680	HIC_chr5_29643	96273310	96276571
lnckb.43459	chr5	rs10065122	96274816	HIC_chr5_29680	HIC_chr5_29648	96273310	96276571
lnckb.43459	chr5	rs10065122	96274816	HIC_chr5_29680	HIC_chr5_29649	96273310	96276571
lnckb.43459	chr5	rs10065122	96274816	HIC_chr5_29680	HIC_chr5_29650	96273310	96276571
lnckb.43459	chr5	rs10065122	96274816	HIC_chr5_29680	HIC_chr5_29652	96273310	96276571
lnckb.43459	chr5	rs10065122	96274816	HIC_chr5_29680	HIC_chr5_29654	96273310	96276571
lnckb.43459	chr5	rs10065122	96274816	HIC_chr5_29680	HIC_chr5_29655	96273310	96276571
lnckb.43459	chr5	rs10065122	96274816	HIC_chr5_29680	HIC_chr5_29656	96273310	96276571
lnckb.43459	chr5	rs10065122	96274816	HIC_chr5_29680	HIC_chr5_29657	96273310	96276571
lnckb.43459	chr5	rs10065122	96274816	HIC_chr5_29680	HIC_chr5_29664	96273310	96276571
lnckb.43459	chr5	rs10065122	96274816	HIC_chr5_29680	HIC_chr5_29665	96273310	96276571
lnckb.43459	chr5	rs10065122	96274816	HIC_chr5_29680	HIC_chr5_29666	96273310	96276571
lnckb.43459	chr5	rs10065122	96274816	HIC_chr5_29680	HIC_chr5_29667	96273310	96276571
lnckb.43459	chr5	rs10065122	96274816	HIC_chr5_29680	HIC_chr5_29668	96273310	96276571
lnckb.43459	chr5	rs10065122	96274816	HIC_chr5_29680	HIC_chr5_29669	96273310	96276571
lnckb.43459	chr5	rs10065122	96274816	HIC_chr5_29680	HIC_chr5_29670	96273310	96276571
lnckb.43459	chr5	rs10065122	96274816	HIC_chr5_29680	HIC_chr5_29671	96273310	96276571
lnckb.43459	chr5	rs10065122	96274816	HIC_chr5_29680	HIC_chr5_29672	96273310	96276571
lnckb.43459	chr5	rs10065122	96274816	HIC_chr5_29680	HIC_chr5_29673	96273310	96276571
lnckb.43459	chr5	rs10065122	96274816	HIC_chr5_29680	HIC_chr5_29674	96273310	96276571
lnckb.43459	chr5	rs10065122	96274816	HIC_chr5_29680	HIC_chr5_29677	96273310	96276571
lnckb.43459	chr5	rs10065122	96274816	HIC_chr5_29680	HIC_chr5_29678	96273310	96276571
lnckb.43459	chr5	rs10065122	96274816	HIC_chr5_29680	HIC_chr5_29683	96273310	96276571
lnckb.43459	chr5	rs10065122	96274816	HIC_chr5_29680	HIC_chr5_29691	96273310	96276571
lnckb.43459	chr5	rs10065122	96274816	HIC_chr5_29680	HIC_chr5_29694	96273310	96276571
lnckb.43459	chr5	rs10065122	96274816	HIC_chr5_29680	HIC_chr5_29696	96273310	96276571
lnckb.43459	chr5	rs10065122	96274816	HIC_chr5_29680	HIC_chr5_29697	96273310	96276571
lnckb.43459	chr5	rs10065122	96274816	HIC_chr5_29680	HIC_chr5_29698	96273310	96276571
lnckb.43459	chr5	rs10065122	96274816	HIC_chr5_29680	HIC_chr5_29716	96273310	96276571
lnckb.43459	chr5	rs10065122	96274816	HIC_chr5_29680	HIC_chr5_29724	96273310	96276571
lnckb.43459	chr5	rs10065122	96274816	HIC_chr5_29680	HIC_chr5_29730	96273310	96276571
lnckb.43459	chr5	rs10065122	96274816	HIC_chr5_29680	HIC_chr5_29731	96273310	96276571
lnckb.43459	chr5	rs10065122	96274816	HIC_chr5_29680	HIC_chr5_29733	96273310	96276571
lnckb.43459	chr5	rs10065122	96274816	HIC_chr5_29680	HIC_chr5_29734	96273310	96276571
lnckb.43459	chr5	rs10065122	96274816	HIC_chr5_29680	HIC_chr5_29755	96273310	96276571
lnckb.43459	chr5	rs10065122	96274816	HIC_chr5_29680	HIC_chr5_29758	96273310	96276571
lnckb.43459	chr5	rs10065122	96274816	HIC_chr5_29680	HIC_chr5_29764	96273310	96276571
lnckb.43459	chr5	rs10065122	96274816	HIC_chr5_29680	HIC_chr5_29765	96273310	96276571
lnckb.43459	chr5	rs10065122	96274816	HIC_chr5_29680	HIC_chr5_29766	96273310	96276571
lnckb.43459	chr5	rs10065122	96274816	HIC_chr5_29680	HIC_chr5_29767	96273310	96276571
lnckb.43459	chr5	rs10065122	96274816	HIC_chr5_29680	HIC_chr5_29776	96273310	96276571
lnckb.43459	chr5	rs10065122	96274816	HIC_chr5_29680	HIC_chr5_29777	96273310	96276571
lnckb.43459	chr5	rs10065122	96274816	HIC_chr5_29680	HIC_chr5_29780	96273310	96276571
lnckb.43459	chr5	rs10065122	96274816	HIC_chr5_29680	HIC_chr5_29784	96273310	96276571
lnckb.43459	chr5	rs10065122	96274816	HIC_chr5_29680	HIC_chr5_29787	96273310	96276571
lnckb.43459	chr5	rs10065122	96274816	HIC_chr5_29680	HIC_chr5_29788	96273310	96276571
lnckb.43459	chr5	rs10065122	96274816	HIC_chr5_29680	HIC_chr5_29794	96273310	96276571
lnckb.43630	chr5	rs17135608	113406610	HIC_chr5_35094	HIC_chr5_35101	113399567	113413140
lnckb.43630	chr5	rs17135608	113406610	HIC_chr5_35094	HIC_chr5_35107	113399567	113413140
lnckb.43630	chr5	rs17135608	113406610	HIC_chr5_35094	HIC_chr5_35108	113399567	113413140
lnckb.43813	chr5	rs2409110	128097355	HIC_chr5_39909	HIC_chr5_39863	128080155	128100838
lnckb.43813	chr5	rs2409110	128097355	HIC_chr5_39909	HIC_chr5_39864	128080155	128100838
lnckb.43813	chr5	rs2409110	128097355	HIC_chr5_39909	HIC_chr5_39869	128080155	128100838
lnckb.43813	chr5	rs2409110	128097355	HIC_chr5_39909	HIC_chr5_39876	128080155	128100838
lnckb.43833	chr5	rs2312251	129098319	HIC_chr5_40226	HIC_chr5_40296	129089145	129111362
lnckb.43833	chr5	rs2312251	129098319	HIC_chr5_40226	HIC_chr5_40302	129089145	129111362
lnckb.43833	chr5	rs2312251	129098319	HIC_chr5_40226	HIC_chr5_40319	129089145	129111362
lnckb.43833	chr5	rs2312251	129098319	HIC_chr5_40226	HIC_chr5_40326	129089145	129111362
lnckb.43833	chr5	rs2312251	129098319	HIC_chr5_40226	HIC_chr5_40327	129089145	129111362
lnckb.43833	chr5	rs2312251	129098319	HIC_chr5_40226	HIC_chr5_40329	129089145	129111362
lnckb.43881	chr5	rs2706338	132560157	HIC_chr5_41262	HIC_chr5_41242	132556734	132560173
lnckb.43960	chr5	rs6860961	134513996	HIC_chr5_41800	HIC_chr5_41798	134511967	134516605
lnckb.43960	chr5	rs329117	134524410	HIC_chr5_41805	HIC_chr5_41798	134523217	134529302
lnckb.43960	chr5	rs329117	134524410	HIC_chr5_41805	HIC_chr5_41799	134523217	134529302
lnckb.44769	chr5	rs13187242	173680756	HIC_chr5_53473	HIC_chr5_53477	173670770	173683786
lnckb.44769	chr5	rs703724	173693510	HIC_chr5_53475	HIC_chr5_53477	173687585	173700345
lnckb.44769	chr5	rs2561056	173689522	HIC_chr5_53475	HIC_chr5_53477	173687585	173700345
lnckb.44770	chr5	rs703724	173693510	HIC_chr5_53475	HIC_chr5_53477	173687585	173700345
lnckb.44770	chr5	rs2561056	173689522	HIC_chr5_53475	HIC_chr5_53477	173687585	173700345
lnckb.44771	chr5	rs703724	173693510	HIC_chr5_53475	HIC_chr5_53477	173687585	173700345
lnckb.44771	chr5	rs2561056	173689522	HIC_chr5_53475	HIC_chr5_53477	173687585	173700345
lnckb.44770	chr5	rs703724	173693510	HIC_chr5_53475	HIC_chr5_53478	173687585	173700345
lnckb.44770	chr5	rs2561056	173689522	HIC_chr5_53475	HIC_chr5_53478	173687585	173700345
lnckb.44771	chr5	rs703724	173693510	HIC_chr5_53475	HIC_chr5_53478	173687585	173700345
lnckb.44771	chr5	rs2561056	173689522	HIC_chr5_53475	HIC_chr5_53478	173687585	173700345
lnckb.44770	chr5	rs703724	173693510	HIC_chr5_53475	HIC_chr5_53479	173687585	173700345
lnckb.44770	chr5	rs2561056	173689522	HIC_chr5_53475	HIC_chr5_53479	173687585	173700345
lnckb.44771	chr5	rs703724	173693510	HIC_chr5_53475	HIC_chr5_53479	173687585	173700345
lnckb.44771	chr5	rs2561056	173689522	HIC_chr5_53475	HIC_chr5_53479	173687585	173700345
lnckb.44770	chr5	rs703724	173693510	HIC_chr5_53475	HIC_chr5_53480	173687585	173700345
lnckb.44770	chr5	rs2561056	173689522	HIC_chr5_53475	HIC_chr5_53480	173687585	173700345
lnckb.44771	chr5	rs703724	173693510	HIC_chr5_53475	HIC_chr5_53480	173687585	173700345
lnckb.44771	chr5	rs2561056	173689522	HIC_chr5_53475	HIC_chr5_53480	173687585	173700345
lnckb.44770	chr5	rs703724	173693510	HIC_chr5_53475	HIC_chr5_53482	173687585	173700345
lnckb.44770	chr5	rs2561056	173689522	HIC_chr5_53475	HIC_chr5_53482	173687585	173700345
lnckb.44771	chr5	rs703724	173693510	HIC_chr5_53475	HIC_chr5_53482	173687585	173700345
lnckb.44771	chr5	rs2561056	173689522	HIC_chr5_53475	HIC_chr5_53482	173687585	173700345
lnckb.44770	chr5	rs703724	173693510	HIC_chr5_53475	HIC_chr5_53483	173687585	173700345
lnckb.44770	chr5	rs2561056	173689522	HIC_chr5_53475	HIC_chr5_53483	173687585	173700345
lnckb.44771	chr5	rs703724	173693510	HIC_chr5_53475	HIC_chr5_53483	173687585	173700345
lnckb.44771	chr5	rs2561056	173689522	HIC_chr5_53475	HIC_chr5_53483	173687585	173700345
lnckb.44770	chr5	rs703724	173693510	HIC_chr5_53475	HIC_chr5_53485	173687585	173700345
lnckb.44770	chr5	rs2561056	173689522	HIC_chr5_53475	HIC_chr5_53485	173687585	173700345
lnckb.44884	chr5	rs2630758	177511342	HIC_chr5_54459	HIC_chr5_54467	177510468	177515490
lnckb.44884	chr5	rs2630758	177511342	HIC_chr5_54459	HIC_chr5_54469	177510468	177515490
lnckb.44884	chr5	rs2630758	177511342	HIC_chr5_54459	HIC_chr5_54471	177510468	177515490
lnckb.42557	chr5	rs3756663	33440200	HIC_chr5_9853	HIC_chr5_9848	33439402	33444684
lnckb.42557	chr5	rs3756663	33440200	HIC_chr5_9853	HIC_chr5_9849	33439402	33444684
lnckb.42557	chr5	rs3756663	33440200	HIC_chr5_9853	HIC_chr5_9850	33439402	33444684
lnckb.42557	chr5	rs3756663	33440200	HIC_chr5_9853	HIC_chr5_9851	33439402	33444684
lnckb.46266	chr6	6_37519994_G_A	37519994	HIC_chr6_10601	HIC_chr6_10603	37509813	37522553
lnckb.46266	chr6	rs2797803	37519564	HIC_chr6_10601	HIC_chr6_10603	37509813	37522553
lnckb.46266	chr6	6_37519994_G_A	37519994	HIC_chr6_10601	HIC_chr6_10604	37509813	37522553
lnckb.46266	chr6	rs2797803	37519564	HIC_chr6_10601	HIC_chr6_10604	37509813	37522553
lnckb.46266	chr6	6_37519994_G_A	37519994	HIC_chr6_10601	HIC_chr6_10605	37509813	37522553
lnckb.46266	chr6	rs2797803	37519564	HIC_chr6_10601	HIC_chr6_10605	37509813	37522553
lnckb.46299	chr6	rs9471190	39846633	HIC_chr6_11232	HIC_chr6_11243	39842980	39860552
lnckb.46299	chr6	rs9471190	39846633	HIC_chr6_11232	HIC_chr6_11244	39842980	39860552
lnckb.46608	chr6	rs1325831	54039549	HIC_chr6_15483	HIC_chr6_15524	54036080	54048044
lnckb.46608	chr6	rs1325831	54039549	HIC_chr6_15483	HIC_chr6_15525	54036080	54048044
lnckb.46608	chr6	rs1325831	54039549	HIC_chr6_15483	HIC_chr6_15529	54036080	54048044
lnckb.46608	chr6	rs1325831	54039549	HIC_chr6_15483	HIC_chr6_15532	54036080	54048044
lnckb.46608	chr6	rs1325831	54039549	HIC_chr6_15483	HIC_chr6_15533	54036080	54048044
lnckb.46608	chr6	rs1325831	54039549	HIC_chr6_15483	HIC_chr6_15536	54036080	54048044
lnckb.46608	chr6	rs1325831	54039549	HIC_chr6_15483	HIC_chr6_15537	54036080	54048044
lnckb.46608	chr6	rs1325831	54039549	HIC_chr6_15483	HIC_chr6_15546	54036080	54048044
lnckb.46894	chr6	rs1059307	85678170	HIC_chr6_25342	HIC_chr6_25338	85678116	85678575
lnckb.46894	chr6	rs1059307	85678170	HIC_chr6_25342	HIC_chr6_25339	85678116	85678575
lnckb.46894	chr6	rs1059307	85678170	HIC_chr6_25342	HIC_chr6_25340	85678116	85678575
lnckb.45401	chr6	rs59408219	11850521	HIC_chr6_3495	HIC_chr6_3478	11846253	11853143
lnckb.45401	chr6	rs59408219	11850521	HIC_chr6_3495	HIC_chr6_3479	11846253	11853143
lnckb.45401	chr6	rs59408219	11850521	HIC_chr6_3495	HIC_chr6_3480	11846253	11853143
lnckb.45401	chr6	rs59408219	11850521	HIC_chr6_3495	HIC_chr6_3482	11846253	11853143
lnckb.47393	chr6	rs2875881	125751707	HIC_chr6_38084	HIC_chr6_38032	125751098	125753384
lnckb.47393	chr6	rs3799712	125753957	HIC_chr6_38085	HIC_chr6_38032	125753384	125754793
lnckb.47393	chr6	rs2875881	125751707	HIC_chr6_38084	HIC_chr6_38033	125751098	125753384
lnckb.47393	chr6	rs3799712	125753957	HIC_chr6_38085	HIC_chr6_38034	125753384	125754793
lnckb.47393	chr6	rs2875881	125751707	HIC_chr6_38084	HIC_chr6_38035	125751098	125753384
lnckb.47393	chr6	rs2875881	125751707	HIC_chr6_38084	HIC_chr6_38037	125751098	125753384
lnckb.47393	chr6	rs2875881	125751707	HIC_chr6_38084	HIC_chr6_38041	125751098	125753384
lnckb.47393	chr6	rs2875881	125751707	HIC_chr6_38084	HIC_chr6_38043	125751098	125753384
lnckb.47393	chr6	rs2875881	125751707	HIC_chr6_38084	HIC_chr6_38045	125751098	125753384
lnckb.47393	chr6	rs2875881	125751707	HIC_chr6_38084	HIC_chr6_38048	125751098	125753384
lnckb.47393	chr6	rs3799712	125753957	HIC_chr6_38085	HIC_chr6_38048	125753384	125754793
lnckb.47393	chr6	rs2875881	125751707	HIC_chr6_38084	HIC_chr6_38050	125751098	125753384
lnckb.47393	chr6	rs3799712	125753957	HIC_chr6_38085	HIC_chr6_38051	125753384	125754793
lnckb.47393	chr6	rs3799712	125753957	HIC_chr6_38085	HIC_chr6_38053	125753384	125754793
lnckb.47393	chr6	rs2875881	125751707	HIC_chr6_38084	HIC_chr6_38054	125751098	125753384
lnckb.47393	chr6	rs3799712	125753957	HIC_chr6_38085	HIC_chr6_38054	125753384	125754793
lnckb.47393	chr6	rs3799712	125753957	HIC_chr6_38085	HIC_chr6_38058	125753384	125754793
lnckb.47393	chr6	rs2875881	125751707	HIC_chr6_38084	HIC_chr6_38059	125751098	125753384
lnckb.47393	chr6	rs2875881	125751707	HIC_chr6_38084	HIC_chr6_38062	125751098	125753384
lnckb.47393	chr6	rs3799712	125753957	HIC_chr6_38085	HIC_chr6_38062	125753384	125754793
lnckb.47393	chr6	rs2875881	125751707	HIC_chr6_38084	HIC_chr6_38064	125751098	125753384
lnckb.47393	chr6	rs3799712	125753957	HIC_chr6_38085	HIC_chr6_38065	125753384	125754793
lnckb.47393	chr6	rs3799712	125753957	HIC_chr6_38085	HIC_chr6_38066	125753384	125754793
lnckb.47393	chr6	rs2875881	125751707	HIC_chr6_38084	HIC_chr6_38067	125751098	125753384
lnckb.47393	chr6	rs2875881	125751707	HIC_chr6_38084	HIC_chr6_38068	125751098	125753384
lnckb.47393	chr6	rs2875881	125751707	HIC_chr6_38084	HIC_chr6_38069	125751098	125753384
lnckb.47393	chr6	rs2875881	125751707	HIC_chr6_38084	HIC_chr6_38071	125751098	125753384
lnckb.47393	chr6	rs3799712	125753957	HIC_chr6_38085	HIC_chr6_38071	125753384	125754793
lnckb.47393	chr6	rs2875881	125751707	HIC_chr6_38084	HIC_chr6_38072	125751098	125753384
lnckb.47393	chr6	rs3799712	125753957	HIC_chr6_38085	HIC_chr6_38072	125753384	125754793
lnckb.47393	chr6	rs3799712	125753957	HIC_chr6_38085	HIC_chr6_38073	125753384	125754793
lnckb.47393	chr6	rs3799712	125753957	HIC_chr6_38085	HIC_chr6_38074	125753384	125754793
lnckb.47393	chr6	rs2875881	125751707	HIC_chr6_38084	HIC_chr6_38075	125751098	125753384
lnckb.47393	chr6	rs2875881	125751707	HIC_chr6_38084	HIC_chr6_38076	125751098	125753384
lnckb.47393	chr6	rs2875881	125751707	HIC_chr6_38084	HIC_chr6_38078	125751098	125753384
lnckb.47393	chr6	rs3799712	125753957	HIC_chr6_38085	HIC_chr6_38078	125753384	125754793
lnckb.47393	chr6	rs2875881	125751707	HIC_chr6_38084	HIC_chr6_38079	125751098	125753384
lnckb.47393	chr6	rs3799712	125753957	HIC_chr6_38085	HIC_chr6_38079	125753384	125754793
lnckb.47393	chr6	rs2875881	125751707	HIC_chr6_38084	HIC_chr6_38081	125751098	125753384
lnckb.47393	chr6	rs3799712	125753957	HIC_chr6_38085	HIC_chr6_38081	125753384	125754793
lnckb.47393	chr6	rs3799712	125753957	HIC_chr6_38085	HIC_chr6_38083	125753384	125754793
lnckb.47513	chr6	6_133893387_C_G	133893387	HIC_chr6_40771	HIC_chr6_40773	133892319	133898584
lnckb.47513	chr6	6_133893387_C_G	133893387	HIC_chr6_40771	HIC_chr6_40774	133892319	133898584
lnckb.47532	chr6	6_134497487_C_T	134497487	HIC_chr6_40941	HIC_chr6_40926	134491611	134500485
lnckb.47532	chr6	6_134497487_C_T	134497487	HIC_chr6_40941	HIC_chr6_40927	134491611	134500485
lnckb.47532	chr6	6_134497487_C_T	134497487	HIC_chr6_40941	HIC_chr6_40929	134491611	134500485
lnckb.47532	chr6	6_134497487_C_T	134497487	HIC_chr6_40941	HIC_chr6_40930	134491611	134500485
lnckb.47532	chr6	6_134497487_C_T	134497487	HIC_chr6_40941	HIC_chr6_40931	134491611	134500485
lnckb.47532	chr6	6_134497487_C_T	134497487	HIC_chr6_40941	HIC_chr6_40932	134491611	134500485
lnckb.47532	chr6	6_134497487_C_T	134497487	HIC_chr6_40941	HIC_chr6_40933	134491611	134500485
lnckb.47532	chr6	6_134497487_C_T	134497487	HIC_chr6_40941	HIC_chr6_40934	134491611	134500485
lnckb.47532	chr6	6_134497487_C_T	134497487	HIC_chr6_40941	HIC_chr6_40936	134491611	134500485
lnckb.47532	chr6	6_134497487_C_T	134497487	HIC_chr6_40941	HIC_chr6_40937	134491611	134500485
lnckb.47532	chr6	6_134497487_C_T	134497487	HIC_chr6_40941	HIC_chr6_40938	134491611	134500485
lnckb.47532	chr6	6_134497487_C_T	134497487	HIC_chr6_40941	HIC_chr6_40939	134491611	134500485
lnckb.47532	chr6	6_134497487_C_T	134497487	HIC_chr6_40941	HIC_chr6_40945	134491611	134500485
lnckb.47704	chr6	rs13214196	143695968	HIC_chr6_43813	HIC_chr6_43765	143692057	143696780
lnckb.47704	chr6	rs13214196	143695968	HIC_chr6_43813	HIC_chr6_43769	143692057	143696780
lnckb.47704	chr6	rs13214196	143695968	HIC_chr6_43813	HIC_chr6_43773	143692057	143696780
lnckb.109365	chr6	rs12198115	18471634	HIC_chr6_5422	HIC_chr6_5425	18467214	18472162
lnckb.109365	chr6	rs12198115	18471634	HIC_chr6_5422	HIC_chr6_5426	18467214	18472162
lnckb.46014	chr6	rs3130679	31839763	HIC_chr6_9319	HIC_chr6_9333	31837337	31844344
lnckb.74964	chr6	rs1480380	32945469	HIC_chr6_9566	HIC_chr6_9572	32945246	32947410
lnckb.74964	chr6	rs1480380	32945469	HIC_chr6_9566	HIC_chr6_9573	32945246	32947410
lnckb.74964	chr6	rs1480380	32945469	HIC_chr6_9566	HIC_chr6_9574	32945246	32947410
lnckb.50412	chr7	rs3778934	39405786	HIC_chr7_11535	HIC_chr7_11530	39404214	39413574
lnckb.50412	chr7	rs3778934	39405786	HIC_chr7_11535	HIC_chr7_11531	39404214	39413574
lnckb.50412	chr7	rs3778934	39405786	HIC_chr7_11535	HIC_chr7_11532	39404214	39413574
lnckb.50412	chr7	rs3778934	39405786	HIC_chr7_11535	HIC_chr7_11533	39404214	39413574
lnckb.49697	chr7	7_1174270_G_C	1174270	HIC_chr7_194	HIC_chr7_179	1174230	1177273
lnckb.49697	chr7	7_1174270_G_C	1174270	HIC_chr7_194	HIC_chr7_180	1174230	1177273
lnckb.50775	chr7	7_66044482_G_A	66044482	HIC_chr7_19042	HIC_chr7_18981	66033733	66048449
lnckb.50775	chr7	7_66044482_G_A	66044482	HIC_chr7_19042	HIC_chr7_18982	66033733	66048449
lnckb.50775	chr7	7_66044482_G_A	66044482	HIC_chr7_19042	HIC_chr7_18984	66033733	66048449
lnckb.50781	chr7	7_65770889_C_T	65770889	HIC_chr7_18994	HIC_chr7_19012	65764015	65773202
lnckb.50781	chr7	7_65770889_C_T	65770889	HIC_chr7_18994	HIC_chr7_19015	65764015	65773202
lnckb.50789	chr7	rs6945843	66269796	HIC_chr7_19095	HIC_chr7_19123	66264306	66270392
lnckb.50789	chr7	rs6945843	66269796	HIC_chr7_19095	HIC_chr7_19124	66264306	66270392
lnckb.50789	chr7	rs6945843	66269796	HIC_chr7_19095	HIC_chr7_19125	66264306	66270392
lnckb.50789	chr7	rs6945843	66269796	HIC_chr7_19095	HIC_chr7_19126	66264306	66270392
lnckb.50789	chr7	rs6945843	66269796	HIC_chr7_19095	HIC_chr7_19127	66264306	66270392
lnckb.50789	chr7	rs6945843	66269796	HIC_chr7_19095	HIC_chr7_19131	66264306	66270392
lnckb.50789	chr7	rs6945843	66269796	HIC_chr7_19095	HIC_chr7_19134	66264306	66270392
lnckb.50789	chr7	rs6945843	66269796	HIC_chr7_19095	HIC_chr7_19135	66264306	66270392
lnckb.50789	chr7	rs6945843	66269796	HIC_chr7_19095	HIC_chr7_19136	66264306	66270392
lnckb.50789	chr7	rs6945843	66269796	HIC_chr7_19095	HIC_chr7_19138	66264306	66270392
lnckb.50789	chr7	rs6945843	66269796	HIC_chr7_19095	HIC_chr7_19144	66264306	66270392
lnckb.50789	chr7	rs6945843	66269796	HIC_chr7_19095	HIC_chr7_19145	66264306	66270392
lnckb.50789	chr7	rs6945843	66269796	HIC_chr7_19095	HIC_chr7_19147	66264306	66270392
lnckb.50789	chr7	rs6945843	66269796	HIC_chr7_19095	HIC_chr7_19148	66264306	66270392
lnckb.50789	chr7	rs6945843	66269796	HIC_chr7_19095	HIC_chr7_19153	66264306	66270392
lnckb.50792	chr7	rs1638735	66630751	HIC_chr7_19177	HIC_chr7_19153	66623832	66631945
lnckb.51018	chr7	rs7783597	77281059	HIC_chr7_21706	HIC_chr7_21726	77274539	77287081
lnckb.49916	chr7	rs4236261	11192616	HIC_chr7_2682	HIC_chr7_2692	11191436	11193360
lnckb.49916	chr7	rs4236261	11192616	HIC_chr7_2682	HIC_chr7_2693	11191436	11193360
lnckb.49916	chr7	rs4236261	11192616	HIC_chr7_2682	HIC_chr7_2694	11191436	11193360
lnckb.49916	chr7	rs4236261	11192616	HIC_chr7_2682	HIC_chr7_2695	11191436	11193360
lnckb.49916	chr7	rs4236261	11192616	HIC_chr7_2682	HIC_chr7_2697	11191436	11193360
lnckb.51351	chr7	7_100475144_C_T	100475144	HIC_chr7_28890	HIC_chr7_28872	100460863	100495051
lnckb.51351	chr7	7_100475144_C_T	100475144	HIC_chr7_28890	HIC_chr7_28874	100460863	100495051
lnckb.51394	chr7	7_100850823_T_G	100850823	HIC_chr7_28937	HIC_chr7_28951	100847760	100870237
lnckb.51394	chr7	7_100850823_T_G	100850823	HIC_chr7_28937	HIC_chr7_28955	100847760	100870237
lnckb.51394	chr7	7_100850823_T_G	100850823	HIC_chr7_28937	HIC_chr7_28958	100847760	100870237
lnckb.51394	chr7	7_100914499_C_T	100914499	HIC_chr7_28945	HIC_chr7_28951	100908933	100920704
lnckb.51394	chr7	7_100914499_C_T	100914499	HIC_chr7_28945	HIC_chr7_28952	100908933	100920704
lnckb.51394	chr7	7_100914499_C_T	100914499	HIC_chr7_28945	HIC_chr7_28954	100908933	100920704
lnckb.51394	chr7	7_100914499_C_T	100914499	HIC_chr7_28945	HIC_chr7_28956	100908933	100920704
lnckb.51394	chr7	7_100914499_C_T	100914499	HIC_chr7_28945	HIC_chr7_28957	100908933	100920704
lnckb.51394	chr7	7_100914499_C_T	100914499	HIC_chr7_28945	HIC_chr7_28958	100908933	100920704
lnckb.51544	chr7	rs739518	107743682	HIC_chr7_30770	HIC_chr7_30768	107742932	107748054
lnckb.49655	chr7	rs75792312	140077	HIC_chr7_35	HIC_chr7_33	137469	147954
lnckb.49655	chr7	rs75792312	140077	HIC_chr7_35	HIC_chr7_37	137469	147954
lnckb.51922	chr7	rs3250	135160680	HIC_chr7_39300	HIC_chr7_39303	135155986	135162374
lnckb.51922	chr7	rs3250	135160680	HIC_chr7_39300	HIC_chr7_39304	135155986	135162374
lnckb.51922	chr7	rs3250	135160680	HIC_chr7_39300	HIC_chr7_39305	135155986	135162374
lnckb.51922	chr7	rs3250	135160680	HIC_chr7_39300	HIC_chr7_39306	135155986	135162374
lnckb.51922	chr7	rs3250	135160680	HIC_chr7_39300	HIC_chr7_39307	135155986	135162374
lnckb.51922	chr7	rs3250	135160680	HIC_chr7_39300	HIC_chr7_39309	135155986	135162374
lnckb.51922	chr7	rs3250	135160680	HIC_chr7_39300	HIC_chr7_39310	135155986	135162374
lnckb.51922	chr7	rs3250	135160680	HIC_chr7_39300	HIC_chr7_39312	135155986	135162374
lnckb.51922	chr7	rs3250	135160680	HIC_chr7_39300	HIC_chr7_39313	135155986	135162374
lnckb.52245	chr7	rs13437864	150825477	HIC_chr7_43841	HIC_chr7_43843	150815887	150826831
lnckb.52245	chr7	rs13437864	150825477	HIC_chr7_43841	HIC_chr7_43844	150815887	150826831
lnckb.52245	chr7	rs13437864	150825477	HIC_chr7_43841	HIC_chr7_43845	150815887	150826831
lnckb.52245	chr7	rs13437864	150825477	HIC_chr7_43841	HIC_chr7_43847	150815887	150826831
lnckb.52245	chr7	rs13437864	150825477	HIC_chr7_43841	HIC_chr7_43848	150815887	150826831
lnckb.52245	chr7	rs13437864	150825477	HIC_chr7_43841	HIC_chr7_43850	150815887	150826831
lnckb.52245	chr7	rs13437864	150825477	HIC_chr7_43841	HIC_chr7_43853	150815887	150826831
lnckb.52376	chr7	7_156619802_T_A	156619802	HIC_chr7_45381	HIC_chr7_45334	156619400	156627086
lnckb.52376	chr7	7_156619802_T_A	156619802	HIC_chr7_45381	HIC_chr7_45335	156619400	156627086
lnckb.52376	chr7	7_156619802_T_A	156619802	HIC_chr7_45381	HIC_chr7_45337	156619400	156627086
lnckb.52376	chr7	7_156619802_T_A	156619802	HIC_chr7_45381	HIC_chr7_45338	156619400	156627086
lnckb.52376	chr7	7_156619802_T_A	156619802	HIC_chr7_45381	HIC_chr7_45339	156619400	156627086
lnckb.52376	chr7	7_156619802_T_A	156619802	HIC_chr7_45381	HIC_chr7_45341	156619400	156627086
lnckb.52376	chr7	7_156619802_T_A	156619802	HIC_chr7_45381	HIC_chr7_45342	156619400	156627086
lnckb.52376	chr7	7_156619802_T_A	156619802	HIC_chr7_45381	HIC_chr7_45345	156619400	156627086
lnckb.52376	chr7	7_156619802_T_A	156619802	HIC_chr7_45381	HIC_chr7_45348	156619400	156627086
lnckb.52376	chr7	7_156619802_T_A	156619802	HIC_chr7_45381	HIC_chr7_45349	156619400	156627086
lnckb.52376	chr7	7_156619802_T_A	156619802	HIC_chr7_45381	HIC_chr7_45350	156619400	156627086
lnckb.52376	chr7	7_156619802_T_A	156619802	HIC_chr7_45381	HIC_chr7_45352	156619400	156627086
lnckb.52376	chr7	7_156619802_T_A	156619802	HIC_chr7_45381	HIC_chr7_45353	156619400	156627086
lnckb.52376	chr7	7_156619802_T_A	156619802	HIC_chr7_45381	HIC_chr7_45354	156619400	156627086
lnckb.52376	chr7	7_156619802_T_A	156619802	HIC_chr7_45381	HIC_chr7_45355	156619400	156627086
lnckb.52376	chr7	7_156619802_T_A	156619802	HIC_chr7_45381	HIC_chr7_45356	156619400	156627086
lnckb.52376	chr7	7_156619802_T_A	156619802	HIC_chr7_45381	HIC_chr7_45357	156619400	156627086
lnckb.52376	chr7	7_156619802_T_A	156619802	HIC_chr7_45381	HIC_chr7_45358	156619400	156627086
lnckb.52376	chr7	7_156619802_T_A	156619802	HIC_chr7_45381	HIC_chr7_45360	156619400	156627086
lnckb.52376	chr7	7_156619802_T_A	156619802	HIC_chr7_45381	HIC_chr7_45365	156619400	156627086
lnckb.52376	chr7	7_156619802_T_A	156619802	HIC_chr7_45381	HIC_chr7_45367	156619400	156627086
lnckb.52376	chr7	7_156619802_T_A	156619802	HIC_chr7_45381	HIC_chr7_45369	156619400	156627086
lnckb.52376	chr7	7_156619802_T_A	156619802	HIC_chr7_45381	HIC_chr7_45370	156619400	156627086
lnckb.52376	chr7	7_156619802_T_A	156619802	HIC_chr7_45381	HIC_chr7_45371	156619400	156627086
lnckb.52376	chr7	7_156619802_T_A	156619802	HIC_chr7_45381	HIC_chr7_45373	156619400	156627086
lnckb.52376	chr7	7_156619802_T_A	156619802	HIC_chr7_45381	HIC_chr7_45374	156619400	156627086
lnckb.50094	chr7	7_22860198_G_C	22860198	HIC_chr7_6503	HIC_chr7_6513	22858959	22860520
lnckb.50094	chr7	7_22860198_G_C	22860198	HIC_chr7_6503	HIC_chr7_6514	22858959	22860520
lnckb.50094	chr7	7_22860198_G_C	22860198	HIC_chr7_6503	HIC_chr7_6515	22858959	22860520
lnckb.50094	chr7	7_22860198_G_C	22860198	HIC_chr7_6503	HIC_chr7_6516	22858959	22860520
lnckb.50100	chr7	rs10241208	23105295	HIC_chr7_6577	HIC_chr7_6572	23101821	23106914
lnckb.50100	chr7	rs10241208	23105295	HIC_chr7_6577	HIC_chr7_6573	23101821	23106914
lnckb.50100	chr7	rs10241208	23105295	HIC_chr7_6577	HIC_chr7_6575	23101821	23106914
lnckb.50164	chr7	rs62446330	26107013	HIC_chr7_7493	HIC_chr7_7495	26098450	26108779
lnckb.50164	chr7	rs62446330	26107013	HIC_chr7_7493	HIC_chr7_7496	26098450	26108779
lnckb.50164	chr7	rs62446330	26107013	HIC_chr7_7493	HIC_chr7_7497	26098450	26108779
lnckb.50164	chr7	rs62446330	26107013	HIC_chr7_7493	HIC_chr7_7498	26098450	26108779
lnckb.50164	chr7	rs62446330	26107013	HIC_chr7_7493	HIC_chr7_7499	26098450	26108779
lnckb.50164	chr7	rs62446330	26107013	HIC_chr7_7493	HIC_chr7_7501	26098450	26108779
lnckb.50164	chr7	rs62446330	26107013	HIC_chr7_7493	HIC_chr7_7502	26098450	26108779
lnckb.53303	chr8	rs2272732	42329061	HIC_chr8_12257	HIC_chr8_12259	42310527	42329823
lnckb.53304	chr8	rs2272732	42329061	HIC_chr8_12257	HIC_chr8_12259	42310527	42329823
lnckb.53487	chr8	8_57581771_C_T	57581771	HIC_chr8_17218	HIC_chr8_17184	57578574	57583877
lnckb.53487	chr8	8_57581771_C_T	57581771	HIC_chr8_17218	HIC_chr8_17186	57578574	57583877
lnckb.53487	chr8	8_57581771_C_T	57581771	HIC_chr8_17218	HIC_chr8_17187	57578574	57583877
lnckb.53487	chr8	8_57581771_C_T	57581771	HIC_chr8_17218	HIC_chr8_17194	57578574	57583877
lnckb.53487	chr8	8_57581771_C_T	57581771	HIC_chr8_17218	HIC_chr8_17197	57578574	57583877
lnckb.53487	chr8	8_57581771_C_T	57581771	HIC_chr8_17218	HIC_chr8_17203	57578574	57583877
lnckb.53487	chr8	8_57581771_C_T	57581771	HIC_chr8_17218	HIC_chr8_17205	57578574	57583877
lnckb.53487	chr8	8_57581771_C_T	57581771	HIC_chr8_17218	HIC_chr8_17207	57578574	57583877
lnckb.53487	chr8	8_57581771_C_T	57581771	HIC_chr8_17218	HIC_chr8_17208	57578574	57583877
lnckb.53487	chr8	8_57581771_C_T	57581771	HIC_chr8_17218	HIC_chr8_17209	57578574	57583877
lnckb.53487	chr8	8_57581771_C_T	57581771	HIC_chr8_17218	HIC_chr8_17212	57578574	57583877
lnckb.53487	chr8	8_57581771_C_T	57581771	HIC_chr8_17218	HIC_chr8_17214	57578574	57583877
lnckb.53487	chr8	8_57581771_C_T	57581771	HIC_chr8_17218	HIC_chr8_17215	57578574	57583877
lnckb.53487	chr8	8_57581771_C_T	57581771	HIC_chr8_17218	HIC_chr8_17216	57578574	57583877
lnckb.53487	chr8	8_57581771_C_T	57581771	HIC_chr8_17218	HIC_chr8_17221	57578574	57583877
lnckb.53487	chr8	8_57581771_C_T	57581771	HIC_chr8_17218	HIC_chr8_17222	57578574	57583877
lnckb.52582	chr8	rs1550697	6409253	HIC_chr8_1830	HIC_chr8_1820	6403684	6413366
lnckb.52582	chr8	rs1550697	6409253	HIC_chr8_1830	HIC_chr8_1821	6403684	6413366
lnckb.52582	chr8	rs1550697	6409253	HIC_chr8_1830	HIC_chr8_1827	6403684	6413366
lnckb.52582	chr8	rs1550697	6409253	HIC_chr8_1830	HIC_chr8_1828	6403684	6413366
lnckb.96063	chr8	8_81731171_A_G	81731171	HIC_chr8_24894	HIC_chr8_24869	81722252	81733493
lnckb.54627	chr8	rs1001850	141122135	HIC_chr8_43409	HIC_chr8_43411	141119665	141123167
lnckb.76388	chr8	rs760477	144443060	HIC_chr8_43898	HIC_chr8_43893	144441525	144449507
lnckb.52833	chr8	rs2259844	17869789	HIC_chr8_5144	HIC_chr8_5196	17863288	17870937
lnckb.52507	chr8	rs2909617	280847	HIC_chr8_63	HIC_chr8_60	272899	283930
lnckb.95586	chr8	rs17423653	26737174	HIC_chr8_7716	HIC_chr8_7714	26736326	26739232
lnckb.55468	chr9	9_37751754_C_G	37751754	HIC_chr9_11694	HIC_chr9_11699	37749565	37755204
lnckb.55468	chr9	9_37751754_C_G	37751754	HIC_chr9_11694	HIC_chr9_11700	37749565	37755204
lnckb.55468	chr9	9_37751754_C_G	37751754	HIC_chr9_11694	HIC_chr9_11702	37749565	37755204
lnckb.55468	chr9	9_37751754_C_G	37751754	HIC_chr9_11694	HIC_chr9_11705	37749565	37755204
lnckb.55468	chr9	rs872778	37806248	HIC_chr9_11705	HIC_chr9_11699	37797984	37810277
lnckb.55468	chr9	rs872778	37806248	HIC_chr9_11705	HIC_chr9_11700	37797984	37810277
lnckb.55468	chr9	rs872778	37806248	HIC_chr9_11705	HIC_chr9_11701	37797984	37810277
lnckb.55468	chr9	rs872778	37806248	HIC_chr9_11705	HIC_chr9_11702	37797984	37810277
lnckb.55863	chr9	rs2488274	81689743	HIC_chr9_19432	HIC_chr9_19460	81686030	81694523
lnckb.97103	chr9	9_87424073_A_G	87424073	HIC_chr9_21242	HIC_chr9_21239	87418491	87426899
lnckb.97103	chr9	rs2183939	87419814	HIC_chr9_21242	HIC_chr9_21239	87418491	87426899
lnckb.97104	chr9	rs7027841	87420416	HIC_chr9_21242	HIC_chr9_21240	87418491	87426899
lnckb.97104	chr9	rs2183939	87419814	HIC_chr9_21242	HIC_chr9_21240	87418491	87426899
lnckb.97105	chr9	rs7027841	87420416	HIC_chr9_21242	HIC_chr9_21240	87418491	87426899
lnckb.56102	chr9	rs7036984	93438258	HIC_chr9_22776	HIC_chr9_22774	93436592	93454224
lnckb.56347	chr9	rs2043664	104931964	HIC_chr9_26173	HIC_chr9_26175	104922227	104931971
lnckb.56653	chr9	rs7029360	121518905	HIC_chr9_30998	HIC_chr9_30971	121509228	121521904
lnckb.56653	chr9	rs7029360	121518905	HIC_chr9_30998	HIC_chr9_30972	121509228	121521904
lnckb.56653	chr9	rs7029360	121518905	HIC_chr9_30998	HIC_chr9_30973	121509228	121521904
lnckb.56653	chr9	rs7029360	121518905	HIC_chr9_30998	HIC_chr9_30974	121509228	121521904
lnckb.76795	chr9	rs2480452	129147457	HIC_chr9_32774	HIC_chr9_32778	129139261	129156540

## Sheet: H3K4me1_HiC interaction
lnc-eGene	chr	eQTL	eQTL position	HiC_block containing eQTL and H3K4me1 peaks	HiC_block containing the lnc-eGene	HiC_block_enhancer start	HiC_block_enhancer end
lnckb.1290	chr1	rs12032116	39054637	HIC_chr1_8654	HIC_chr1_8651	39053703	39067462
lnckb.1290	chr1	rs12032116	39054637	HIC_chr1_8654	HIC_chr1_8652	39053703	39067462
lnckb.1431	chr1	rs6801	43930974	HIC_chr1_9894	HIC_chr1_9896	43929871	43938002
lnckb.1762	chr1	rs1207936	59745471	HIC_chr1_14306	HIC_chr1_14322	59743804	59747201
lnckb.1762	chr1	rs1207936	59745471	HIC_chr1_14306	HIC_chr1_14323	59743804	59747201
lnckb.1762	chr1	rs1207936	59745471	HIC_chr1_14306	HIC_chr1_14324	59743804	59747201
lnckb.1830	chr1	rs11208268	63672553	HIC_chr1_15474	HIC_chr1_15476	63666153	63675699
lnckb.1830	chr1	rs11208268	63672553	HIC_chr1_15474	HIC_chr1_15478	63666153	63675699
lnckb.1830	chr1	rs11208268	63672553	HIC_chr1_15474	HIC_chr1_15479	63666153	63675699
lnckb.1830	chr1	rs11208268	63672553	HIC_chr1_15474	HIC_chr1_15480	63666153	63675699
lnckb.1884	chr1	1_67577053_A_T	67577053	HIC_chr1_16666	HIC_chr1_16663	67571605	67580266
lnckb.1884	chr1	1_67577053_A_T	67577053	HIC_chr1_16666	HIC_chr1_16664	67571605	67580266
lnckb.1884	chr1	1_67577053_A_T	67577053	HIC_chr1_16666	HIC_chr1_16668	67571605	67580266
lnckb.2003	chr1	rs7540033	78239470	HIC_chr1_20080	HIC_chr1_20076	78237326	78245951
lnckb.2003	chr1	rs7540033	78239470	HIC_chr1_20080	HIC_chr1_20078	78237326	78245951
lnckb.2003	chr1	rs7540033	78239470	HIC_chr1_20080	HIC_chr1_20082	78237326	78245951
lnckb.2003	chr1	rs7540033	78239470	HIC_chr1_20080	HIC_chr1_20083	78237326	78245951
lnckb.2003	chr1	rs7540033	78239470	HIC_chr1_20080	HIC_chr1_20085	78237326	78245951
lnckb.2003	chr1	rs7540033	78239470	HIC_chr1_20080	HIC_chr1_20086	78237326	78245951
lnckb.2003	chr1	rs7540033	78239470	HIC_chr1_20080	HIC_chr1_20090	78237326	78245951
lnckb.2003	chr1	rs7540033	78239470	HIC_chr1_20080	HIC_chr1_20091	78237326	78245951
lnckb.2003	chr1	rs7540033	78239470	HIC_chr1_20080	HIC_chr1_20092	78237326	78245951
lnckb.2003	chr1	rs7540033	78239470	HIC_chr1_20080	HIC_chr1_20095	78237326	78245951
lnckb.2003	chr1	rs7540033	78239470	HIC_chr1_20080	HIC_chr1_20096	78237326	78245951
lnckb.2003	chr1	rs7540033	78239470	HIC_chr1_20080	HIC_chr1_20101	78237326	78245951
lnckb.2003	chr1	rs7540033	78239470	HIC_chr1_20080	HIC_chr1_20104	78237326	78245951
lnckb.2003	chr1	rs7540033	78239470	HIC_chr1_20080	HIC_chr1_20107	78237326	78245951
lnckb.2003	chr1	rs7540033	78239470	HIC_chr1_20080	HIC_chr1_20108	78237326	78245951
lnckb.2003	chr1	rs7540033	78239470	HIC_chr1_20080	HIC_chr1_20110	78237326	78245951
lnckb.2003	chr1	rs7540033	78239470	HIC_chr1_20080	HIC_chr1_20111	78237326	78245951
lnckb.2003	chr1	rs7540033	78239470	HIC_chr1_20080	HIC_chr1_20115	78237326	78245951
lnckb.2003	chr1	rs7540033	78239470	HIC_chr1_20080	HIC_chr1_20116	78237326	78245951
lnckb.2003	chr1	rs7540033	78239470	HIC_chr1_20080	HIC_chr1_20121	78237326	78245951
lnckb.2003	chr1	rs7540033	78239470	HIC_chr1_20080	HIC_chr1_20128	78237326	78245951
lnckb.2003	chr1	rs7540033	78239470	HIC_chr1_20080	HIC_chr1_20137	78237326	78245951
lnckb.2003	chr1	rs7540033	78239470	HIC_chr1_20080	HIC_chr1_20139	78237326	78245951
lnckb.2003	chr1	rs7540033	78239470	HIC_chr1_20080	HIC_chr1_20140	78237326	78245951
lnckb.2003	chr1	rs7540033	78239470	HIC_chr1_20080	HIC_chr1_20143	78237326	78245951
lnckb.2003	chr1	rs7540033	78239470	HIC_chr1_20080	HIC_chr1_20145	78237326	78245951
lnckb.2003	chr1	rs7540033	78239470	HIC_chr1_20080	HIC_chr1_20146	78237326	78245951
lnckb.2003	chr1	rs7540033	78239470	HIC_chr1_20080	HIC_chr1_20149	78237326	78245951
lnckb.2003	chr1	rs666897	78236744	HIC_chr1_20079	HIC_chr1_20076	78233366	78237326
lnckb.2003	chr1	rs666897	78236744	HIC_chr1_20079	HIC_chr1_20077	78233366	78237326
lnckb.2003	chr1	rs666897	78236744	HIC_chr1_20079	HIC_chr1_20082	78233366	78237326
lnckb.2003	chr1	rs666897	78236744	HIC_chr1_20079	HIC_chr1_20083	78233366	78237326
lnckb.2003	chr1	rs666897	78236744	HIC_chr1_20079	HIC_chr1_20084	78233366	78237326
lnckb.2003	chr1	rs666897	78236744	HIC_chr1_20079	HIC_chr1_20085	78233366	78237326
lnckb.2003	chr1	rs666897	78236744	HIC_chr1_20079	HIC_chr1_20086	78233366	78237326
lnckb.2003	chr1	rs666897	78236744	HIC_chr1_20079	HIC_chr1_20088	78233366	78237326
lnckb.2003	chr1	rs666897	78236744	HIC_chr1_20079	HIC_chr1_20090	78233366	78237326
lnckb.2003	chr1	rs666897	78236744	HIC_chr1_20079	HIC_chr1_20091	78233366	78237326
lnckb.2003	chr1	rs666897	78236744	HIC_chr1_20079	HIC_chr1_20092	78233366	78237326
lnckb.2003	chr1	rs666897	78236744	HIC_chr1_20079	HIC_chr1_20093	78233366	78237326
lnckb.2003	chr1	rs666897	78236744	HIC_chr1_20079	HIC_chr1_20095	78233366	78237326
lnckb.2003	chr1	rs666897	78236744	HIC_chr1_20079	HIC_chr1_20096	78233366	78237326
lnckb.2003	chr1	rs666897	78236744	HIC_chr1_20079	HIC_chr1_20106	78233366	78237326
lnckb.2003	chr1	rs666897	78236744	HIC_chr1_20079	HIC_chr1_20107	78233366	78237326
lnckb.2003	chr1	rs666897	78236744	HIC_chr1_20079	HIC_chr1_20108	78233366	78237326
lnckb.2003	chr1	rs666897	78236744	HIC_chr1_20079	HIC_chr1_20110	78233366	78237326
lnckb.2003	chr1	rs666897	78236744	HIC_chr1_20079	HIC_chr1_20111	78233366	78237326
lnckb.2003	chr1	rs666897	78236744	HIC_chr1_20079	HIC_chr1_20122	78233366	78237326
lnckb.2003	chr1	rs666897	78236744	HIC_chr1_20079	HIC_chr1_20131	78233366	78237326
lnckb.2003	chr1	rs666897	78236744	HIC_chr1_20079	HIC_chr1_20136	78233366	78237326
lnckb.2003	chr1	rs666897	78236744	HIC_chr1_20079	HIC_chr1_20141	78233366	78237326
lnckb.2003	chr1	rs666897	78236744	HIC_chr1_20079	HIC_chr1_20142	78233366	78237326
lnckb.2003	chr1	rs666897	78236744	HIC_chr1_20079	HIC_chr1_20144	78233366	78237326
lnckb.2003	chr1	rs646971	78231137	HIC_chr1_20078	HIC_chr1_20076	78228400	78233366
lnckb.2003	chr1	rs646971	78231137	HIC_chr1_20078	HIC_chr1_20083	78228400	78233366
lnckb.2003	chr1	rs646971	78231137	HIC_chr1_20078	HIC_chr1_20084	78228400	78233366
lnckb.2003	chr1	rs646971	78231137	HIC_chr1_20078	HIC_chr1_20085	78228400	78233366
lnckb.2003	chr1	rs646971	78231137	HIC_chr1_20078	HIC_chr1_20091	78228400	78233366
lnckb.2003	chr1	rs646971	78231137	HIC_chr1_20078	HIC_chr1_20093	78228400	78233366
lnckb.2003	chr1	rs646971	78231137	HIC_chr1_20078	HIC_chr1_20103	78228400	78233366
lnckb.2003	chr1	rs646971	78231137	HIC_chr1_20078	HIC_chr1_20104	78228400	78233366
lnckb.2003	chr1	rs646971	78231137	HIC_chr1_20078	HIC_chr1_20108	78228400	78233366
lnckb.2003	chr1	rs646971	78231137	HIC_chr1_20078	HIC_chr1_20120	78228400	78233366
lnckb.2003	chr1	rs646971	78231137	HIC_chr1_20078	HIC_chr1_20121	78228400	78233366
lnckb.2003	chr1	rs646971	78231137	HIC_chr1_20078	HIC_chr1_20124	78228400	78233366
lnckb.2003	chr1	rs646971	78231137	HIC_chr1_20078	HIC_chr1_20127	78228400	78233366
lnckb.2003	chr1	rs646971	78231137	HIC_chr1_20078	HIC_chr1_20130	78228400	78233366
lnckb.2003	chr1	rs646971	78231137	HIC_chr1_20078	HIC_chr1_20135	78228400	78233366
lnckb.2003	chr1	rs646971	78231137	HIC_chr1_20078	HIC_chr1_20138	78228400	78233366
lnckb.2003	chr1	rs646971	78231137	HIC_chr1_20078	HIC_chr1_20141	78228400	78233366
lnckb.2003	chr1	rs646971	78231137	HIC_chr1_20078	HIC_chr1_20149	78228400	78233366
lnckb.207	chr1	rs12097125	3901041	HIC_chr1_635	HIC_chr1_632	3898971	3903119
lnckb.207	chr1	rs12097125	3901041	HIC_chr1_635	HIC_chr1_633	3898971	3903119
lnckb.2088	chr1	rs10873710	85606533	HIC_chr1_22570	HIC_chr1_22574	85604304	85606782
lnckb.2088	chr1	rs10873710	85606533	HIC_chr1_22570	HIC_chr1_22575	85604304	85606782
lnckb.2088	chr1	rs10873710	85606533	HIC_chr1_22570	HIC_chr1_22577	85604304	85606782
lnckb.2088	chr1	rs10873710	85606533	HIC_chr1_22570	HIC_chr1_22578	85604304	85606782
lnckb.2088	chr1	rs10873710	85606533	HIC_chr1_22570	HIC_chr1_22579	85604304	85606782
lnckb.2088	chr1	rs10873710	85606533	HIC_chr1_22570	HIC_chr1_22580	85604304	85606782
lnckb.2233	chr1	1_93327355_C_G	93327355	HIC_chr1_25089	HIC_chr1_25058	93325225	93331641
lnckb.2234	chr1	rs1323628	93345343	HIC_chr1_25096	HIC_chr1_25080	93343191	93345393
lnckb.2234	chr1	rs1323628	93345343	HIC_chr1_25096	HIC_chr1_25081	93343191	93345393
lnckb.2234	chr1	rs1323628	93345343	HIC_chr1_25096	HIC_chr1_25082	93343191	93345393
lnckb.2234	chr1	rs1323628	93345343	HIC_chr1_25096	HIC_chr1_25085	93343191	93345393
lnckb.2234	chr1	rs1323628	93345343	HIC_chr1_25096	HIC_chr1_25088	93343191	93345393
lnckb.2234	chr1	rs1323628	93345343	HIC_chr1_25096	HIC_chr1_25089	93343191	93345393
lnckb.2234	chr1	rs1323628	93345343	HIC_chr1_25096	HIC_chr1_25090	93343191	93345393
lnckb.2234	chr1	rs1323628	93345343	HIC_chr1_25096	HIC_chr1_25091	93343191	93345393
lnckb.2234	chr1	rs1323628	93345343	HIC_chr1_25096	HIC_chr1_25093	93343191	93345393
lnckb.2234	chr1	rs1323628	93345343	HIC_chr1_25096	HIC_chr1_25094	93343191	93345393
lnckb.2263	chr1	rs3886314	94814389	HIC_chr1_25518	HIC_chr1_25472	94812188	94821403
lnckb.2263	chr1	rs3886314	94814389	HIC_chr1_25518	HIC_chr1_25473	94812188	94821403
lnckb.2263	chr1	rs3886314	94814389	HIC_chr1_25518	HIC_chr1_25474	94812188	94821403
lnckb.2263	chr1	rs3886314	94814389	HIC_chr1_25518	HIC_chr1_25475	94812188	94821403
lnckb.2263	chr1	rs3886314	94814389	HIC_chr1_25518	HIC_chr1_25476	94812188	94821403
lnckb.2263	chr1	rs3886314	94814389	HIC_chr1_25518	HIC_chr1_25477	94812188	94821403
lnckb.2263	chr1	rs3886314	94814389	HIC_chr1_25518	HIC_chr1_25485	94812188	94821403
lnckb.2263	chr1	rs3886314	94814389	HIC_chr1_25518	HIC_chr1_25489	94812188	94821403
lnckb.2263	chr1	rs3886314	94814389	HIC_chr1_25518	HIC_chr1_25490	94812188	94821403
lnckb.2263	chr1	rs3886314	94814389	HIC_chr1_25518	HIC_chr1_25491	94812188	94821403
lnckb.2263	chr1	rs3886314	94814389	HIC_chr1_25518	HIC_chr1_25497	94812188	94821403
lnckb.2263	chr1	rs3886314	94814389	HIC_chr1_25518	HIC_chr1_25501	94812188	94821403
lnckb.2263	chr1	rs3886314	94814389	HIC_chr1_25518	HIC_chr1_25505	94812188	94821403
lnckb.2263	chr1	rs3886314	94814389	HIC_chr1_25518	HIC_chr1_25508	94812188	94821403
lnckb.2263	chr1	rs3886314	94814389	HIC_chr1_25518	HIC_chr1_25509	94812188	94821403
lnckb.2263	chr1	rs3886314	94814389	HIC_chr1_25518	HIC_chr1_25510	94812188	94821403
lnckb.2263	chr1	rs3886314	94814389	HIC_chr1_25518	HIC_chr1_25512	94812188	94821403
lnckb.2263	chr1	rs3886314	94814389	HIC_chr1_25518	HIC_chr1_25513	94812188	94821403
lnckb.2263	chr1	rs3886314	94814389	HIC_chr1_25518	HIC_chr1_25514	94812188	94821403
lnckb.2263	chr1	rs3886314	94814389	HIC_chr1_25518	HIC_chr1_25516	94812188	94821403
lnckb.3016	chr1	rs3768015	150840478	HIC_chr1_36429	HIC_chr1_36402	150837262	150844110
lnckb.3501	chr1	rs11807930	161012467	HIC_chr1_39030	HIC_chr1_39023	161011928	161019045
lnckb.3501	chr1	rs11807930	161012467	HIC_chr1_39030	HIC_chr1_39024	161011928	161019045
lnckb.3501	chr1	rs11807930	161012467	HIC_chr1_39030	HIC_chr1_39025	161011928	161019045
lnckb.3501	chr1	rs11807930	161012467	HIC_chr1_39030	HIC_chr1_39026	161011928	161019045
lnckb.3501	chr1	rs11807930	161012467	HIC_chr1_39030	HIC_chr1_39027	161011928	161019045
lnckb.3818	chr1	rs4607830	178566017	HIC_chr1_44472	HIC_chr1_44469	178556947	178566963
lnckb.3818	chr1	rs4607830	178566017	HIC_chr1_44472	HIC_chr1_44470	178556947	178566963
lnckb.4300	chr1	rs1172199	205689811	HIC_chr1_52558	HIC_chr1_52556	205688688	205697946
lnckb.4308	chr1	rs823080	205820154	HIC_chr1_52589	HIC_chr1_52602	205814303	205820833
lnckb.4308	chr1	rs1772143	205830859	HIC_chr1_52591	HIC_chr1_52602	205825874	205835320
lnckb.4308	chr1	rs823080	205820154	HIC_chr1_52589	HIC_chr1_52604	205814303	205820833
lnckb.4308	chr1	rs823080	205820154	HIC_chr1_52589	HIC_chr1_52605	205814303	205820833
lnckb.4308	chr1	rs1772143	205830859	HIC_chr1_52591	HIC_chr1_52605	205825874	205835320
lnckb.4308	chr1	rs823080	205820154	HIC_chr1_52589	HIC_chr1_52606	205814303	205820833
lnckb.4308	chr1	rs1772143	205830859	HIC_chr1_52591	HIC_chr1_52606	205825874	205835320
lnckb.4308	chr1	rs823080	205820154	HIC_chr1_52589	HIC_chr1_52607	205814303	205820833
lnckb.4308	chr1	rs823080	205820154	HIC_chr1_52589	HIC_chr1_52609	205814303	205820833
lnckb.4308	chr1	rs823080	205820154	HIC_chr1_52589	HIC_chr1_52610	205814303	205820833
lnckb.4308	chr1	rs1772143	205830859	HIC_chr1_52591	HIC_chr1_52610	205825874	205835320
lnckb.4390	chr1	rs1609841	208194269	HIC_chr1_53288	HIC_chr1_53292	208188141	208195452
lnckb.4390	chr1	rs1609841	208194269	HIC_chr1_53288	HIC_chr1_53293	208188141	208195452
lnckb.4390	chr1	rs1609841	208194269	HIC_chr1_53288	HIC_chr1_53294	208188141	208195452
lnckb.4390	chr1	rs1609841	208194269	HIC_chr1_53288	HIC_chr1_53297	208188141	208195452
lnckb.4390	chr1	rs1609841	208194269	HIC_chr1_53288	HIC_chr1_53298	208188141	208195452
lnckb.4390	chr1	rs1609841	208194269	HIC_chr1_53288	HIC_chr1_53299	208188141	208195452
lnckb.4524	chr1	rs340864	213958028	HIC_chr1_54984	HIC_chr1_54933	213957249	213958487
lnckb.4524	chr1	rs340864	213958028	HIC_chr1_54984	HIC_chr1_54934	213957249	213958487
lnckb.4524	chr1	rs340864	213958028	HIC_chr1_54984	HIC_chr1_54935	213957249	213958487
lnckb.4524	chr1	rs340864	213958028	HIC_chr1_54984	HIC_chr1_54939	213957249	213958487
lnckb.4524	chr1	rs340864	213958028	HIC_chr1_54984	HIC_chr1_54940	213957249	213958487
lnckb.4524	chr1	rs340864	213958028	HIC_chr1_54984	HIC_chr1_54943	213957249	213958487
lnckb.4524	chr1	rs340864	213958028	HIC_chr1_54984	HIC_chr1_54944	213957249	213958487
lnckb.4524	chr1	rs340864	213958028	HIC_chr1_54984	HIC_chr1_54946	213957249	213958487
lnckb.4524	chr1	rs340864	213958028	HIC_chr1_54984	HIC_chr1_54951	213957249	213958487
lnckb.4524	chr1	rs340864	213958028	HIC_chr1_54984	HIC_chr1_54953	213957249	213958487
lnckb.4524	chr1	rs340864	213958028	HIC_chr1_54984	HIC_chr1_54954	213957249	213958487
lnckb.4524	chr1	rs340864	213958028	HIC_chr1_54984	HIC_chr1_54955	213957249	213958487
lnckb.4524	chr1	rs340864	213958028	HIC_chr1_54984	HIC_chr1_54961	213957249	213958487
lnckb.4524	chr1	rs340864	213958028	HIC_chr1_54984	HIC_chr1_54964	213957249	213958487
lnckb.4524	chr1	rs340864	213958028	HIC_chr1_54984	HIC_chr1_54966	213957249	213958487
lnckb.4524	chr1	rs340864	213958028	HIC_chr1_54984	HIC_chr1_54968	213957249	213958487
lnckb.4524	chr1	rs340864	213958028	HIC_chr1_54984	HIC_chr1_54969	213957249	213958487
lnckb.4524	chr1	rs340864	213958028	HIC_chr1_54984	HIC_chr1_54972	213957249	213958487
lnckb.4524	chr1	rs340864	213958028	HIC_chr1_54984	HIC_chr1_54973	213957249	213958487
lnckb.4524	chr1	rs340864	213958028	HIC_chr1_54984	HIC_chr1_54977	213957249	213958487
lnckb.4524	chr1	rs340864	213958028	HIC_chr1_54984	HIC_chr1_54980	213957249	213958487
lnckb.4524	chr1	rs340864	213958028	HIC_chr1_54984	HIC_chr1_54981	213957249	213958487
lnckb.4524	chr1	rs340864	213958028	HIC_chr1_54984	HIC_chr1_54982	213957249	213958487
lnckb.4524	chr1	rs340864	213958028	HIC_chr1_54984	HIC_chr1_54987	213957249	213958487
lnckb.4608	chr1	rs11118620	220855166	HIC_chr1_57242	HIC_chr1_57237	220852869	220856863
lnckb.4608	chr1	rs11118620	220855166	HIC_chr1_57242	HIC_chr1_57238	220852869	220856863
lnckb.4623	chr1	rs12126069	221707509	HIC_chr1_57531	HIC_chr1_57525	221706667	221707511
lnckb.4623	chr1	rs12126069	221707509	HIC_chr1_57531	HIC_chr1_57528	221706667	221707511
lnckb.4820	chr1	rs9435825	229223589	HIC_chr1_59504	HIC_chr1_59466	229217175	229227532
lnckb.4820	chr1	rs9435825	229223589	HIC_chr1_59504	HIC_chr1_59469	229217175	229227532
lnckb.4820	chr1	rs9435825	229223589	HIC_chr1_59504	HIC_chr1_59470	229217175	229227532
lnckb.4820	chr1	rs9435825	229223589	HIC_chr1_59504	HIC_chr1_59471	229217175	229227532
lnckb.4820	chr1	rs9435825	229223589	HIC_chr1_59504	HIC_chr1_59472	229217175	229227532
lnckb.4820	chr1	rs9435825	229223589	HIC_chr1_59504	HIC_chr1_59473	229217175	229227532
lnckb.4820	chr1	rs9435825	229223589	HIC_chr1_59504	HIC_chr1_59474	229217175	229227532
lnckb.4820	chr1	rs9435825	229223589	HIC_chr1_59504	HIC_chr1_59475	229217175	229227532
lnckb.4820	chr1	rs9435825	229223589	HIC_chr1_59504	HIC_chr1_59476	229217175	229227532
lnckb.4820	chr1	rs9435825	229223589	HIC_chr1_59504	HIC_chr1_59477	229217175	229227532
lnckb.4820	chr1	rs9435825	229223589	HIC_chr1_59504	HIC_chr1_59478	229217175	229227532
lnckb.4820	chr1	rs9435825	229223589	HIC_chr1_59504	HIC_chr1_59480	229217175	229227532
lnckb.4820	chr1	rs9435825	229223589	HIC_chr1_59504	HIC_chr1_59481	229217175	229227532
lnckb.4820	chr1	rs9435825	229223589	HIC_chr1_59504	HIC_chr1_59482	229217175	229227532
lnckb.4820	chr1	rs9435825	229223589	HIC_chr1_59504	HIC_chr1_59483	229217175	229227532
lnckb.4820	chr1	rs9435825	229223589	HIC_chr1_59504	HIC_chr1_59484	229217175	229227532
lnckb.4820	chr1	rs9435825	229223589	HIC_chr1_59504	HIC_chr1_59485	229217175	229227532
lnckb.4820	chr1	rs9435825	229223589	HIC_chr1_59504	HIC_chr1_59486	229217175	229227532
lnckb.4820	chr1	rs9435825	229223589	HIC_chr1_59504	HIC_chr1_59489	229217175	229227532
lnckb.4820	chr1	rs9435825	229223589	HIC_chr1_59504	HIC_chr1_59490	229217175	229227532
lnckb.4820	chr1	rs9435825	229223589	HIC_chr1_59504	HIC_chr1_59492	229217175	229227532
lnckb.4820	chr1	rs9435825	229223589	HIC_chr1_59504	HIC_chr1_59493	229217175	229227532
lnckb.4820	chr1	rs9435825	229223589	HIC_chr1_59504	HIC_chr1_59494	229217175	229227532
lnckb.4957	chr1	rs556107	234717312	HIC_chr1_61119	HIC_chr1_61115	234707888	234717885
lnckb.4957	chr1	rs557933	234717521	HIC_chr1_61119	HIC_chr1_61115	234707888	234717885
lnckb.4957	chr1	rs556107	234717312	HIC_chr1_61119	HIC_chr1_61116	234707888	234717885
lnckb.4957	chr1	rs557933	234717521	HIC_chr1_61119	HIC_chr1_61116	234707888	234717885
lnckb.4957	chr1	rs556107	234717312	HIC_chr1_61119	HIC_chr1_61117	234707888	234717885
lnckb.4957	chr1	rs557933	234717521	HIC_chr1_61119	HIC_chr1_61117	234707888	234717885
lnckb.4971	chr1	rs2138290	234965233	HIC_chr1_61190	HIC_chr1_61185	234963708	234965811
lnckb.4971	chr1	rs2138290	234965233	HIC_chr1_61190	HIC_chr1_61187	234963708	234965811
lnckb.4971	chr1	rs2138290	234965233	HIC_chr1_61190	HIC_chr1_61188	234963708	234965811
lnckb.5104	chr1	rs10927200	244346631	HIC_chr1_64026	HIC_chr1_63994	244340914	244349427
lnckb.5104	chr1	rs10927200	244346631	HIC_chr1_64026	HIC_chr1_63996	244340914	244349427
lnckb.5104	chr1	rs10927200	244346631	HIC_chr1_64026	HIC_chr1_64002	244340914	244349427
lnckb.5104	chr1	rs10927200	244346631	HIC_chr1_64026	HIC_chr1_64003	244340914	244349427
lnckb.5104	chr1	rs10927200	244346631	HIC_chr1_64026	HIC_chr1_64005	244340914	244349427
lnckb.5104	chr1	rs10927200	244346631	HIC_chr1_64026	HIC_chr1_64006	244340914	244349427
lnckb.5104	chr1	rs10927200	244346631	HIC_chr1_64026	HIC_chr1_64008	244340914	244349427
lnckb.5104	chr1	rs10927200	244346631	HIC_chr1_64026	HIC_chr1_64009	244340914	244349427
lnckb.5104	chr1	rs10927200	244346631	HIC_chr1_64026	HIC_chr1_64011	244340914	244349427
lnckb.5104	chr1	rs10927200	244346631	HIC_chr1_64026	HIC_chr1_64012	244340914	244349427
lnckb.5104	chr1	rs10927200	244346631	HIC_chr1_64026	HIC_chr1_64013	244340914	244349427
lnckb.5104	chr1	rs10927200	244346631	HIC_chr1_64026	HIC_chr1_64014	244340914	244349427
lnckb.5104	chr1	rs10927200	244346631	HIC_chr1_64026	HIC_chr1_64017	244340914	244349427
lnckb.5104	chr1	rs10927200	244346631	HIC_chr1_64026	HIC_chr1_64018	244340914	244349427
lnckb.5104	chr1	rs10927200	244346631	HIC_chr1_64026	HIC_chr1_64019	244340914	244349427
lnckb.5104	chr1	rs10927200	244346631	HIC_chr1_64026	HIC_chr1_64020	244340914	244349427
lnckb.62145	chr1	rs10489609	231334904	HIC_chr1_60134	HIC_chr1_60128	231334732	231335729
lnckb.62145	chr1	rs10489609	231334904	HIC_chr1_60134	HIC_chr1_60129	231334732	231335729
lnckb.62145	chr1	rs10489609	231334904	HIC_chr1_60134	HIC_chr1_60130	231334732	231335729
lnckb.62666	chr1	rs213007	21347880	HIC_chr1_4610	HIC_chr1_4614	21343528	21348096
lnckb.62666	chr1	rs213007	21347880	HIC_chr1_4610	HIC_chr1_4617	21343528	21348096
lnckb.62666	chr1	rs213007	21347880	HIC_chr1_4610	HIC_chr1_4619	21343528	21348096
lnckb.62666	chr1	rs213007	21347880	HIC_chr1_4610	HIC_chr1_4622	21343528	21348096
lnckb.67077	chr1	1_151031527_T_C	151031527	HIC_chr1_36469	HIC_chr1_36488	151025018	151033709
lnckb.67517	chr1	1_107056636_A_T	107056636	HIC_chr1_29491	HIC_chr1_29489	107054407	107056737
lnckb.715	chr1	rs760923	22030724	HIC_chr1_4744	HIC_chr1_4742	22024908	22032795
lnckb.98577	chr1	rs12124345	39111981	HIC_chr1_8666	HIC_chr1_8633	39109674	39113649
lnckb.98577	chr1	rs12124345	39111981	HIC_chr1_8666	HIC_chr1_8636	39109674	39113649
lnckb.98613	chr1	rs6691110	45671978	HIC_chr1_10318	HIC_chr1_10301	45668981	45688514
lnckb.98991	chr1	rs2225573	157449929	HIC_chr1_37965	HIC_chr1_37960	157448663	157455461
lnckb.98991	chr1	rs2225573	157449929	HIC_chr1_37965	HIC_chr1_37961	157448663	157455461
lnckb.5863	chr10	10_30914163_T_C	30914163	HIC_chr10_8838	HIC_chr10_8822	30909347	30915110
lnckb.5863	chr10	10_30914163_T_C	30914163	HIC_chr10_8838	HIC_chr10_8823	30909347	30915110
lnckb.6195	chr10	rs10824796	52774853	HIC_chr10_15063	HIC_chr10_15005	52770272	52777522
lnckb.6195	chr10	rs10824796	52774853	HIC_chr10_15063	HIC_chr10_15007	52770272	52777522
lnckb.6195	chr10	rs10824796	52774853	HIC_chr10_15063	HIC_chr10_15019	52770272	52777522
lnckb.6195	chr10	rs10824796	52774853	HIC_chr10_15063	HIC_chr10_15021	52770272	52777522
lnckb.6195	chr10	rs10824796	52774853	HIC_chr10_15063	HIC_chr10_15022	52770272	52777522
lnckb.6195	chr10	rs10824796	52774853	HIC_chr10_15063	HIC_chr10_15026	52770272	52777522
lnckb.6195	chr10	rs10824796	52774853	HIC_chr10_15063	HIC_chr10_15027	52770272	52777522
lnckb.6195	chr10	rs10824796	52774853	HIC_chr10_15063	HIC_chr10_15029	52770272	52777522
lnckb.6195	chr10	rs10824796	52774853	HIC_chr10_15063	HIC_chr10_15031	52770272	52777522
lnckb.6195	chr10	rs10824796	52774853	HIC_chr10_15063	HIC_chr10_15032	52770272	52777522
lnckb.6195	chr10	rs10824796	52774853	HIC_chr10_15063	HIC_chr10_15034	52770272	52777522
lnckb.6195	chr10	rs10824796	52774853	HIC_chr10_15063	HIC_chr10_15036	52770272	52777522
lnckb.6195	chr10	rs10824796	52774853	HIC_chr10_15063	HIC_chr10_15040	52770272	52777522
lnckb.6195	chr10	rs10824796	52774853	HIC_chr10_15063	HIC_chr10_15044	52770272	52777522
lnckb.6195	chr10	rs10824796	52774853	HIC_chr10_15063	HIC_chr10_15048	52770272	52777522
lnckb.6195	chr10	rs10824796	52774853	HIC_chr10_15063	HIC_chr10_15049	52770272	52777522
lnckb.6195	chr10	rs10824796	52774853	HIC_chr10_15063	HIC_chr10_15050	52770272	52777522
lnckb.6195	chr10	rs10824796	52774853	HIC_chr10_15063	HIC_chr10_15051	52770272	52777522
lnckb.6195	chr10	rs10824796	52774853	HIC_chr10_15063	HIC_chr10_15054	52770272	52777522
lnckb.6195	chr10	rs10824796	52774853	HIC_chr10_15063	HIC_chr10_15055	52770272	52777522
lnckb.6195	chr10	rs10824796	52774853	HIC_chr10_15063	HIC_chr10_15057	52770272	52777522
lnckb.6195	chr10	rs10824796	52774853	HIC_chr10_15063	HIC_chr10_15058	52770272	52777522
lnckb.6195	chr10	rs10824796	52774853	HIC_chr10_15063	HIC_chr10_15059	52770272	52777522
lnckb.6195	chr10	rs10824796	52774853	HIC_chr10_15063	HIC_chr10_15060	52770272	52777522
lnckb.6352	chr10	10_68279014_G_A	68279014	HIC_chr10_19895	HIC_chr10_19884	68275881	68280998
lnckb.6352	chr10	10_68279014_G_A	68279014	HIC_chr10_19895	HIC_chr10_19885	68275881	68280998
lnckb.6623	chr10	rs3824727	80078900	HIC_chr10_23014	HIC_chr10_23007	80077836	80080155
lnckb.6623	chr10	rs3824727	80078900	HIC_chr10_23014	HIC_chr10_23008	80077836	80080155
lnckb.6623	chr10	rs3824727	80078900	HIC_chr10_23014	HIC_chr10_23009	80077836	80080155
lnckb.6623	chr10	rs3824727	80078900	HIC_chr10_23014	HIC_chr10_23011	80077836	80080155
lnckb.6623	chr10	rs3824727	80078900	HIC_chr10_23014	HIC_chr10_23012	80077836	80080155
lnckb.6629	chr10	10_80275417_T_C	80275417	HIC_chr10_23057	HIC_chr10_23050	80275409	80280130
lnckb.6629	chr10	10_80275417_T_C	80275417	HIC_chr10_23057	HIC_chr10_23051	80275409	80280130
lnckb.6629	chr10	10_80275417_T_C	80275417	HIC_chr10_23057	HIC_chr10_23052	80275409	80280130
lnckb.68180	chr10	rs4935737	50610552	HIC_chr10_14349	HIC_chr10_14362	50608641	50612191
lnckb.68217	chr10	10_68279014_G_A	68279014	HIC_chr10_19895	HIC_chr10_19886	68275881	68280998
lnckb.68217	chr10	10_68279014_G_A	68279014	HIC_chr10_19895	HIC_chr10_19887	68275881	68280998
lnckb.68217	chr10	10_68279014_G_A	68279014	HIC_chr10_19895	HIC_chr10_19888	68275881	68280998
lnckb.68217	chr10	10_68279014_G_A	68279014	HIC_chr10_19895	HIC_chr10_19889	68275881	68280998
lnckb.68217	chr10	10_68279014_G_A	68279014	HIC_chr10_19895	HIC_chr10_19890	68275881	68280998
lnckb.7076	chr10	rs12416687	102869254	HIC_chr10_29630	HIC_chr10_29627	102868269	102872698
lnckb.7076	chr10	rs12416687	102869254	HIC_chr10_29630	HIC_chr10_29628	102868269	102872698
lnckb.7076	chr10	rs12416687	102869254	HIC_chr10_29630	HIC_chr10_29634	102868269	102872698
lnckb.7076	chr10	rs12416687	102869254	HIC_chr10_29630	HIC_chr10_29637	102868269	102872698
lnckb.7076	chr10	rs12416687	102869254	HIC_chr10_29630	HIC_chr10_29639	102868269	102872698
lnckb.100578	chr11	rs12419421	68916637	HIC_chr11_19573	HIC_chr11_19563	68914170	68932719
lnckb.100578	chr11	rs12419421	68916637	HIC_chr11_19573	HIC_chr11_19564	68914170	68932719
lnckb.10140	chr11	rs583905	118825199	HIC_chr11_34515	HIC_chr11_34503	118818799	118827137
lnckb.10140	chr11	rs583905	118825199	HIC_chr11_34515	HIC_chr11_34504	118818799	118827137
lnckb.10140	chr11	rs583905	118825199	HIC_chr11_34515	HIC_chr11_34505	118818799	118827137
lnckb.10140	chr11	rs583905	118825199	HIC_chr11_34515	HIC_chr11_34506	118818799	118827137
lnckb.60274	chr11	rs755760	69059707	HIC_chr11_19597	HIC_chr11_19602	69056027	69075817
lnckb.60274	chr11	rs755760	69059707	HIC_chr11_19597	HIC_chr11_19604	69056027	69075817
lnckb.60274	chr11	rs755760	69059707	HIC_chr11_19597	HIC_chr11_19606	69056027	69075817
lnckb.7991	chr11	11_6921464_C_T	6921464	HIC_chr11_1544	HIC_chr11_1554	6913551	6933400
lnckb.7991	chr11	11_6921464_C_T	6921464	HIC_chr11_1544	HIC_chr11_1555	6913551	6933400
lnckb.7991	chr11	11_6921464_C_T	6921464	HIC_chr11_1544	HIC_chr11_1556	6913551	6933400
lnckb.7991	chr11	11_6921464_C_T	6921464	HIC_chr11_1544	HIC_chr11_1557	6913551	6933400
lnckb.7991	chr11	11_6921464_C_T	6921464	HIC_chr11_1544	HIC_chr11_1558	6913551	6933400
lnckb.7991	chr11	11_6921464_C_T	6921464	HIC_chr11_1544	HIC_chr11_1559	6913551	6933400
lnckb.7991	chr11	11_6921464_C_T	6921464	HIC_chr11_1544	HIC_chr11_1560	6913551	6933400
lnckb.7991	chr11	11_6921464_C_T	6921464	HIC_chr11_1544	HIC_chr11_1561	6913551	6933400
lnckb.7991	chr11	11_6921464_C_T	6921464	HIC_chr11_1544	HIC_chr11_1562	6913551	6933400
lnckb.7991	chr11	11_6921464_C_T	6921464	HIC_chr11_1544	HIC_chr11_1564	6913551	6933400
lnckb.7991	chr11	11_6921464_C_T	6921464	HIC_chr11_1544	HIC_chr11_1565	6913551	6933400
lnckb.7991	chr11	11_6921464_C_T	6921464	HIC_chr11_1544	HIC_chr11_1567	6913551	6933400
lnckb.7991	chr11	11_6921464_C_T	6921464	HIC_chr11_1544	HIC_chr11_1568	6913551	6933400
lnckb.7991	chr11	11_6921464_C_T	6921464	HIC_chr11_1544	HIC_chr11_1570	6913551	6933400
lnckb.80369	chr11	rs12285865	69054394	HIC_chr11_19596	HIC_chr11_19601	69052225	69056027
lnckb.9331	chr11	rs11600377	69018335	HIC_chr11_19589	HIC_chr11_19587	69010894	69021402
lnckb.9833	chr11	rs10895331	102641005	HIC_chr11_29617	HIC_chr11_29605	102631807	102646277
lnckb.9833	chr11	rs10895331	102641005	HIC_chr11_29617	HIC_chr11_29609	102631807	102646277
lnckb.9833	chr11	rs10895331	102641005	HIC_chr11_29617	HIC_chr11_29610	102631807	102646277
lnckb.9833	chr11	rs10895331	102641005	HIC_chr11_29617	HIC_chr11_29612	102631807	102646277
lnckb.9833	chr11	rs10895331	102641005	HIC_chr11_29617	HIC_chr11_29613	102631807	102646277
lnckb.9833	chr11	rs10895331	102641005	HIC_chr11_29617	HIC_chr11_29614	102631807	102646277
lnckb.9833	chr11	rs10895331	102641005	HIC_chr11_29617	HIC_chr11_29615	102631807	102646277
lnckb.9833	chr11	rs10895331	102641005	HIC_chr11_29617	HIC_chr11_29619	102631807	102646277
lnckb.9833	chr11	rs10895331	102641005	HIC_chr11_29617	HIC_chr11_29620	102631807	102646277
lnckb.9833	chr11	rs10895331	102641005	HIC_chr11_29617	HIC_chr11_29622	102631807	102646277
lnckb.9833	chr11	rs10895331	102641005	HIC_chr11_29617	HIC_chr11_29623	102631807	102646277
lnckb.9833	chr11	rs10895331	102641005	HIC_chr11_29617	HIC_chr11_29624	102631807	102646277
lnckb.9833	chr11	rs10895331	102641005	HIC_chr11_29617	HIC_chr11_29627	102631807	102646277
lnckb.9833	chr11	rs10895331	102641005	HIC_chr11_29617	HIC_chr11_29628	102631807	102646277
lnckb.9892	chr11	rs12224337	107269351	HIC_chr11_31142	HIC_chr11_31132	107254228	107275174
lnckb.9892	chr11	rs12224337	107269351	HIC_chr11_31142	HIC_chr11_31133	107254228	107275174
lnckb.9892	chr11	rs12224337	107269351	HIC_chr11_31142	HIC_chr11_31134	107254228	107275174
lnckb.9892	chr11	rs10789620	107334700	HIC_chr11_31155	HIC_chr11_31134	107332449	107341275
lnckb.9892	chr11	rs12224337	107269351	HIC_chr11_31142	HIC_chr11_31135	107254228	107275174
lnckb.9892	chr11	rs10789620	107334700	HIC_chr11_31155	HIC_chr11_31135	107332449	107341275
lnckb.9892	chr11	rs12224337	107269351	HIC_chr11_31142	HIC_chr11_31137	107254228	107275174
lnckb.9892	chr11	rs12224337	107269351	HIC_chr11_31142	HIC_chr11_31138	107254228	107275174
lnckb.9892	chr11	rs12224337	107269351	HIC_chr11_31142	HIC_chr11_31139	107254228	107275174
lnckb.9892	chr11	rs12224337	107269351	HIC_chr11_31142	HIC_chr11_31140	107254228	107275174
lnckb.9892	chr11	rs10789620	107334700	HIC_chr11_31155	HIC_chr11_31140	107332449	107341275
lnckb.9892	chr11	rs10789620	107334700	HIC_chr11_31155	HIC_chr11_31143	107332449	107341275
lnckb.9892	chr11	rs12224337	107269351	HIC_chr11_31142	HIC_chr11_31145	107254228	107275174
lnckb.9892	chr11	rs12224337	107269351	HIC_chr11_31142	HIC_chr11_31146	107254228	107275174
lnckb.9892	chr11	rs10789620	107334700	HIC_chr11_31155	HIC_chr11_31146	107332449	107341275
lnckb.9892	chr11	rs10789620	107334700	HIC_chr11_31155	HIC_chr11_31147	107332449	107341275
lnckb.9892	chr11	rs12224337	107269351	HIC_chr11_31142	HIC_chr11_31149	107254228	107275174
lnckb.9892	chr11	rs10789620	107334700	HIC_chr11_31155	HIC_chr11_31149	107332449	107341275
lnckb.9892	chr11	rs10789620	107334700	HIC_chr11_31155	HIC_chr11_31150	107332449	107341275
lnckb.9892	chr11	rs10789620	107334700	HIC_chr11_31155	HIC_chr11_31151	107332449	107341275
lnckb.10996	chr12	rs11054068	10903912	HIC_chr12_2971	HIC_chr12_2953	10895005	10909750
lnckb.10996	chr12	rs11054068	10903912	HIC_chr12_2971	HIC_chr12_2957	10895005	10909750
lnckb.10996	chr12	rs11054068	10903912	HIC_chr12_2971	HIC_chr12_2958	10895005	10909750
lnckb.10996	chr12	rs11054068	10903912	HIC_chr12_2971	HIC_chr12_2959	10895005	10909750
lnckb.10996	chr12	rs11054068	10903912	HIC_chr12_2971	HIC_chr12_2960	10895005	10909750
lnckb.10996	chr12	rs11054068	10903912	HIC_chr12_2971	HIC_chr12_2961	10895005	10909750
lnckb.10996	chr12	rs11054068	10903912	HIC_chr12_2971	HIC_chr12_2962	10895005	10909750
lnckb.10996	chr12	rs11054068	10903912	HIC_chr12_2971	HIC_chr12_2964	10895005	10909750
lnckb.10996	chr12	rs11054068	10903912	HIC_chr12_2971	HIC_chr12_2966	10895005	10909750
lnckb.10996	chr12	rs11054068	10903912	HIC_chr12_2971	HIC_chr12_2967	10895005	10909750
lnckb.10996	chr12	rs11054068	10903912	HIC_chr12_2971	HIC_chr12_2968	10895005	10909750
lnckb.10996	chr12	rs11054068	10903912	HIC_chr12_2971	HIC_chr12_2969	10895005	10909750
lnckb.10996	chr12	rs11054068	10903912	HIC_chr12_2971	HIC_chr12_2973	10895005	10909750
lnckb.10996	chr12	rs11054068	10903912	HIC_chr12_2971	HIC_chr12_2974	10895005	10909750
lnckb.11086	chr12	12_13582210_C_T	13582210	HIC_chr12_3792	HIC_chr12_3797	13580438	13582805
lnckb.11304	chr12	rs12314737	29293911	HIC_chr12_8750	HIC_chr12_8745	29292429	29300084
lnckb.11304	chr12	rs12314737	29293911	HIC_chr12_8750	HIC_chr12_8747	29292429	29300084
lnckb.11304	chr12	rs12314737	29293911	HIC_chr12_8750	HIC_chr12_8748	29292429	29300084
lnckb.11304	chr12	rs12314737	29293911	HIC_chr12_8750	HIC_chr12_8752	29292429	29300084
lnckb.11304	chr12	rs12314737	29293911	HIC_chr12_8750	HIC_chr12_8753	29292429	29300084
lnckb.11304	chr12	rs12314737	29293911	HIC_chr12_8750	HIC_chr12_8754	29292429	29300084
lnckb.11304	chr12	rs12314737	29293911	HIC_chr12_8750	HIC_chr12_8755	29292429	29300084
lnckb.11304	chr12	rs12314737	29293911	HIC_chr12_8750	HIC_chr12_8756	29292429	29300084
lnckb.11402	chr12	rs2708478	40164859	HIC_chr12_13708	HIC_chr12_13728	40164358	40166623
lnckb.11773	chr12	rs2233921	54182016	HIC_chr12_17566	HIC_chr12_17538	54158840	54183861
lnckb.11773	chr12	rs2233921	54182016	HIC_chr12_17566	HIC_chr12_17539	54158840	54183861
lnckb.11773	chr12	rs2233921	54182016	HIC_chr12_17566	HIC_chr12_17543	54158840	54183861
lnckb.11773	chr12	rs2233921	54182016	HIC_chr12_17566	HIC_chr12_17545	54158840	54183861
lnckb.11773	chr12	rs2233921	54182016	HIC_chr12_17566	HIC_chr12_17546	54158840	54183861
lnckb.11773	chr12	rs2233921	54182016	HIC_chr12_17566	HIC_chr12_17551	54158840	54183861
lnckb.11773	chr12	rs2233921	54182016	HIC_chr12_17566	HIC_chr12_17552	54158840	54183861
lnckb.11782	chr12	rs3087404	54187830	HIC_chr12_17569	HIC_chr12_17561	54186660	54189296
lnckb.11782	chr12	rs3087404	54187830	HIC_chr12_17569	HIC_chr12_17562	54186660	54189296
lnckb.11782	chr12	rs3087404	54187830	HIC_chr12_17569	HIC_chr12_17563	54186660	54189296
lnckb.11782	chr12	rs3087404	54187830	HIC_chr12_17569	HIC_chr12_17564	54186660	54189296
lnckb.12133	chr12	12_69341712_A_G	69341712	HIC_chr12_22225	HIC_chr12_22222	69338420	69342673
lnckb.12133	chr12	12_69341712_A_G	69341712	HIC_chr12_22225	HIC_chr12_22223	69338420	69342673
lnckb.12464	chr12	rs301008	95473920	HIC_chr12_30840	HIC_chr12_30816	95473204	95474949
lnckb.12464	chr12	rs301008	95473920	HIC_chr12_30840	HIC_chr12_30818	95473204	95474949
lnckb.12464	chr12	rs301008	95473920	HIC_chr12_30840	HIC_chr12_30819	95473204	95474949
lnckb.12464	chr12	rs301008	95473920	HIC_chr12_30840	HIC_chr12_30822	95473204	95474949
lnckb.12464	chr12	rs301008	95473920	HIC_chr12_30840	HIC_chr12_30823	95473204	95474949
lnckb.12464	chr12	rs301008	95473920	HIC_chr12_30840	HIC_chr12_30824	95473204	95474949
lnckb.12464	chr12	rs301008	95473920	HIC_chr12_30840	HIC_chr12_30825	95473204	95474949
lnckb.12464	chr12	rs301008	95473920	HIC_chr12_30840	HIC_chr12_30826	95473204	95474949
lnckb.12464	chr12	rs301008	95473920	HIC_chr12_30840	HIC_chr12_30829	95473204	95474949
lnckb.12464	chr12	rs301008	95473920	HIC_chr12_30840	HIC_chr12_30830	95473204	95474949
lnckb.12464	chr12	rs301008	95473920	HIC_chr12_30840	HIC_chr12_30832	95473204	95474949
lnckb.12464	chr12	rs301008	95473920	HIC_chr12_30840	HIC_chr12_30833	95473204	95474949
lnckb.12604	chr12	rs1370410	103847614	HIC_chr12_33474	HIC_chr12_33472	103846860	103855987
lnckb.12632	chr12	rs73181871	105328007	HIC_chr12_33882	HIC_chr12_33843	105325069	105333591
lnckb.12632	chr12	rs73181871	105328007	HIC_chr12_33882	HIC_chr12_33845	105325069	105333591
lnckb.12924	chr12	rs17512574	118350198	HIC_chr12_37176	HIC_chr12_37195	118346908	118351582
lnckb.12924	chr12	rs17512574	118350198	HIC_chr12_37176	HIC_chr12_37196	118346908	118351582
lnckb.13328	chr12	rs6598199	132087708	HIC_chr12_40504	HIC_chr12_40523	132079262	132088449
lnckb.68946	chr12	12_6189618_T_C	6189618	HIC_chr12_1681	HIC_chr12_1683	6171347	6190384
lnckb.68946	chr12	12_6189618_T_C	6189618	HIC_chr12_1681	HIC_chr12_1684	6171347	6190384
lnckb.13931	chr13	rs9525917	44136425	HIC_chr13_8307	HIC_chr13_8300	44131662	44137760
lnckb.13931	chr13	rs9525917	44136425	HIC_chr13_8307	HIC_chr13_8302	44131662	44137760
lnckb.13931	chr13	rs9525917	44136425	HIC_chr13_8307	HIC_chr13_8303	44131662	44137760
lnckb.13931	chr13	rs9525917	44136425	HIC_chr13_8307	HIC_chr13_8304	44131662	44137760
lnckb.13931	chr13	rs9525917	44136425	HIC_chr13_8307	HIC_chr13_8305	44131662	44137760
lnckb.13934	chr13	rs9567377	44146081	HIC_chr13_8310	HIC_chr13_8314	44144390	44152376
lnckb.13934	chr13	rs9567377	44146081	HIC_chr13_8310	HIC_chr13_8315	44144390	44152376
lnckb.13934	chr13	rs9567377	44146081	HIC_chr13_8310	HIC_chr13_8316	44144390	44152376
lnckb.13934	chr13	rs9567377	44146081	HIC_chr13_8310	HIC_chr13_8317	44144390	44152376
lnckb.13934	chr13	rs9567377	44146081	HIC_chr13_8310	HIC_chr13_8318	44144390	44152376
lnckb.13934	chr13	rs9567377	44146081	HIC_chr13_8310	HIC_chr13_8320	44144390	44152376
lnckb.13934	chr13	rs9567377	44146081	HIC_chr13_8310	HIC_chr13_8334	44144390	44152376
lnckb.13934	chr13	rs9567377	44146081	HIC_chr13_8310	HIC_chr13_8337	44144390	44152376
lnckb.14019	chr13	rs2104480	48066613	HIC_chr13_9547	HIC_chr13_9495	48062233	48071003
lnckb.14019	chr13	rs2104480	48066613	HIC_chr13_9547	HIC_chr13_9496	48062233	48071003
lnckb.14752	chr13	rs831150	111120969	HIC_chr13_29222	HIC_chr13_29219	111117160	111127317
lnckb.14752	chr13	rs831150	111120969	HIC_chr13_29222	HIC_chr13_29220	111117160	111127317
lnckb.15026	chr14	rs8008860	22795061	HIC_chr14_1655	HIC_chr14_1685	22784797	22796951
lnckb.15124	chr14	rs4982928	24462852	HIC_chr14_2072	HIC_chr14_2065	24457219	24463329
lnckb.15124	chr14	rs4982928	24462852	HIC_chr14_2072	HIC_chr14_2067	24457219	24463329
lnckb.15124	chr14	rs4982928	24462852	HIC_chr14_2072	HIC_chr14_2068	24457219	24463329
lnckb.15124	chr14	rs4982928	24462852	HIC_chr14_2072	HIC_chr14_2069	24457219	24463329
lnckb.15124	chr14	rs4982928	24462852	HIC_chr14_2072	HIC_chr14_2070	24457219	24463329
lnckb.15124	chr14	rs4982928	24462852	HIC_chr14_2072	HIC_chr14_2075	24457219	24463329
lnckb.15124	chr14	rs4982928	24462852	HIC_chr14_2072	HIC_chr14_2076	24457219	24463329
lnckb.15124	chr14	rs4982928	24462852	HIC_chr14_2072	HIC_chr14_2077	24457219	24463329
lnckb.15124	chr14	rs4982928	24462852	HIC_chr14_2072	HIC_chr14_2078	24457219	24463329
lnckb.15124	chr14	rs4982928	24462852	HIC_chr14_2072	HIC_chr14_2079	24457219	24463329
lnckb.15124	chr14	rs4982928	24462852	HIC_chr14_2072	HIC_chr14_2080	24457219	24463329
lnckb.15124	chr14	rs4982928	24462852	HIC_chr14_2072	HIC_chr14_2082	24457219	24463329
lnckb.15124	chr14	rs4982928	24462852	HIC_chr14_2072	HIC_chr14_2087	24457219	24463329
lnckb.15616	chr14	rs55662231	58148919	HIC_chr14_12626	HIC_chr14_12655	58145769	58155489
lnckb.15616	chr14	rs55662231	58148919	HIC_chr14_12626	HIC_chr14_12666	58145769	58155489
lnckb.15616	chr14	rs55662231	58148919	HIC_chr14_12626	HIC_chr14_12668	58145769	58155489
lnckb.15616	chr14	rs55662231	58148919	HIC_chr14_12626	HIC_chr14_12670	58145769	58155489
lnckb.15616	chr14	rs55662231	58148919	HIC_chr14_12626	HIC_chr14_12671	58145769	58155489
lnckb.15616	chr14	rs55662231	58148919	HIC_chr14_12626	HIC_chr14_12672	58145769	58155489
lnckb.15616	chr14	rs55662231	58148919	HIC_chr14_12626	HIC_chr14_12673	58145769	58155489
lnckb.15632	chr14	rs10140007	59484560	HIC_chr14_13069	HIC_chr14_13051	59480136	59489787
lnckb.15632	chr14	rs10140007	59484560	HIC_chr14_13069	HIC_chr14_13052	59480136	59489787
lnckb.15763	chr14	rs17248895	67416907	HIC_chr14_15473	HIC_chr14_15408	67416216	67418524
lnckb.15763	chr14	rs17248895	67416907	HIC_chr14_15473	HIC_chr14_15411	67416216	67418524
lnckb.15763	chr14	rs17248895	67416907	HIC_chr14_15473	HIC_chr14_15414	67416216	67418524
lnckb.15763	chr14	rs17248895	67416907	HIC_chr14_15473	HIC_chr14_15416	67416216	67418524
lnckb.15763	chr14	rs17248895	67416907	HIC_chr14_15473	HIC_chr14_15418	67416216	67418524
lnckb.15763	chr14	rs17248895	67416907	HIC_chr14_15473	HIC_chr14_15421	67416216	67418524
lnckb.15763	chr14	rs17248895	67416907	HIC_chr14_15473	HIC_chr14_15423	67416216	67418524
lnckb.15763	chr14	rs2296565	67412320	HIC_chr14_15470	HIC_chr14_15419	67409418	67414492
lnckb.15763	chr14	rs2296565	67412320	HIC_chr14_15470	HIC_chr14_15424	67409418	67414492
lnckb.15763	chr14	rs2296565	67412320	HIC_chr14_15470	HIC_chr14_15431	67409418	67414492
lnckb.16134	chr14	rs763972	89305771	HIC_chr14_21984	HIC_chr14_22012	89302501	89307232
lnckb.16134	chr14	rs763972	89305771	HIC_chr14_21984	HIC_chr14_22013	89302501	89307232
lnckb.16134	chr14	rs763972	89305771	HIC_chr14_21984	HIC_chr14_22014	89302501	89307232
lnckb.16441	chr14	rs2448241	101948430	HIC_chr14_25263	HIC_chr14_25265	101937461	101955632
lnckb.16480	chr14	14_103335237_G_T	103335237	HIC_chr14_25571	HIC_chr14_25559	103332517	103335707
lnckb.16480	chr14	14_103335237_G_T	103335237	HIC_chr14_25571	HIC_chr14_25560	103332517	103335707
lnckb.16480	chr14	14_103335237_G_T	103335237	HIC_chr14_25571	HIC_chr14_25562	103332517	103335707
lnckb.16480	chr14	14_103335237_G_T	103335237	HIC_chr14_25571	HIC_chr14_25563	103332517	103335707
lnckb.16480	chr14	rs8023030	103330470	HIC_chr14_25570	HIC_chr14_25561	103329018	103332517
lnckb.16480	chr14	rs8023030	103330470	HIC_chr14_25570	HIC_chr14_25562	103329018	103332517
lnckb.16480	chr14	rs8023030	103330470	HIC_chr14_25570	HIC_chr14_25563	103329018	103332517
lnckb.102695	chr15	15_45322304_A_G	45322304	HIC_chr15_8290	HIC_chr15_8292	45320908	45325358
lnckb.16808	chr15	rs79655447	25652233	HIC_chr15_2782	HIC_chr15_2662	25640846	25652767
lnckb.17387	chr15	rs17659514	53129207	HIC_chr15_10749	HIC_chr15_10744	53123895	53129322
lnckb.17387	chr15	rs17659514	53129207	HIC_chr15_10749	HIC_chr15_10745	53123895	53129322
lnckb.17387	chr15	rs17659514	53129207	HIC_chr15_10749	HIC_chr15_10746	53123895	53129322
lnckb.17387	chr15	rs17659514	53129207	HIC_chr15_10749	HIC_chr15_10747	53123895	53129322
lnckb.17387	chr15	rs17659514	53129207	HIC_chr15_10749	HIC_chr15_10751	53123895	53129322
lnckb.17672	chr15	rs6494730	68292218	HIC_chr15_15115	HIC_chr15_15110	68290110	68294319
lnckb.17672	chr15	rs6494730	68292218	HIC_chr15_15115	HIC_chr15_15111	68290110	68294319
lnckb.17927	chr15	rs4886787	76247497	HIC_chr15_17293	HIC_chr15_17276	76241177	76247963
lnckb.18330	chr15	15_95136727_T_A	95136727	HIC_chr15_22346	HIC_chr15_22316	95134889	95138843
lnckb.18330	chr15	15_95136727_T_A	95136727	HIC_chr15_22346	HIC_chr15_22317	95134889	95138843
lnckb.18330	chr15	15_95136727_T_A	95136727	HIC_chr15_22346	HIC_chr15_22321	95134889	95138843
lnckb.18330	chr15	15_95136727_T_A	95136727	HIC_chr15_22346	HIC_chr15_22322	95134889	95138843
lnckb.18330	chr15	15_95136727_T_A	95136727	HIC_chr15_22346	HIC_chr15_22325	95134889	95138843
lnckb.18330	chr15	15_95136727_T_A	95136727	HIC_chr15_22346	HIC_chr15_22335	95134889	95138843
lnckb.18330	chr15	15_95136727_T_A	95136727	HIC_chr15_22346	HIC_chr15_22336	95134889	95138843
lnckb.18330	chr15	15_95136727_T_A	95136727	HIC_chr15_22346	HIC_chr15_22338	95134889	95138843
lnckb.18330	chr15	15_95136727_T_A	95136727	HIC_chr15_22346	HIC_chr15_22341	95134889	95138843
lnckb.18330	chr15	15_95136727_T_A	95136727	HIC_chr15_22346	HIC_chr15_22344	95134889	95138843
lnckb.18330	chr15	15_95136727_T_A	95136727	HIC_chr15_22346	HIC_chr15_22348	95134889	95138843
lnckb.18330	chr15	15_95136727_T_A	95136727	HIC_chr15_22346	HIC_chr15_22349	95134889	95138843
lnckb.18330	chr15	15_95136727_T_A	95136727	HIC_chr15_22346	HIC_chr15_22351	95134889	95138843
lnckb.18330	chr15	15_95136727_T_A	95136727	HIC_chr15_22346	HIC_chr15_22352	95134889	95138843
lnckb.18330	chr15	15_95136727_T_A	95136727	HIC_chr15_22346	HIC_chr15_22353	95134889	95138843
lnckb.18330	chr15	15_95136727_T_A	95136727	HIC_chr15_22346	HIC_chr15_22354	95134889	95138843
lnckb.18330	chr15	15_95136727_T_A	95136727	HIC_chr15_22346	HIC_chr15_22356	95134889	95138843
lnckb.70142	chr15	15_45322304_A_G	45322304	HIC_chr15_8290	HIC_chr15_8293	45320908	45325358
lnckb.70142	chr15	15_45322304_A_G	45322304	HIC_chr15_8290	HIC_chr15_8294	45320908	45325358
lnckb.83327	chr15	rs4780231	34222625	HIC_chr15_5192	HIC_chr15_5157	34222595	34224511
lnckb.83327	chr15	rs4780231	34222625	HIC_chr15_5192	HIC_chr15_5158	34222595	34224511
lnckb.83550	chr15	rs34582157	75105474	HIC_chr15_17000	HIC_chr15_17007	75091266	75106278
lnckb.83550	chr15	rs34582157	75105474	HIC_chr15_17000	HIC_chr15_17008	75091266	75106278
lnckb.83550	chr15	rs34582157	75105474	HIC_chr15_17000	HIC_chr15_17009	75091266	75106278
lnckb.102930	chr16	rs34496784	3443288	HIC_chr16_512	HIC_chr16_509	3435465	3444548
lnckb.102930	chr16	rs34496784	3443288	HIC_chr16_512	HIC_chr16_510	3435465	3444548
lnckb.18868	chr16	rs7192502	2861136	HIC_chr16_407	HIC_chr16_409	2856334	2863935
lnckb.18922	chr16	rs1635392	3467581	HIC_chr16_517	HIC_chr16_470	3454522	3483706
lnckb.18922	chr16	rs1635392	3467581	HIC_chr16_517	HIC_chr16_471	3454522	3483706
lnckb.18961	chr16	rs251742	4266167	HIC_chr16_682	HIC_chr16_679	4259670	4271608
lnckb.18961	chr16	rs251742	4266167	HIC_chr16_682	HIC_chr16_680	4259670	4271608
lnckb.19379	chr16	rs12924246	24833308	HIC_chr16_5838	HIC_chr16_5836	24828443	24841585
lnckb.19604	chr16	rs7203999	31006233	HIC_chr16_7204	HIC_chr16_7206	31004844	31032128
lnckb.19604	chr16	rs7203999	31006233	HIC_chr16_7204	HIC_chr16_7207	31004844	31032128
lnckb.19775	chr16	rs2883641	48630535	HIC_chr16_9132	HIC_chr16_9126	48630051	48630552
lnckb.19775	chr16	rs2883641	48630535	HIC_chr16_9132	HIC_chr16_9127	48630051	48630552
lnckb.19775	chr16	rs2883641	48630535	HIC_chr16_9132	HIC_chr16_9128	48630051	48630552
lnckb.19918	chr16	16_56256520_G_A	56256520	HIC_chr16_11351	HIC_chr16_11275	56255543	56263886
lnckb.19918	chr16	16_56256520_G_A	56256520	HIC_chr16_11351	HIC_chr16_11276	56255543	56263886
lnckb.19918	chr16	16_56256520_G_A	56256520	HIC_chr16_11351	HIC_chr16_11280	56255543	56263886
lnckb.19918	chr16	16_56256520_G_A	56256520	HIC_chr16_11351	HIC_chr16_11283	56255543	56263886
lnckb.19918	chr16	16_56256520_G_A	56256520	HIC_chr16_11351	HIC_chr16_11288	56255543	56263886
lnckb.19918	chr16	16_56256520_G_A	56256520	HIC_chr16_11351	HIC_chr16_11291	56255543	56263886
lnckb.19918	chr16	16_56256520_G_A	56256520	HIC_chr16_11351	HIC_chr16_11296	56255543	56263886
lnckb.19918	chr16	16_56256520_G_A	56256520	HIC_chr16_11351	HIC_chr16_11298	56255543	56263886
lnckb.19918	chr16	16_56256520_G_A	56256520	HIC_chr16_11351	HIC_chr16_11302	56255543	56263886
lnckb.19918	chr16	16_56256520_G_A	56256520	HIC_chr16_11351	HIC_chr16_11303	56255543	56263886
lnckb.19918	chr16	16_56256520_G_A	56256520	HIC_chr16_11351	HIC_chr16_11304	56255543	56263886
lnckb.19918	chr16	16_56256520_G_A	56256520	HIC_chr16_11351	HIC_chr16_11305	56255543	56263886
lnckb.19918	chr16	16_56256520_G_A	56256520	HIC_chr16_11351	HIC_chr16_11309	56255543	56263886
lnckb.19918	chr16	16_56256520_G_A	56256520	HIC_chr16_11351	HIC_chr16_11314	56255543	56263886
lnckb.19918	chr16	16_56256520_G_A	56256520	HIC_chr16_11351	HIC_chr16_11318	56255543	56263886
lnckb.19918	chr16	16_56256520_G_A	56256520	HIC_chr16_11351	HIC_chr16_11319	56255543	56263886
lnckb.19918	chr16	16_56256520_G_A	56256520	HIC_chr16_11351	HIC_chr16_11320	56255543	56263886
lnckb.20393	chr16	rs4888670	77749611	HIC_chr16_17211	HIC_chr16_17217	77748904	77758110
lnckb.20393	chr16	rs4888670	77749611	HIC_chr16_17211	HIC_chr16_17218	77748904	77758110
lnckb.20393	chr16	rs4888670	77749611	HIC_chr16_17211	HIC_chr16_17220	77748904	77758110
lnckb.20393	chr16	rs4888670	77749611	HIC_chr16_17211	HIC_chr16_17221	77748904	77758110
lnckb.20393	chr16	rs4888670	77749611	HIC_chr16_17211	HIC_chr16_17227	77748904	77758110
lnckb.20410	chr16	rs4334315	79722300	HIC_chr16_17754	HIC_chr16_17738	79719058	79724515
lnckb.20410	chr16	rs4334315	79722300	HIC_chr16_17754	HIC_chr16_17739	79719058	79724515
lnckb.20410	chr16	rs4334315	79722300	HIC_chr16_17754	HIC_chr16_17740	79719058	79724515
lnckb.20410	chr16	rs4334315	79722300	HIC_chr16_17754	HIC_chr16_17743	79719058	79724515
lnckb.20410	chr16	rs4334315	79722300	HIC_chr16_17754	HIC_chr16_17744	79719058	79724515
lnckb.20410	chr16	rs4334315	79722300	HIC_chr16_17754	HIC_chr16_17745	79719058	79724515
lnckb.20410	chr16	rs4334315	79722300	HIC_chr16_17754	HIC_chr16_17746	79719058	79724515
lnckb.20410	chr16	rs4334315	79722300	HIC_chr16_17754	HIC_chr16_17747	79719058	79724515
lnckb.20410	chr16	rs4334315	79722300	HIC_chr16_17754	HIC_chr16_17748	79719058	79724515
lnckb.20410	chr16	rs4334315	79722300	HIC_chr16_17754	HIC_chr16_17750	79719058	79724515
lnckb.20410	chr16	rs4334315	79722300	HIC_chr16_17754	HIC_chr16_17751	79719058	79724515
lnckb.20410	chr16	rs4334315	79722300	HIC_chr16_17754	HIC_chr16_17752	79719058	79724515
lnckb.20410	chr16	rs4334315	79722300	HIC_chr16_17754	HIC_chr16_17756	79719058	79724515
lnckb.20410	chr16	rs4334315	79722300	HIC_chr16_17754	HIC_chr16_17757	79719058	79724515
lnckb.20410	chr16	rs4334315	79722300	HIC_chr16_17754	HIC_chr16_17762	79719058	79724515
lnckb.20410	chr16	rs4334315	79722300	HIC_chr16_17754	HIC_chr16_17763	79719058	79724515
lnckb.20411	chr16	rs4404082	79716615	HIC_chr16_17752	HIC_chr16_17769	79713499	79718005
lnckb.20411	chr16	rs4404082	79716615	HIC_chr16_17752	HIC_chr16_17771	79713499	79718005
lnckb.20473	chr16	rs11641198	83927392	HIC_chr16_18936	HIC_chr16_18911	83927160	83928306
lnckb.20473	chr16	rs11641198	83927392	HIC_chr16_18936	HIC_chr16_18914	83927160	83928306
lnckb.20670	chr16	16_88688837_C_G	88688837	HIC_chr16_19851	HIC_chr16_19844	88688312	88691966
lnckb.20670	chr16	16_88688837_C_G	88688837	HIC_chr16_19851	HIC_chr16_19845	88688312	88691966
lnckb.20670	chr16	16_88688837_C_G	88688837	HIC_chr16_19851	HIC_chr16_19846	88688312	88691966
lnckb.20670	chr16	16_88688837_C_G	88688837	HIC_chr16_19851	HIC_chr16_19847	88688312	88691966
lnckb.20670	chr16	16_88688837_C_G	88688837	HIC_chr16_19851	HIC_chr16_19848	88688312	88691966
lnckb.20670	chr16	16_88688837_C_G	88688837	HIC_chr16_19851	HIC_chr16_19849	88688312	88691966
lnckb.67085	chr16	rs2238378	3143216	HIC_chr16_447	HIC_chr16_451	3131817	3145834
lnckb.67085	chr16	rs2238378	3143216	HIC_chr16_447	HIC_chr16_452	3131817	3145834
lnckb.70654	chr16	rs9928659	85847235	HIC_chr16_19305	HIC_chr16_19301	85842796	85851356
lnckb.70654	chr16	rs9928659	85847235	HIC_chr16_19305	HIC_chr16_19303	85842796	85851356
lnckb.83716	chr16	16_60167_T_C	60167	HIC_chr16_11	HIC_chr16_8	54231	60870
lnckb.20886	chr17	rs10871516	395394	HIC_chr17_62	HIC_chr17_64	384049	401262
lnckb.20886	chr17	rs10871516	395394	HIC_chr17_62	HIC_chr17_65	384049	401262
lnckb.21041	chr17	rs59832416	4605624	HIC_chr17_895	HIC_chr17_873	4597021	4610288
lnckb.21041	chr17	rs59832416	4605624	HIC_chr17_895	HIC_chr17_874	4597021	4610288
lnckb.21041	chr17	rs59832416	4605624	HIC_chr17_895	HIC_chr17_875	4597021	4610288
lnckb.21041	chr17	rs59832416	4605624	HIC_chr17_895	HIC_chr17_876	4597021	4610288
lnckb.21041	chr17	rs59832416	4605624	HIC_chr17_895	HIC_chr17_877	4597021	4610288
lnckb.21128	chr17	rs76444677	6753431	HIC_chr17_1371	HIC_chr17_1352	6752491	6757790
lnckb.21438	chr17	rs9911849	16575740	HIC_chr17_3920	HIC_chr17_3905	16574158	16585149
lnckb.21438	chr17	rs9911849	16575740	HIC_chr17_3920	HIC_chr17_3908	16574158	16585149
lnckb.21438	chr17	rs9911849	16575740	HIC_chr17_3920	HIC_chr17_3910	16574158	16585149
lnckb.21438	chr17	rs9911849	16575740	HIC_chr17_3920	HIC_chr17_3911	16574158	16585149
lnckb.21438	chr17	rs9911849	16575740	HIC_chr17_3920	HIC_chr17_3913	16574158	16585149
lnckb.21438	chr17	rs9911849	16575740	HIC_chr17_3920	HIC_chr17_3914	16574158	16585149
lnckb.21492	chr17	rs4925138	18089479	HIC_chr17_4255	HIC_chr17_4257	18086770	18098679
lnckb.21492	chr17	rs4925138	18089479	HIC_chr17_4255	HIC_chr17_4260	18086770	18098679
lnckb.21492	chr17	rs4925138	18089479	HIC_chr17_4255	HIC_chr17_4261	18086770	18098679
lnckb.21605	chr17	rs2279164	21178007	HIC_chr17_4925	HIC_chr17_4929	21173609	21191327
lnckb.21605	chr17	rs2279164	21178007	HIC_chr17_4925	HIC_chr17_4930	21173609	21191327
lnckb.21605	chr17	rs2279164	21178007	HIC_chr17_4925	HIC_chr17_4932	21173609	21191327
lnckb.21605	chr17	rs2279164	21178007	HIC_chr17_4925	HIC_chr17_4933	21173609	21191327
lnckb.21830	chr17	rs4795725	32945352	HIC_chr17_10768	HIC_chr17_10770	32942294	32948918
lnckb.22459	chr17	rs7210219	45941153	HIC_chr17_13712	HIC_chr17_13616	45940903	45945522
lnckb.22695	chr17	rs7209223	50886628	HIC_chr17_14889	HIC_chr17_14885	50882684	50898914
lnckb.22695	chr17	rs7209223	50886628	HIC_chr17_14889	HIC_chr17_14886	50882684	50898914
lnckb.22697	chr17	17_50898871_A_C	50898871	HIC_chr17_14889	HIC_chr17_14892	50882684	50898914
lnckb.23373	chr17	rs2870777	77668563	HIC_chr17_22055	HIC_chr17_22057	77663033	77670977
lnckb.70897	chr17	rs4792988	43360179	HIC_chr17_13225	HIC_chr17_13216	43353226	43373670
lnckb.70897	chr17	rs4792989	43360184	HIC_chr17_13225	HIC_chr17_13216	43353226	43373670
lnckb.84518	chr17	rs11656321	43362434	HIC_chr17_13225	HIC_chr17_13221	43353226	43373670
lnckb.24154	chr18	18_10555123_T_C	10555123	HIC_chr18_3206	HIC_chr18_3215	10547638	10557465
lnckb.24154	chr18	18_10555123_T_C	10555123	HIC_chr18_3206	HIC_chr18_3218	10547638	10557465
lnckb.24154	chr18	18_10555123_T_C	10555123	HIC_chr18_3206	HIC_chr18_3220	10547638	10557465
lnckb.24154	chr18	18_10555123_T_C	10555123	HIC_chr18_3206	HIC_chr18_3224	10547638	10557465
lnckb.24181	chr18	rs622863	11946740	HIC_chr18_3621	HIC_chr18_3611	11936946	11954906
lnckb.24181	chr18	rs622863	11946740	HIC_chr18_3621	HIC_chr18_3613	11936946	11954906
lnckb.24181	chr18	rs622863	11946740	HIC_chr18_3621	HIC_chr18_3619	11936946	11954906
lnckb.24199	chr18	rs1893193	12574245	HIC_chr18_3779	HIC_chr18_3742	12571636	12593087
lnckb.24199	chr18	rs1893193	12574245	HIC_chr18_3779	HIC_chr18_3747	12571636	12593087
lnckb.24414	chr18	rs16962901	32252184	HIC_chr18_8586	HIC_chr18_8520	32251895	32257214
lnckb.24949	chr18	rs6566816	74596354	HIC_chr18_21758	HIC_chr18_21756	74596122	74598476
lnckb.71160	chr18	18_49653698_C_T	49653698	HIC_chr18_14029	HIC_chr18_14058	49653280	49667163
lnckb.71160	chr18	18_49653861_C_T	49653861	HIC_chr18_14029	HIC_chr18_14058	49653280	49667163
lnckb.71160	chr18	18_49654663_T_C	49654663	HIC_chr18_14029	HIC_chr18_14058	49653280	49667163
lnckb.26287	chr19	rs11666844	27813792	HIC_chr19_5294	HIC_chr19_5288	27808211	27818354
lnckb.26287	chr19	rs7259632	27811290	HIC_chr19_5294	HIC_chr19_5288	27808211	27818354
lnckb.26366	chr19	rs6510245	32401024	HIC_chr19_6581	HIC_chr19_6577	32400381	32403890
lnckb.26366	chr19	rs6510245	32401024	HIC_chr19_6581	HIC_chr19_6578	32400381	32403890
lnckb.26366	chr19	rs6510245	32401024	HIC_chr19_6581	HIC_chr19_6579	32400381	32403890
lnckb.26766	chr19	rs2099361	40992443	HIC_chr19_8245	HIC_chr19_8211	40991535	41001463
lnckb.26817	chr19	19_41963975_T_C	41963975	HIC_chr19_8457	HIC_chr19_8445	41958296	41987849
lnckb.26817	chr19	rs919390	41966898	HIC_chr19_8457	HIC_chr19_8445	41958296	41987849
lnckb.104637	chr2	rs3820897	3594771	HIC_chr2_925	HIC_chr2_922	3592472	3602424
lnckb.29234	chr2	rs1348748	38002275	HIC_chr2_10937	HIC_chr2_10975	38000790	38002894
lnckb.29234	chr2	rs1348748	38002275	HIC_chr2_10937	HIC_chr2_10982	38000790	38002894
lnckb.29234	chr2	rs1348748	38002275	HIC_chr2_10937	HIC_chr2_10985	38000790	38002894
lnckb.29319	chr2	rs737146	42788101	HIC_chr2_12415	HIC_chr2_12418	42777963	42792356
lnckb.29319	chr2	rs737146	42788101	HIC_chr2_12415	HIC_chr2_12419	42777963	42792356
lnckb.29319	chr2	rs737146	42788101	HIC_chr2_12415	HIC_chr2_12420	42777963	42792356
lnckb.29319	chr2	rs737146	42788101	HIC_chr2_12415	HIC_chr2_12422	42777963	42792356
lnckb.29319	chr2	rs737146	42788101	HIC_chr2_12415	HIC_chr2_12424	42777963	42792356
lnckb.29499	chr2	rs72800719	54053058	HIC_chr2_15870	HIC_chr2_15880	54049859	54058299
lnckb.29499	chr2	rs72800719	54053058	HIC_chr2_15870	HIC_chr2_15882	54049859	54058299
lnckb.29499	chr2	rs72800719	54053058	HIC_chr2_15870	HIC_chr2_15885	54049859	54058299
lnckb.29601	chr2	rs10496091	61255126	HIC_chr2_18174	HIC_chr2_18235	61251800	61256710
lnckb.29601	chr2	rs10496091	61255126	HIC_chr2_18174	HIC_chr2_18236	61251800	61256710
lnckb.29601	chr2	rs10496091	61255126	HIC_chr2_18174	HIC_chr2_18237	61251800	61256710
lnckb.29621	chr2	2_62421550_G_A	62421550	HIC_chr2_18456	HIC_chr2_18453	62414066	62430198
lnckb.29621	chr2	2_62421550_G_A	62421550	HIC_chr2_18456	HIC_chr2_18454	62414066	62430198
lnckb.29621	chr2	2_62421550_G_A	62421550	HIC_chr2_18456	HIC_chr2_18458	62414066	62430198
lnckb.29621	chr2	2_62421550_G_A	62421550	HIC_chr2_18456	HIC_chr2_18459	62414066	62430198
lnckb.29621	chr2	2_62421550_G_A	62421550	HIC_chr2_18456	HIC_chr2_18460	62414066	62430198
lnckb.29621	chr2	2_62421550_G_A	62421550	HIC_chr2_18456	HIC_chr2_18461	62414066	62430198
lnckb.29621	chr2	2_62421550_G_A	62421550	HIC_chr2_18456	HIC_chr2_18463	62414066	62430198
lnckb.29621	chr2	2_62421550_G_A	62421550	HIC_chr2_18456	HIC_chr2_18477	62414066	62430198
lnckb.29621	chr2	2_62421550_G_A	62421550	HIC_chr2_18456	HIC_chr2_18484	62414066	62430198
lnckb.29621	chr2	2_62421550_G_A	62421550	HIC_chr2_18456	HIC_chr2_18489	62414066	62430198
lnckb.29621	chr2	2_62421550_G_A	62421550	HIC_chr2_18456	HIC_chr2_18500	62414066	62430198
lnckb.29621	chr2	2_62421550_G_A	62421550	HIC_chr2_18456	HIC_chr2_18519	62414066	62430198
lnckb.29621	chr2	2_62421550_G_A	62421550	HIC_chr2_18456	HIC_chr2_18527	62414066	62430198
lnckb.29621	chr2	2_62421550_G_A	62421550	HIC_chr2_18456	HIC_chr2_18528	62414066	62430198
lnckb.29621	chr2	2_62421550_G_A	62421550	HIC_chr2_18456	HIC_chr2_18529	62414066	62430198
lnckb.29621	chr2	2_62421550_G_A	62421550	HIC_chr2_18456	HIC_chr2_18530	62414066	62430198
lnckb.29621	chr2	2_62421550_G_A	62421550	HIC_chr2_18456	HIC_chr2_18543	62414066	62430198
lnckb.29884	chr2	rs1667618	74120539	HIC_chr2_21847	HIC_chr2_21849	74115122	74125483
lnckb.29884	chr2	rs1667618	74120539	HIC_chr2_21847	HIC_chr2_21850	74115122	74125483
lnckb.29926	chr2	2_74958729_G_T	74958729	HIC_chr2_22077	HIC_chr2_22064	74955919	74964926
lnckb.29926	chr2	rs2129604	74956130	HIC_chr2_22077	HIC_chr2_22064	74955919	74964926
lnckb.29926	chr2	2_74958729_G_T	74958729	HIC_chr2_22077	HIC_chr2_22065	74955919	74964926
lnckb.29926	chr2	rs2129604	74956130	HIC_chr2_22077	HIC_chr2_22065	74955919	74964926
lnckb.29926	chr2	2_74958729_G_T	74958729	HIC_chr2_22077	HIC_chr2_22067	74955919	74964926
lnckb.29926	chr2	rs2129604	74956130	HIC_chr2_22077	HIC_chr2_22067	74955919	74964926
lnckb.29926	chr2	2_74958729_G_T	74958729	HIC_chr2_22077	HIC_chr2_22069	74955919	74964926
lnckb.29926	chr2	rs2129604	74956130	HIC_chr2_22077	HIC_chr2_22069	74955919	74964926
lnckb.29926	chr2	2_74958729_G_T	74958729	HIC_chr2_22077	HIC_chr2_22070	74955919	74964926
lnckb.29926	chr2	rs2129604	74956130	HIC_chr2_22077	HIC_chr2_22070	74955919	74964926
lnckb.29926	chr2	2_74958729_G_T	74958729	HIC_chr2_22077	HIC_chr2_22071	74955919	74964926
lnckb.29926	chr2	rs2129604	74956130	HIC_chr2_22077	HIC_chr2_22071	74955919	74964926
lnckb.29926	chr2	2_74958729_G_T	74958729	HIC_chr2_22077	HIC_chr2_22072	74955919	74964926
lnckb.29926	chr2	rs2129604	74956130	HIC_chr2_22077	HIC_chr2_22072	74955919	74964926
lnckb.29926	chr2	2_74958729_G_T	74958729	HIC_chr2_22077	HIC_chr2_22073	74955919	74964926
lnckb.29926	chr2	rs2129604	74956130	HIC_chr2_22077	HIC_chr2_22073	74955919	74964926
lnckb.29926	chr2	2_74958729_G_T	74958729	HIC_chr2_22077	HIC_chr2_22074	74955919	74964926
lnckb.29926	chr2	rs2129604	74956130	HIC_chr2_22077	HIC_chr2_22074	74955919	74964926
lnckb.30447	chr2	2_108553610_T_C	108553610	HIC_chr2_36000	HIC_chr2_35991	108553432	108554599
lnckb.30447	chr2	2_108553610_T_C	108553610	HIC_chr2_36000	HIC_chr2_35996	108553432	108554599
lnckb.30533	chr2	rs11123144	112646085	HIC_chr2_37127	HIC_chr2_37125	112644909	112648177
lnckb.30576	chr2	rs11123170	113221363	HIC_chr2_37288	HIC_chr2_37296	113219440	113221639
lnckb.30576	chr2	rs11123170	113221363	HIC_chr2_37288	HIC_chr2_37298	113219440	113221639
lnckb.30576	chr2	rs11123170	113221363	HIC_chr2_37288	HIC_chr2_37299	113219440	113221639
lnckb.30576	chr2	rs11123170	113221363	HIC_chr2_37288	HIC_chr2_37300	113219440	113221639
lnckb.31180	chr2	rs4664274	159223463	HIC_chr2_51629	HIC_chr2_51631	159221756	159232061
lnckb.31180	chr2	rs9678325	159226034	HIC_chr2_51629	HIC_chr2_51631	159221756	159232061
lnckb.31209	chr2	rs7309	161236129	HIC_chr2_52295	HIC_chr2_52297	161232310	161237858
lnckb.31209	chr2	rs7309	161236129	HIC_chr2_52295	HIC_chr2_52298	161232310	161237858
lnckb.31209	chr2	rs7309	161236129	HIC_chr2_52295	HIC_chr2_52299	161232310	161237858
lnckb.31209	chr2	rs7309	161236129	HIC_chr2_52295	HIC_chr2_52300	161232310	161237858
lnckb.32035	chr2	rs10932772	218312425	HIC_chr2_70421	HIC_chr2_70411	218311898	218324426
lnckb.32035	chr2	rs10932772	218312425	HIC_chr2_70421	HIC_chr2_70412	218311898	218324426
lnckb.32035	chr2	2_218298113_C_T	218298113	HIC_chr2_70417	HIC_chr2_70411	218296401	218298379
lnckb.72212	chr2	rs11887860	156200672	HIC_chr2_50697	HIC_chr2_50620	156189927	156215579
lnckb.72419	chr2	rs28903684	234040923	HIC_chr2_74897	HIC_chr2_74909	234036576	234046301
lnckb.72419	chr2	rs28903684	234040923	HIC_chr2_74897	HIC_chr2_74913	234036576	234046301
lnckb.72419	chr2	rs28903684	234040923	HIC_chr2_74897	HIC_chr2_74914	234036576	234046301
lnckb.106016	chr20	rs73102674	32002736	HIC_chr20_8643	HIC_chr20_8714	31993827	32007763
lnckb.32816	chr20	rs17287822	3997889	HIC_chr20_868	HIC_chr20_847	3984794	4005258
lnckb.32894	chr20	rs6054847	7249794	HIC_chr20_1799	HIC_chr20_1765	7231997	7255049
lnckb.32894	chr20	rs6054847	7249794	HIC_chr20_1799	HIC_chr20_1769	7231997	7255049
lnckb.32894	chr20	rs6054847	7249794	HIC_chr20_1799	HIC_chr20_1770	7231997	7255049
lnckb.32894	chr20	rs6054847	7249794	HIC_chr20_1799	HIC_chr20_1772	7231997	7255049
lnckb.32894	chr20	rs6054847	7249794	HIC_chr20_1799	HIC_chr20_1774	7231997	7255049
lnckb.32894	chr20	rs6054847	7249794	HIC_chr20_1799	HIC_chr20_1778	7231997	7255049
lnckb.32894	chr20	rs6054847	7249794	HIC_chr20_1799	HIC_chr20_1780	7231997	7255049
lnckb.32894	chr20	rs6054847	7249794	HIC_chr20_1799	HIC_chr20_1781	7231997	7255049
lnckb.32894	chr20	rs6054847	7249794	HIC_chr20_1799	HIC_chr20_1784	7231997	7255049
lnckb.32894	chr20	rs6054847	7249794	HIC_chr20_1799	HIC_chr20_1786	7231997	7255049
lnckb.32894	chr20	rs6054847	7249794	HIC_chr20_1799	HIC_chr20_1789	7231997	7255049
lnckb.32894	chr20	rs6054847	7249794	HIC_chr20_1799	HIC_chr20_1790	7231997	7255049
lnckb.32894	chr20	rs6054847	7249794	HIC_chr20_1799	HIC_chr20_1791	7231997	7255049
lnckb.32894	chr20	rs6054847	7249794	HIC_chr20_1799	HIC_chr20_1792	7231997	7255049
lnckb.32894	chr20	rs6054847	7249794	HIC_chr20_1799	HIC_chr20_1794	7231997	7255049
lnckb.32894	chr20	rs6054847	7249794	HIC_chr20_1799	HIC_chr20_1796	7231997	7255049
lnckb.32894	chr20	rs6054847	7249794	HIC_chr20_1799	HIC_chr20_1797	7231997	7255049
lnckb.33219	chr20	20_25988629_A_G	25988629	HIC_chr20_7475	HIC_chr20_7441	25984006	26001412
lnckb.33219	chr20	20_25988629_A_G	25988629	HIC_chr20_7475	HIC_chr20_7443	25984006	26001412
lnckb.33225	chr20	20_25988629_A_G	25988629	HIC_chr20_7475	HIC_chr20_7478	25984006	26001412
lnckb.33387	chr20	20_35283872_A_C	35283872	HIC_chr20_9323	HIC_chr20_9313	35280928	35300721
lnckb.33387	chr20	20_35283872_A_C	35283872	HIC_chr20_9323	HIC_chr20_9315	35280928	35300721
lnckb.33387	chr20	20_35283872_A_C	35283872	HIC_chr20_9323	HIC_chr20_9317	35280928	35300721
lnckb.33387	chr20	20_35283872_A_C	35283872	HIC_chr20_9323	HIC_chr20_9318	35280928	35300721
lnckb.33387	chr20	20_35283872_A_C	35283872	HIC_chr20_9323	HIC_chr20_9319	35280928	35300721
lnckb.33387	chr20	20_35283872_A_C	35283872	HIC_chr20_9323	HIC_chr20_9320	35280928	35300721
lnckb.33387	chr20	20_35283872_A_C	35283872	HIC_chr20_9323	HIC_chr20_9321	35280928	35300721
lnckb.33798	chr20	20_50312434_A_C	50312434	HIC_chr20_13088	HIC_chr20_13085	50304422	50313948
lnckb.33798	chr20	rs6012899	50311975	HIC_chr20_13088	HIC_chr20_13085	50304422	50313948
lnckb.33798	chr20	20_50312434_A_C	50312434	HIC_chr20_13088	HIC_chr20_13086	50304422	50313948
lnckb.33798	chr20	rs6012899	50311975	HIC_chr20_13088	HIC_chr20_13086	50304422	50313948
lnckb.33800	chr20	20_50312434_A_C	50312434	HIC_chr20_13088	HIC_chr20_13090	50304422	50313948
lnckb.33800	chr20	rs6012899	50311975	HIC_chr20_13088	HIC_chr20_13090	50304422	50313948
lnckb.33800	chr20	20_50312434_A_C	50312434	HIC_chr20_13088	HIC_chr20_13091	50304422	50313948
lnckb.33800	chr20	rs6012899	50311975	HIC_chr20_13088	HIC_chr20_13091	50304422	50313948
lnckb.33822	chr20	rs6096042	50644507	HIC_chr20_13166	HIC_chr20_13168	50642540	50648868
lnckb.33822	chr20	rs6096042	50644507	HIC_chr20_13166	HIC_chr20_13169	50642540	50648868
lnckb.33822	chr20	rs6096042	50644507	HIC_chr20_13166	HIC_chr20_13170	50642540	50648868
lnckb.34018	chr20	20_58697001_C_T	58697001	HIC_chr20_15376	HIC_chr20_15362	58694671	58697697
lnckb.34018	chr20	20_58697001_C_T	58697001	HIC_chr20_15376	HIC_chr20_15363	58694671	58697697
lnckb.34018	chr20	20_58697001_C_T	58697001	HIC_chr20_15376	HIC_chr20_15365	58694671	58697697
lnckb.34018	chr20	20_58697001_C_T	58697001	HIC_chr20_15376	HIC_chr20_15366	58694671	58697697
lnckb.34018	chr20	20_58697001_C_T	58697001	HIC_chr20_15376	HIC_chr20_15367	58694671	58697697
lnckb.34018	chr20	20_58697001_C_T	58697001	HIC_chr20_15376	HIC_chr20_15368	58694671	58697697
lnckb.34018	chr20	20_58697001_C_T	58697001	HIC_chr20_15376	HIC_chr20_15372	58694671	58697697
lnckb.34018	chr20	20_58697001_C_T	58697001	HIC_chr20_15376	HIC_chr20_15373	58694671	58697697
lnckb.34018	chr20	20_58697001_C_T	58697001	HIC_chr20_15376	HIC_chr20_15374	58694671	58697697
lnckb.62967	chr20	rs1884391	1435422	HIC_chr20_289	HIC_chr20_286	1433970	1437584
lnckb.62967	chr20	rs1884391	1435422	HIC_chr20_289	HIC_chr20_287	1433970	1437584
lnckb.34722	chr21	rs2298682	37072590	HIC_chr21_8959	HIC_chr21_8955	37070246	37079349
lnckb.34722	chr21	rs2298682	37072590	HIC_chr21_8959	HIC_chr21_8956	37070246	37079349
lnckb.34812	chr21	rs13046636	41728521	HIC_chr21_10290	HIC_chr21_10288	41726071	41730944
lnckb.72891	chr21	rs3788266	46606442	HIC_chr21_11236	HIC_chr21_11228	46601954	46611668
lnckb.72892	chr21	rs2839366	46606530	HIC_chr21_11236	HIC_chr21_11230	46601954	46611668
lnckb.35147	chr22	rs2587114	17846380	HIC_chr22_1640	HIC_chr22_1697	17845854	17856245
lnckb.35985	chr22	22_42121985_C_G	42121985	HIC_chr22_6958	HIC_chr22_6941	42118712	42133327
lnckb.35985	chr22	22_42121985_C_G	42121985	HIC_chr22_6958	HIC_chr22_6942	42118712	42133327
lnckb.35985	chr22	22_42121985_C_G	42121985	HIC_chr22_6958	HIC_chr22_6943	42118712	42133327
lnckb.35985	chr22	22_42121985_C_G	42121985	HIC_chr22_6958	HIC_chr22_6945	42118712	42133327
lnckb.35985	chr22	22_42121985_C_G	42121985	HIC_chr22_6958	HIC_chr22_6946	42118712	42133327
lnckb.35985	chr22	22_42121985_C_G	42121985	HIC_chr22_6958	HIC_chr22_6947	42118712	42133327
lnckb.35985	chr22	22_42121985_C_G	42121985	HIC_chr22_6958	HIC_chr22_6948	42118712	42133327
lnckb.35985	chr22	22_42121985_C_G	42121985	HIC_chr22_6958	HIC_chr22_6956	42118712	42133327
lnckb.106689	chr3	3_15706073_G_T	15706073	HIC_chr3_4498	HIC_chr3_4599	15703084	15710169
lnckb.106800	chr3	rs2175722	39501936	HIC_chr3_12086	HIC_chr3_12067	39492806	39502861
lnckb.106800	chr3	rs2175722	39501936	HIC_chr3_12086	HIC_chr3_12070	39492806	39502861
lnckb.36447	chr3	rs4685795	493213	HIC_chr3_157	HIC_chr3_172	489745	496123
lnckb.36447	chr3	rs9827337	492320	HIC_chr3_157	HIC_chr3_172	489745	496123
lnckb.36447	chr3	rs4685795	493213	HIC_chr3_157	HIC_chr3_173	489745	496123
lnckb.36447	chr3	rs9827337	492320	HIC_chr3_157	HIC_chr3_173	489745	496123
lnckb.36447	chr3	rs4685795	493213	HIC_chr3_157	HIC_chr3_176	489745	496123
lnckb.36447	chr3	rs9827337	492320	HIC_chr3_157	HIC_chr3_176	489745	496123
lnckb.36447	chr3	rs4685795	493213	HIC_chr3_157	HIC_chr3_177	489745	496123
lnckb.36447	chr3	rs9827337	492320	HIC_chr3_157	HIC_chr3_177	489745	496123
lnckb.36447	chr3	rs4685795	493213	HIC_chr3_157	HIC_chr3_180	489745	496123
lnckb.36447	chr3	rs9827337	492320	HIC_chr3_157	HIC_chr3_180	489745	496123
lnckb.36447	chr3	rs4685795	493213	HIC_chr3_157	HIC_chr3_184	489745	496123
lnckb.36447	chr3	rs9827337	492320	HIC_chr3_157	HIC_chr3_184	489745	496123
lnckb.36447	chr3	rs4685795	493213	HIC_chr3_157	HIC_chr3_185	489745	496123
lnckb.36447	chr3	rs9827337	492320	HIC_chr3_157	HIC_chr3_185	489745	496123
lnckb.36447	chr3	rs4685795	493213	HIC_chr3_157	HIC_chr3_186	489745	496123
lnckb.36447	chr3	rs9827337	492320	HIC_chr3_157	HIC_chr3_186	489745	496123
lnckb.36447	chr3	rs4685795	493213	HIC_chr3_157	HIC_chr3_187	489745	496123
lnckb.36447	chr3	rs9827337	492320	HIC_chr3_157	HIC_chr3_187	489745	496123
lnckb.36447	chr3	rs4685795	493213	HIC_chr3_157	HIC_chr3_190	489745	496123
lnckb.36447	chr3	rs9827337	492320	HIC_chr3_157	HIC_chr3_190	489745	496123
lnckb.36447	chr3	rs4685795	493213	HIC_chr3_157	HIC_chr3_195	489745	496123
lnckb.36447	chr3	rs9827337	492320	HIC_chr3_157	HIC_chr3_195	489745	496123
lnckb.36447	chr3	rs4685795	493213	HIC_chr3_157	HIC_chr3_196	489745	496123
lnckb.36447	chr3	rs9827337	492320	HIC_chr3_157	HIC_chr3_196	489745	496123
lnckb.36447	chr3	rs4685795	493213	HIC_chr3_157	HIC_chr3_197	489745	496123
lnckb.36447	chr3	rs9827337	492320	HIC_chr3_157	HIC_chr3_197	489745	496123
lnckb.36447	chr3	rs4685795	493213	HIC_chr3_157	HIC_chr3_200	489745	496123
lnckb.36447	chr3	rs9827337	492320	HIC_chr3_157	HIC_chr3_200	489745	496123
lnckb.36447	chr3	rs4685795	493213	HIC_chr3_157	HIC_chr3_207	489745	496123
lnckb.36447	chr3	rs9827337	492320	HIC_chr3_157	HIC_chr3_207	489745	496123
lnckb.36447	chr3	rs4685795	493213	HIC_chr3_157	HIC_chr3_208	489745	496123
lnckb.36447	chr3	rs9827337	492320	HIC_chr3_157	HIC_chr3_208	489745	496123
lnckb.36447	chr3	rs4685795	493213	HIC_chr3_157	HIC_chr3_209	489745	496123
lnckb.36447	chr3	rs9827337	492320	HIC_chr3_157	HIC_chr3_209	489745	496123
lnckb.36447	chr3	rs4685795	493213	HIC_chr3_157	HIC_chr3_210	489745	496123
lnckb.36447	chr3	rs9827337	492320	HIC_chr3_157	HIC_chr3_210	489745	496123
lnckb.36447	chr3	rs4685795	493213	HIC_chr3_157	HIC_chr3_212	489745	496123
lnckb.36447	chr3	rs9827337	492320	HIC_chr3_157	HIC_chr3_212	489745	496123
lnckb.36447	chr3	rs4685795	493213	HIC_chr3_157	HIC_chr3_216	489745	496123
lnckb.36447	chr3	rs9827337	492320	HIC_chr3_157	HIC_chr3_216	489745	496123
lnckb.36447	chr3	rs4685795	493213	HIC_chr3_157	HIC_chr3_220	489745	496123
lnckb.36447	chr3	rs9827337	492320	HIC_chr3_157	HIC_chr3_220	489745	496123
lnckb.36447	chr3	rs4685795	493213	HIC_chr3_157	HIC_chr3_221	489745	496123
lnckb.36447	chr3	rs9827337	492320	HIC_chr3_157	HIC_chr3_221	489745	496123
lnckb.36447	chr3	rs4685795	493213	HIC_chr3_157	HIC_chr3_226	489745	496123
lnckb.36447	chr3	rs9827337	492320	HIC_chr3_157	HIC_chr3_226	489745	496123
lnckb.36447	chr3	rs4685795	493213	HIC_chr3_157	HIC_chr3_230	489745	496123
lnckb.36447	chr3	rs9827337	492320	HIC_chr3_157	HIC_chr3_230	489745	496123
lnckb.36447	chr3	rs4685795	493213	HIC_chr3_157	HIC_chr3_231	489745	496123
lnckb.36447	chr3	rs9827337	492320	HIC_chr3_157	HIC_chr3_231	489745	496123
lnckb.36447	chr3	rs4685795	493213	HIC_chr3_157	HIC_chr3_232	489745	496123
lnckb.36447	chr3	rs9827337	492320	HIC_chr3_157	HIC_chr3_232	489745	496123
lnckb.36447	chr3	rs4685795	493213	HIC_chr3_157	HIC_chr3_233	489745	496123
lnckb.36447	chr3	rs9827337	492320	HIC_chr3_157	HIC_chr3_233	489745	496123
lnckb.36447	chr3	rs4685795	493213	HIC_chr3_157	HIC_chr3_234	489745	496123
lnckb.36447	chr3	rs9827337	492320	HIC_chr3_157	HIC_chr3_234	489745	496123
lnckb.36447	chr3	rs4685795	493213	HIC_chr3_157	HIC_chr3_238	489745	496123
lnckb.36447	chr3	rs9827337	492320	HIC_chr3_157	HIC_chr3_238	489745	496123
lnckb.36447	chr3	rs4685795	493213	HIC_chr3_157	HIC_chr3_244	489745	496123
lnckb.36447	chr3	rs9827337	492320	HIC_chr3_157	HIC_chr3_244	489745	496123
lnckb.36447	chr3	rs4685795	493213	HIC_chr3_157	HIC_chr3_247	489745	496123
lnckb.36447	chr3	rs9827337	492320	HIC_chr3_157	HIC_chr3_247	489745	496123
lnckb.36447	chr3	rs4685795	493213	HIC_chr3_157	HIC_chr3_248	489745	496123
lnckb.36447	chr3	rs9827337	492320	HIC_chr3_157	HIC_chr3_248	489745	496123
lnckb.36448	chr3	3_492375_T_C	492375	HIC_chr3_157	HIC_chr3_282	489745	496123
lnckb.36448	chr3	rs4685795	493213	HIC_chr3_157	HIC_chr3_282	489745	496123
lnckb.36536	chr3	rs2596913	9394788	HIC_chr3_2976	HIC_chr3_2973	9393645	9399663
lnckb.36536	chr3	rs2596913	9394788	HIC_chr3_2976	HIC_chr3_2974	9393645	9399663
lnckb.37515	chr3	rs3792400	58575821	HIC_chr3_17076	HIC_chr3_17079	58568550	58577643
lnckb.37515	chr3	rs3792400	58575821	HIC_chr3_17076	HIC_chr3_17081	58568550	58577643
lnckb.37515	chr3	rs3792400	58575821	HIC_chr3_17076	HIC_chr3_17082	58568550	58577643
lnckb.37515	chr3	rs3792400	58575821	HIC_chr3_17076	HIC_chr3_17083	58568550	58577643
lnckb.37515	chr3	rs3792400	58575821	HIC_chr3_17076	HIC_chr3_17084	58568550	58577643
lnckb.37515	chr3	rs3792400	58575821	HIC_chr3_17076	HIC_chr3_17085	58568550	58577643
lnckb.38272	chr3	rs2720269	127592355	HIC_chr3_39574	HIC_chr3_39562	127591563	127592981
lnckb.38272	chr3	rs2720269	127592355	HIC_chr3_39574	HIC_chr3_39567	127591563	127592981
lnckb.38415	chr3	3_133760386_A_G	133760386	HIC_chr3_41334	HIC_chr3_41343	133760001	133761286
lnckb.38415	chr3	3_133760386_A_G	133760386	HIC_chr3_41334	HIC_chr3_41344	133760001	133761286
lnckb.38415	chr3	3_133760386_A_G	133760386	HIC_chr3_41334	HIC_chr3_41346	133760001	133761286
lnckb.38415	chr3	3_133760386_A_G	133760386	HIC_chr3_41334	HIC_chr3_41351	133760001	133761286
lnckb.38415	chr3	3_133760386_A_G	133760386	HIC_chr3_41334	HIC_chr3_41353	133760001	133761286
lnckb.38415	chr3	3_133760386_A_G	133760386	HIC_chr3_41334	HIC_chr3_41354	133760001	133761286
lnckb.38559	chr3	rs4683438	142933717	HIC_chr3_44010	HIC_chr3_44017	142932189	142936252
lnckb.38559	chr3	rs4683438	142933717	HIC_chr3_44010	HIC_chr3_44018	142932189	142936252
lnckb.38559	chr3	rs4683438	142933717	HIC_chr3_44010	HIC_chr3_44020	142932189	142936252
lnckb.38559	chr3	rs4683438	142933717	HIC_chr3_44010	HIC_chr3_44021	142932189	142936252
lnckb.38559	chr3	rs4683438	142933717	HIC_chr3_44010	HIC_chr3_44022	142932189	142936252
lnckb.38559	chr3	rs4683438	142933717	HIC_chr3_44010	HIC_chr3_44025	142932189	142936252
lnckb.38559	chr3	rs4683438	142933717	HIC_chr3_44010	HIC_chr3_44029	142932189	142936252
lnckb.38974	chr3	rs234040	172596534	HIC_chr3_53646	HIC_chr3_53635	172595658	172600514
lnckb.38974	chr3	rs234040	172596534	HIC_chr3_53646	HIC_chr3_53637	172595658	172600514
lnckb.38974	chr3	rs234040	172596534	HIC_chr3_53646	HIC_chr3_53638	172595658	172600514
lnckb.38974	chr3	rs234040	172596534	HIC_chr3_53646	HIC_chr3_53640	172595658	172600514
lnckb.38974	chr3	rs234040	172596534	HIC_chr3_53646	HIC_chr3_53641	172595658	172600514
lnckb.38974	chr3	rs234040	172596534	HIC_chr3_53646	HIC_chr3_53643	172595658	172600514
lnckb.38974	chr3	rs234040	172596534	HIC_chr3_53646	HIC_chr3_53644	172595658	172600514
lnckb.39110	chr3	rs11918588	183883927	HIC_chr3_57154	HIC_chr3_57038	183883076	183893036
lnckb.39110	chr3	rs11918588	183883927	HIC_chr3_57154	HIC_chr3_57040	183883076	183893036
lnckb.39401	chr3	3_195790253_G_A	195790253	HIC_chr3_60710	HIC_chr3_60685	195768454	195794866
lnckb.39401	chr3	rs148234898	195955904	HIC_chr3_60741	HIC_chr3_60686	195955459	195959826
lnckb.39423	chr3	rs17788379	196050340	HIC_chr3_60757	HIC_chr3_60752	196045227	196050434
lnckb.39423	chr3	rs17788379	196050340	HIC_chr3_60757	HIC_chr3_60754	196045227	196050434
lnckb.39423	chr3	rs17788379	196050340	HIC_chr3_60757	HIC_chr3_60755	196045227	196050434
lnckb.63691	chr3	rs6766571	16052355	HIC_chr3_4616	HIC_chr3_4618	16042092	16055154
lnckb.63691	chr3	rs6766571	16052355	HIC_chr3_4616	HIC_chr3_4619	16042092	16055154
lnckb.73369	chr3	3_125208132_A_G	125208132	HIC_chr3_38950	HIC_chr3_38917	125206220	125209262
lnckb.73369	chr3	rs11718838	125207848	HIC_chr3_38950	HIC_chr3_38917	125206220	125209262
lnckb.73369	chr3	3_125208132_A_G	125208132	HIC_chr3_38950	HIC_chr3_38918	125206220	125209262
lnckb.73369	chr3	rs11718838	125207848	HIC_chr3_38950	HIC_chr3_38918	125206220	125209262
lnckb.73369	chr3	3_125208132_A_G	125208132	HIC_chr3_38950	HIC_chr3_38919	125206220	125209262
lnckb.73369	chr3	rs11718838	125207848	HIC_chr3_38950	HIC_chr3_38919	125206220	125209262
lnckb.73369	chr3	3_125208132_A_G	125208132	HIC_chr3_38950	HIC_chr3_38920	125206220	125209262
lnckb.73369	chr3	rs11718838	125207848	HIC_chr3_38950	HIC_chr3_38920	125206220	125209262
lnckb.90042	chr3	3_196488789_G_A	196488789	HIC_chr3_60874	HIC_chr3_60860	196486738	196501941
lnckb.90042	chr3	3_196488789_G_A	196488789	HIC_chr3_60874	HIC_chr3_60861	196486738	196501941
lnckb.90042	chr3	3_196488789_G_A	196488789	HIC_chr3_60874	HIC_chr3_60862	196486738	196501941
lnckb.90042	chr3	3_196488789_G_A	196488789	HIC_chr3_60874	HIC_chr3_60864	196486738	196501941
lnckb.107947	chr4	4_75494835_C_G	75494835	HIC_chr4_21941	HIC_chr4_21924	75494044	75498955
lnckb.107947	chr4	4_75494835_C_G	75494835	HIC_chr4_21941	HIC_chr4_21926	75494044	75498955
lnckb.108051	chr4	rs2276971	108751038	HIC_chr4_32824	HIC_chr4_32817	108748631	108751407
lnckb.108051	chr4	rs1377211	108752684	HIC_chr4_32826	HIC_chr4_32817	108752030	108756381
lnckb.108051	chr4	rs2276971	108751038	HIC_chr4_32824	HIC_chr4_32818	108748631	108751407
lnckb.108051	chr4	rs1377211	108752684	HIC_chr4_32826	HIC_chr4_32818	108752030	108756381
lnckb.108051	chr4	rs2276971	108751038	HIC_chr4_32824	HIC_chr4_32819	108748631	108751407
lnckb.108051	chr4	rs1377211	108752684	HIC_chr4_32826	HIC_chr4_32819	108752030	108756381
lnckb.39612	chr4	4_688151_T_C	688151	HIC_chr4_165	HIC_chr4_162	677175	692606
lnckb.39653	chr4	rs2878539	1250089	HIC_chr4_254	HIC_chr4_256	1243971	1253321
lnckb.39850	chr4	rs9291391	8393538	HIC_chr4_1744	HIC_chr4_1720	8386265	8398816
lnckb.39850	chr4	rs9291391	8393538	HIC_chr4_1744	HIC_chr4_1721	8386265	8398816
lnckb.39854	chr4	rs7809	8366706	HIC_chr4_1741	HIC_chr4_1738	8365379	8374506
lnckb.39854	chr4	rs7809	8366706	HIC_chr4_1741	HIC_chr4_1739	8365379	8374506
lnckb.40429	chr4	rs36110240	55350848	HIC_chr4_15619	HIC_chr4_15624	55349717	55355831
lnckb.40429	chr4	rs2412648	55454900	HIC_chr4_15642	HIC_chr4_15624	55446878	55455130
lnckb.40429	chr4	rs36110240	55350848	HIC_chr4_15619	HIC_chr4_15625	55349717	55355831
lnckb.40429	chr4	rs2412648	55454900	HIC_chr4_15642	HIC_chr4_15626	55446878	55455130
lnckb.40519	chr4	4_67522870_T_C	67522870	HIC_chr4_19396	HIC_chr4_19368	67517574	67536638
lnckb.41200	chr4	rs11724758	119318723	HIC_chr4_36263	HIC_chr4_36290	119310776	119320817
lnckb.41319	chr4	rs17013446	128553383	HIC_chr4_39324	HIC_chr4_39319	128552860	128555299
lnckb.41319	chr4	rs17013446	128553383	HIC_chr4_39324	HIC_chr4_39320	128552860	128555299
lnckb.41319	chr4	rs17013446	128553383	HIC_chr4_39324	HIC_chr4_39321	128552860	128555299
lnckb.41319	chr4	rs17013446	128553383	HIC_chr4_39324	HIC_chr4_39322	128552860	128555299
lnckb.41434	chr4	4_140250607_G_C	140250607	HIC_chr4_43050	HIC_chr4_42901	140247577	140254234
lnckb.41483	chr4	rs924234	143706799	HIC_chr4_44192	HIC_chr4_44257	143692627	143710183
lnckb.41483	chr4	rs924234	143706799	HIC_chr4_44192	HIC_chr4_44260	143692627	143710183
lnckb.41483	chr4	rs924234	143706799	HIC_chr4_44192	HIC_chr4_44261	143692627	143710183
lnckb.41483	chr4	rs924234	143706799	HIC_chr4_44192	HIC_chr4_44272	143692627	143710183
lnckb.41657	chr4	rs1490556	156330825	HIC_chr4_48190	HIC_chr4_48184	156329922	156332523
lnckb.41657	chr4	rs1490556	156330825	HIC_chr4_48190	HIC_chr4_48185	156329922	156332523
lnckb.41657	chr4	rs1490556	156330825	HIC_chr4_48190	HIC_chr4_48186	156329922	156332523
lnckb.41657	chr4	rs1490556	156330825	HIC_chr4_48190	HIC_chr4_48187	156329922	156332523
lnckb.41657	chr4	rs1490556	156330825	HIC_chr4_48190	HIC_chr4_48188	156329922	156332523
lnckb.41955	chr4	4_184281971_G_A	184281971	HIC_chr4_57112	HIC_chr4_57104	184279650	184287264
lnckb.41955	chr4	4_184281971_G_A	184281971	HIC_chr4_57112	HIC_chr4_57106	184279650	184287264
lnckb.41955	chr4	4_184281971_G_A	184281971	HIC_chr4_57112	HIC_chr4_57107	184279650	184287264
lnckb.41955	chr4	4_184281971_G_A	184281971	HIC_chr4_57112	HIC_chr4_57109	184279650	184287264
lnckb.41955	chr4	4_184281971_G_A	184281971	HIC_chr4_57112	HIC_chr4_57110	184279650	184287264
lnckb.41962	chr4	rs13119830	184363043	HIC_chr4_57139	HIC_chr4_57130	184361551	184365045
lnckb.41962	chr4	rs13119830	184363043	HIC_chr4_57139	HIC_chr4_57134	184361551	184365045
lnckb.41962	chr4	rs13119830	184363043	HIC_chr4_57139	HIC_chr4_57135	184361551	184365045
lnckb.73644	chr4	rs78229354	12952006	HIC_chr4_3038	HIC_chr4_3010	12943770	12953551
lnckb.73644	chr4	rs78229354	12952006	HIC_chr4_3038	HIC_chr4_3011	12943770	12953551
lnckb.73644	chr4	rs78229354	12952006	HIC_chr4_3038	HIC_chr4_3012	12943770	12953551
lnckb.73689	chr4	rs959556	38193436	HIC_chr4_11117	HIC_chr4_11121	38190177	38195968
lnckb.91253	chr4	rs7695731	183441885	HIC_chr4_56883	HIC_chr4_56886	183441178	183443359
lnckb.91253	chr4	rs7695731	183441885	HIC_chr4_56883	HIC_chr4_56887	183441178	183443359
lnckb.91253	chr4	rs7695731	183441885	HIC_chr4_56883	HIC_chr4_56888	183441178	183443359
lnckb.42285	chr5	5_6602555_G_C	6602555	HIC_chr5_1712	HIC_chr5_1710	6599496	6613572
lnckb.42557	chr5	rs3756663	33440200	HIC_chr5_9853	HIC_chr5_9848	33439402	33444684
lnckb.42557	chr5	rs3756663	33440200	HIC_chr5_9853	HIC_chr5_9849	33439402	33444684
lnckb.42557	chr5	rs3756663	33440200	HIC_chr5_9853	HIC_chr5_9850	33439402	33444684
lnckb.42557	chr5	rs3756663	33440200	HIC_chr5_9853	HIC_chr5_9851	33439402	33444684
lnckb.42652	chr5	5_38856560_A_G	38856560	HIC_chr5_11680	HIC_chr5_11626	38853900	38869849
lnckb.42652	chr5	5_38856560_A_G	38856560	HIC_chr5_11680	HIC_chr5_11633	38853900	38869849
lnckb.42652	chr5	5_38856560_A_G	38856560	HIC_chr5_11680	HIC_chr5_11638	38853900	38869849
lnckb.42652	chr5	5_38856560_A_G	38856560	HIC_chr5_11680	HIC_chr5_11640	38853900	38869849
lnckb.42652	chr5	5_38856560_A_G	38856560	HIC_chr5_11680	HIC_chr5_11645	38853900	38869849
lnckb.42652	chr5	5_38856560_A_G	38856560	HIC_chr5_11680	HIC_chr5_11647	38853900	38869849
lnckb.42652	chr5	5_38856560_A_G	38856560	HIC_chr5_11680	HIC_chr5_11653	38853900	38869849
lnckb.42652	chr5	5_38856560_A_G	38856560	HIC_chr5_11680	HIC_chr5_11655	38853900	38869849
lnckb.42652	chr5	5_38856560_A_G	38856560	HIC_chr5_11680	HIC_chr5_11656	38853900	38869849
lnckb.42652	chr5	5_38856560_A_G	38856560	HIC_chr5_11680	HIC_chr5_11657	38853900	38869849
lnckb.42652	chr5	5_38856560_A_G	38856560	HIC_chr5_11680	HIC_chr5_11658	38853900	38869849
lnckb.42652	chr5	5_38856560_A_G	38856560	HIC_chr5_11680	HIC_chr5_11662	38853900	38869849
lnckb.42652	chr5	5_38856560_A_G	38856560	HIC_chr5_11680	HIC_chr5_11671	38853900	38869849
lnckb.42652	chr5	5_38856560_A_G	38856560	HIC_chr5_11680	HIC_chr5_11672	38853900	38869849
lnckb.42652	chr5	5_38856560_A_G	38856560	HIC_chr5_11680	HIC_chr5_11674	38853900	38869849
lnckb.42652	chr5	5_38856560_A_G	38856560	HIC_chr5_11680	HIC_chr5_11675	38853900	38869849
lnckb.42652	chr5	5_38856560_A_G	38856560	HIC_chr5_11680	HIC_chr5_11676	38853900	38869849
lnckb.42652	chr5	5_38856560_A_G	38856560	HIC_chr5_11680	HIC_chr5_11677	38853900	38869849
lnckb.42652	chr5	5_38856560_A_G	38856560	HIC_chr5_11680	HIC_chr5_11678	38853900	38869849
lnckb.42728	chr5	rs13171192	43102566	HIC_chr5_13134	HIC_chr5_13102	43101516	43107244
lnckb.42795	chr5	rs1499279	52810444	HIC_chr5_15876	HIC_chr5_15831	52810096	52812368
lnckb.42795	chr5	rs1499279	52810444	HIC_chr5_15876	HIC_chr5_15836	52810096	52812368
lnckb.42795	chr5	rs6887358	52818868	HIC_chr5_15880	HIC_chr5_15832	52817512	52823065
lnckb.42795	chr5	rs6887358	52818868	HIC_chr5_15880	HIC_chr5_15834	52817512	52823065
lnckb.42795	chr5	rs6887358	52818868	HIC_chr5_15880	HIC_chr5_15836	52817512	52823065
lnckb.43279	chr5	5_81304800_C_G	81304800	HIC_chr5_24788	HIC_chr5_24763	81297889	81308419
lnckb.43279	chr5	5_81304800_C_G	81304800	HIC_chr5_24788	HIC_chr5_24764	81297889	81308419
lnckb.43279	chr5	5_81304800_C_G	81304800	HIC_chr5_24788	HIC_chr5_24765	81297889	81308419
lnckb.43279	chr5	5_81304800_C_G	81304800	HIC_chr5_24788	HIC_chr5_24766	81297889	81308419
lnckb.43279	chr5	5_81304800_C_G	81304800	HIC_chr5_24788	HIC_chr5_24768	81297889	81308419
lnckb.43279	chr5	5_81304800_C_G	81304800	HIC_chr5_24788	HIC_chr5_24771	81297889	81308419
lnckb.43279	chr5	5_81304800_C_G	81304800	HIC_chr5_24788	HIC_chr5_24773	81297889	81308419
lnckb.43279	chr5	5_81304800_C_G	81304800	HIC_chr5_24788	HIC_chr5_24774	81297889	81308419
lnckb.43279	chr5	5_81304800_C_G	81304800	HIC_chr5_24788	HIC_chr5_24775	81297889	81308419
lnckb.43279	chr5	5_81304800_C_G	81304800	HIC_chr5_24788	HIC_chr5_24776	81297889	81308419
lnckb.43279	chr5	5_81304800_C_G	81304800	HIC_chr5_24788	HIC_chr5_24777	81297889	81308419
lnckb.43279	chr5	5_81304800_C_G	81304800	HIC_chr5_24788	HIC_chr5_24778	81297889	81308419
lnckb.43279	chr5	5_81304800_C_G	81304800	HIC_chr5_24788	HIC_chr5_24780	81297889	81308419
lnckb.43279	chr5	5_81304800_C_G	81304800	HIC_chr5_24788	HIC_chr5_24785	81297889	81308419
lnckb.43279	chr5	5_81304800_C_G	81304800	HIC_chr5_24788	HIC_chr5_24786	81297889	81308419
lnckb.43459	chr5	rs10065122	96274816	HIC_chr5_29680	HIC_chr5_29573	96273310	96276571
lnckb.43459	chr5	rs10065122	96274816	HIC_chr5_29680	HIC_chr5_29574	96273310	96276571
lnckb.43459	chr5	rs10065122	96274816	HIC_chr5_29680	HIC_chr5_29582	96273310	96276571
lnckb.43459	chr5	rs10065122	96274816	HIC_chr5_29680	HIC_chr5_29585	96273310	96276571
lnckb.43459	chr5	rs10065122	96274816	HIC_chr5_29680	HIC_chr5_29586	96273310	96276571
lnckb.43459	chr5	rs10065122	96274816	HIC_chr5_29680	HIC_chr5_29588	96273310	96276571
lnckb.43459	chr5	rs10065122	96274816	HIC_chr5_29680	HIC_chr5_29593	96273310	96276571
lnckb.43459	chr5	rs10065122	96274816	HIC_chr5_29680	HIC_chr5_29594	96273310	96276571
lnckb.43459	chr5	rs10065122	96274816	HIC_chr5_29680	HIC_chr5_29598	96273310	96276571
lnckb.43459	chr5	rs10065122	96274816	HIC_chr5_29680	HIC_chr5_29604	96273310	96276571
lnckb.43459	chr5	rs10065122	96274816	HIC_chr5_29680	HIC_chr5_29608	96273310	96276571
lnckb.43459	chr5	rs10065122	96274816	HIC_chr5_29680	HIC_chr5_29614	96273310	96276571
lnckb.43459	chr5	rs10065122	96274816	HIC_chr5_29680	HIC_chr5_29617	96273310	96276571
lnckb.43459	chr5	rs10065122	96274816	HIC_chr5_29680	HIC_chr5_29619	96273310	96276571
lnckb.43459	chr5	rs10065122	96274816	HIC_chr5_29680	HIC_chr5_29621	96273310	96276571
lnckb.43459	chr5	rs10065122	96274816	HIC_chr5_29680	HIC_chr5_29622	96273310	96276571
lnckb.43459	chr5	rs10065122	96274816	HIC_chr5_29680	HIC_chr5_29625	96273310	96276571
lnckb.43459	chr5	rs10065122	96274816	HIC_chr5_29680	HIC_chr5_29629	96273310	96276571
lnckb.43459	chr5	rs10065122	96274816	HIC_chr5_29680	HIC_chr5_29630	96273310	96276571
lnckb.43459	chr5	rs10065122	96274816	HIC_chr5_29680	HIC_chr5_29632	96273310	96276571
lnckb.43459	chr5	rs10065122	96274816	HIC_chr5_29680	HIC_chr5_29634	96273310	96276571
lnckb.43459	chr5	rs10065122	96274816	HIC_chr5_29680	HIC_chr5_29636	96273310	96276571
lnckb.43459	chr5	rs10065122	96274816	HIC_chr5_29680	HIC_chr5_29637	96273310	96276571
lnckb.43459	chr5	rs10065122	96274816	HIC_chr5_29680	HIC_chr5_29639	96273310	96276571
lnckb.43459	chr5	rs10065122	96274816	HIC_chr5_29680	HIC_chr5_29640	96273310	96276571
lnckb.43459	chr5	rs10065122	96274816	HIC_chr5_29680	HIC_chr5_29641	96273310	96276571
lnckb.43459	chr5	rs10065122	96274816	HIC_chr5_29680	HIC_chr5_29643	96273310	96276571
lnckb.43459	chr5	rs10065122	96274816	HIC_chr5_29680	HIC_chr5_29648	96273310	96276571
lnckb.43459	chr5	rs10065122	96274816	HIC_chr5_29680	HIC_chr5_29649	96273310	96276571
lnckb.43459	chr5	rs10065122	96274816	HIC_chr5_29680	HIC_chr5_29650	96273310	96276571
lnckb.43459	chr5	rs10065122	96274816	HIC_chr5_29680	HIC_chr5_29652	96273310	96276571
lnckb.43459	chr5	rs10065122	96274816	HIC_chr5_29680	HIC_chr5_29654	96273310	96276571
lnckb.43459	chr5	rs10065122	96274816	HIC_chr5_29680	HIC_chr5_29655	96273310	96276571
lnckb.43459	chr5	rs10065122	96274816	HIC_chr5_29680	HIC_chr5_29656	96273310	96276571
lnckb.43459	chr5	rs10065122	96274816	HIC_chr5_29680	HIC_chr5_29657	96273310	96276571
lnckb.43459	chr5	rs10065122	96274816	HIC_chr5_29680	HIC_chr5_29664	96273310	96276571
lnckb.43459	chr5	rs10065122	96274816	HIC_chr5_29680	HIC_chr5_29665	96273310	96276571
lnckb.43459	chr5	rs10065122	96274816	HIC_chr5_29680	HIC_chr5_29666	96273310	96276571
lnckb.43459	chr5	rs10065122	96274816	HIC_chr5_29680	HIC_chr5_29667	96273310	96276571
lnckb.43459	chr5	rs10065122	96274816	HIC_chr5_29680	HIC_chr5_29668	96273310	96276571
lnckb.43459	chr5	rs10065122	96274816	HIC_chr5_29680	HIC_chr5_29669	96273310	96276571
lnckb.43459	chr5	rs10065122	96274816	HIC_chr5_29680	HIC_chr5_29670	96273310	96276571
lnckb.43459	chr5	rs10065122	96274816	HIC_chr5_29680	HIC_chr5_29671	96273310	96276571
lnckb.43459	chr5	rs10065122	96274816	HIC_chr5_29680	HIC_chr5_29672	96273310	96276571
lnckb.43459	chr5	rs10065122	96274816	HIC_chr5_29680	HIC_chr5_29673	96273310	96276571
lnckb.43459	chr5	rs10065122	96274816	HIC_chr5_29680	HIC_chr5_29674	96273310	96276571
lnckb.43459	chr5	rs10065122	96274816	HIC_chr5_29680	HIC_chr5_29677	96273310	96276571
lnckb.43459	chr5	rs10065122	96274816	HIC_chr5_29680	HIC_chr5_29678	96273310	96276571
lnckb.43459	chr5	rs10065122	96274816	HIC_chr5_29680	HIC_chr5_29683	96273310	96276571
lnckb.43459	chr5	rs10065122	96274816	HIC_chr5_29680	HIC_chr5_29684	96273310	96276571
lnckb.43459	chr5	rs10065122	96274816	HIC_chr5_29680	HIC_chr5_29691	96273310	96276571
lnckb.43459	chr5	rs10065122	96274816	HIC_chr5_29680	HIC_chr5_29694	96273310	96276571
lnckb.43459	chr5	rs10065122	96274816	HIC_chr5_29680	HIC_chr5_29696	96273310	96276571
lnckb.43459	chr5	rs10065122	96274816	HIC_chr5_29680	HIC_chr5_29697	96273310	96276571
lnckb.43459	chr5	rs10065122	96274816	HIC_chr5_29680	HIC_chr5_29698	96273310	96276571
lnckb.43459	chr5	rs10065122	96274816	HIC_chr5_29680	HIC_chr5_29716	96273310	96276571
lnckb.43459	chr5	rs10065122	96274816	HIC_chr5_29680	HIC_chr5_29724	96273310	96276571
lnckb.43459	chr5	rs10065122	96274816	HIC_chr5_29680	HIC_chr5_29730	96273310	96276571
lnckb.43459	chr5	rs10065122	96274816	HIC_chr5_29680	HIC_chr5_29731	96273310	96276571
lnckb.43459	chr5	rs10065122	96274816	HIC_chr5_29680	HIC_chr5_29755	96273310	96276571
lnckb.43459	chr5	rs10065122	96274816	HIC_chr5_29680	HIC_chr5_29758	96273310	96276571
lnckb.43459	chr5	rs10065122	96274816	HIC_chr5_29680	HIC_chr5_29765	96273310	96276571
lnckb.43459	chr5	rs10065122	96274816	HIC_chr5_29680	HIC_chr5_29766	96273310	96276571
lnckb.43459	chr5	rs10065122	96274816	HIC_chr5_29680	HIC_chr5_29776	96273310	96276571
lnckb.43459	chr5	rs10065122	96274816	HIC_chr5_29680	HIC_chr5_29777	96273310	96276571
lnckb.43459	chr5	rs10065122	96274816	HIC_chr5_29680	HIC_chr5_29780	96273310	96276571
lnckb.43459	chr5	rs10065122	96274816	HIC_chr5_29680	HIC_chr5_29784	96273310	96276571
lnckb.43459	chr5	rs10065122	96274816	HIC_chr5_29680	HIC_chr5_29787	96273310	96276571
lnckb.43459	chr5	rs10065122	96274816	HIC_chr5_29680	HIC_chr5_29788	96273310	96276571
lnckb.43630	chr5	rs66583752	113445948	HIC_chr5_35106	HIC_chr5_35101	113443933	113451232
lnckb.43630	chr5	rs66583752	113445948	HIC_chr5_35106	HIC_chr5_35102	113443933	113451232
lnckb.43630	chr5	rs66583752	113445948	HIC_chr5_35106	HIC_chr5_35103	113443933	113451232
lnckb.43630	chr5	rs66583752	113445948	HIC_chr5_35106	HIC_chr5_35104	113443933	113451232
lnckb.43630	chr5	rs66583752	113445948	HIC_chr5_35106	HIC_chr5_35108	113443933	113451232
lnckb.43630	chr5	rs17135608	113406610	HIC_chr5_35094	HIC_chr5_35101	113399567	113413140
lnckb.43630	chr5	rs17135608	113406610	HIC_chr5_35094	HIC_chr5_35107	113399567	113413140
lnckb.43630	chr5	rs17135608	113406610	HIC_chr5_35094	HIC_chr5_35108	113399567	113413140
lnckb.43709	chr5	rs3797371	119534069	HIC_chr5_37072	HIC_chr5_37093	119531272	119536008
lnckb.43709	chr5	rs3797371	119534069	HIC_chr5_37072	HIC_chr5_37094	119531272	119536008
lnckb.43813	chr5	rs2409110	128097355	HIC_chr5_39909	HIC_chr5_39863	128080155	128100838
lnckb.43813	chr5	rs2409110	128097355	HIC_chr5_39909	HIC_chr5_39864	128080155	128100838
lnckb.43813	chr5	rs2409110	128097355	HIC_chr5_39909	HIC_chr5_39869	128080155	128100838
lnckb.43813	chr5	rs2409110	128097355	HIC_chr5_39909	HIC_chr5_39876	128080155	128100838
lnckb.43833	chr5	rs2312251	129098319	HIC_chr5_40226	HIC_chr5_40296	129089145	129111362
lnckb.43833	chr5	rs2312251	129098319	HIC_chr5_40226	HIC_chr5_40302	129089145	129111362
lnckb.43833	chr5	rs2312251	129098319	HIC_chr5_40226	HIC_chr5_40319	129089145	129111362
lnckb.43833	chr5	rs2312251	129098319	HIC_chr5_40226	HIC_chr5_40326	129089145	129111362
lnckb.43833	chr5	rs2312251	129098319	HIC_chr5_40226	HIC_chr5_40327	129089145	129111362
lnckb.43833	chr5	rs2312251	129098319	HIC_chr5_40226	HIC_chr5_40329	129089145	129111362
lnckb.43881	chr5	rs2706338	132560157	HIC_chr5_41262	HIC_chr5_41242	132556734	132560173
lnckb.43960	chr5	rs6860961	134513996	HIC_chr5_41800	HIC_chr5_41798	134511967	134516605
lnckb.43960	chr5	rs329117	134524410	HIC_chr5_41805	HIC_chr5_41798	134523217	134529302
lnckb.43960	chr5	rs329117	134524410	HIC_chr5_41805	HIC_chr5_41799	134523217	134529302
lnckb.44070	chr5	5_138709551_G_A	138709551	HIC_chr5_42964	HIC_chr5_42971	138708607	138714876
lnckb.44070	chr5	5_138709551_G_A	138709551	HIC_chr5_42964	HIC_chr5_42973	138708607	138714876
lnckb.44371	chr5	rs3733662	149628904	HIC_chr5_46191	HIC_chr5_46193	149624873	149634185
lnckb.44371	chr5	rs3733662	149628904	HIC_chr5_46191	HIC_chr5_46194	149624873	149634185
lnckb.44771	chr5	rs2561056	173689522	HIC_chr5_53475	HIC_chr5_53478	173687585	173700345
lnckb.44771	chr5	rs703724	173693510	HIC_chr5_53475	HIC_chr5_53478	173687585	173700345
lnckb.44771	chr5	rs2561056	173689522	HIC_chr5_53475	HIC_chr5_53479	173687585	173700345
lnckb.44771	chr5	rs703724	173693510	HIC_chr5_53475	HIC_chr5_53479	173687585	173700345
lnckb.44771	chr5	rs2561056	173689522	HIC_chr5_53475	HIC_chr5_53480	173687585	173700345
lnckb.44771	chr5	rs703724	173693510	HIC_chr5_53475	HIC_chr5_53480	173687585	173700345
lnckb.44884	chr5	rs2630758	177511342	HIC_chr5_54459	HIC_chr5_54467	177510468	177515490
lnckb.44884	chr5	rs2630758	177511342	HIC_chr5_54459	HIC_chr5_54469	177510468	177515490
lnckb.44884	chr5	rs2630758	177511342	HIC_chr5_54459	HIC_chr5_54471	177510468	177515490
lnckb.74168	chr5	rs6884552	6661853	HIC_chr5_1733	HIC_chr5_1735	6661120	6668300
lnckb.74168	chr5	rs6884552	6661853	HIC_chr5_1733	HIC_chr5_1736	6661120	6668300
lnckb.74168	chr5	rs6884552	6661853	HIC_chr5_1733	HIC_chr5_1737	6661120	6668300
lnckb.74279	chr5	rs6891801	36329432	HIC_chr5_10826	HIC_chr5_10830	36320846	36330488
lnckb.74279	chr5	rs6891801	36329432	HIC_chr5_10826	HIC_chr5_10831	36320846	36330488
lnckb.45401	chr6	rs59408219	11850521	HIC_chr6_3495	HIC_chr6_3478	11846253	11853143
lnckb.45401	chr6	rs59408219	11850521	HIC_chr6_3495	HIC_chr6_3479	11846253	11853143
lnckb.45401	chr6	rs59408219	11850521	HIC_chr6_3495	HIC_chr6_3480	11846253	11853143
lnckb.45401	chr6	rs59408219	11850521	HIC_chr6_3495	HIC_chr6_3482	11846253	11853143
lnckb.45409	chr6	rs999824	11922644	HIC_chr6_3516	HIC_chr6_3518	11921478	11931366
lnckb.45409	chr6	rs999824	11922644	HIC_chr6_3516	HIC_chr6_3519	11921478	11931366
lnckb.45409	chr6	rs999824	11922644	HIC_chr6_3516	HIC_chr6_3520	11921478	11931366
lnckb.45409	chr6	rs999824	11922644	HIC_chr6_3516	HIC_chr6_3521	11921478	11931366
lnckb.45409	chr6	rs999824	11922644	HIC_chr6_3516	HIC_chr6_3523	11921478	11931366
lnckb.45409	chr6	rs999824	11922644	HIC_chr6_3516	HIC_chr6_3525	11921478	11931366
lnckb.45579	chr6	rs9358346	20580811	HIC_chr6_6093	HIC_chr6_6096	20577392	20582900
lnckb.45579	chr6	rs9358346	20580811	HIC_chr6_6093	HIC_chr6_6097	20577392	20582900
lnckb.45579	chr6	rs9358346	20580811	HIC_chr6_6093	HIC_chr6_6098	20577392	20582900
lnckb.45685	chr6	6_26327725_G_A	26327725	HIC_chr6_7866	HIC_chr6_7853	26325537	26329532
lnckb.45685	chr6	6_26327725_G_A	26327725	HIC_chr6_7866	HIC_chr6_7854	26325537	26329532
lnckb.45685	chr6	6_26327725_G_A	26327725	HIC_chr6_7866	HIC_chr6_7855	26325537	26329532
lnckb.46014	chr6	rs3130679	31839763	HIC_chr6_9319	HIC_chr6_9333	31837337	31844344
lnckb.46266	chr6	6_37519994_G_A	37519994	HIC_chr6_10601	HIC_chr6_10603	37509813	37522553
lnckb.46266	chr6	rs2797803	37519564	HIC_chr6_10601	HIC_chr6_10603	37509813	37522553
lnckb.46266	chr6	6_37519994_G_A	37519994	HIC_chr6_10601	HIC_chr6_10605	37509813	37522553
lnckb.46266	chr6	rs2797803	37519564	HIC_chr6_10601	HIC_chr6_10605	37509813	37522553
lnckb.46299	chr6	rs9471190	39846633	HIC_chr6_11232	HIC_chr6_11243	39842980	39860552
lnckb.46299	chr6	rs9471190	39846633	HIC_chr6_11232	HIC_chr6_11244	39842980	39860552
lnckb.47393	chr6	rs3799712	125753957	HIC_chr6_38085	HIC_chr6_38032	125753384	125754793
lnckb.47393	chr6	rs3799712	125753957	HIC_chr6_38085	HIC_chr6_38034	125753384	125754793
lnckb.47393	chr6	rs3799712	125753957	HIC_chr6_38085	HIC_chr6_38048	125753384	125754793
lnckb.47393	chr6	rs3799712	125753957	HIC_chr6_38085	HIC_chr6_38051	125753384	125754793
lnckb.47393	chr6	rs3799712	125753957	HIC_chr6_38085	HIC_chr6_38053	125753384	125754793
lnckb.47393	chr6	rs3799712	125753957	HIC_chr6_38085	HIC_chr6_38054	125753384	125754793
lnckb.47393	chr6	rs3799712	125753957	HIC_chr6_38085	HIC_chr6_38058	125753384	125754793
lnckb.47393	chr6	rs3799712	125753957	HIC_chr6_38085	HIC_chr6_38062	125753384	125754793
lnckb.47393	chr6	rs3799712	125753957	HIC_chr6_38085	HIC_chr6_38065	125753384	125754793
lnckb.47393	chr6	rs3799712	125753957	HIC_chr6_38085	HIC_chr6_38066	125753384	125754793
lnckb.47393	chr6	rs3799712	125753957	HIC_chr6_38085	HIC_chr6_38071	125753384	125754793
lnckb.47393	chr6	rs3799712	125753957	HIC_chr6_38085	HIC_chr6_38072	125753384	125754793
lnckb.47393	chr6	rs3799712	125753957	HIC_chr6_38085	HIC_chr6_38073	125753384	125754793
lnckb.47393	chr6	rs3799712	125753957	HIC_chr6_38085	HIC_chr6_38074	125753384	125754793
lnckb.47393	chr6	rs3799712	125753957	HIC_chr6_38085	HIC_chr6_38078	125753384	125754793
lnckb.47393	chr6	rs3799712	125753957	HIC_chr6_38085	HIC_chr6_38079	125753384	125754793
lnckb.47393	chr6	rs3799712	125753957	HIC_chr6_38085	HIC_chr6_38081	125753384	125754793
lnckb.47393	chr6	rs3799712	125753957	HIC_chr6_38085	HIC_chr6_38083	125753384	125754793
lnckb.47393	chr6	rs2875881	125751707	HIC_chr6_38084	HIC_chr6_38032	125751098	125753384
lnckb.47393	chr6	rs2875881	125751707	HIC_chr6_38084	HIC_chr6_38033	125751098	125753384
lnckb.47393	chr6	rs2875881	125751707	HIC_chr6_38084	HIC_chr6_38035	125751098	125753384
lnckb.47393	chr6	rs2875881	125751707	HIC_chr6_38084	HIC_chr6_38037	125751098	125753384
lnckb.47393	chr6	rs2875881	125751707	HIC_chr6_38084	HIC_chr6_38041	125751098	125753384
lnckb.47393	chr6	rs2875881	125751707	HIC_chr6_38084	HIC_chr6_38043	125751098	125753384
lnckb.47393	chr6	rs2875881	125751707	HIC_chr6_38084	HIC_chr6_38045	125751098	125753384
lnckb.47393	chr6	rs2875881	125751707	HIC_chr6_38084	HIC_chr6_38048	125751098	125753384
lnckb.47393	chr6	rs2875881	125751707	HIC_chr6_38084	HIC_chr6_38050	125751098	125753384
lnckb.47393	chr6	rs2875881	125751707	HIC_chr6_38084	HIC_chr6_38054	125751098	125753384
lnckb.47393	chr6	rs2875881	125751707	HIC_chr6_38084	HIC_chr6_38059	125751098	125753384
lnckb.47393	chr6	rs2875881	125751707	HIC_chr6_38084	HIC_chr6_38062	125751098	125753384
lnckb.47393	chr6	rs2875881	125751707	HIC_chr6_38084	HIC_chr6_38064	125751098	125753384
lnckb.47393	chr6	rs2875881	125751707	HIC_chr6_38084	HIC_chr6_38067	125751098	125753384
lnckb.47393	chr6	rs2875881	125751707	HIC_chr6_38084	HIC_chr6_38068	125751098	125753384
lnckb.47393	chr6	rs2875881	125751707	HIC_chr6_38084	HIC_chr6_38069	125751098	125753384
lnckb.47393	chr6	rs2875881	125751707	HIC_chr6_38084	HIC_chr6_38071	125751098	125753384
lnckb.47393	chr6	rs2875881	125751707	HIC_chr6_38084	HIC_chr6_38072	125751098	125753384
lnckb.47393	chr6	rs2875881	125751707	HIC_chr6_38084	HIC_chr6_38075	125751098	125753384
lnckb.47393	chr6	rs2875881	125751707	HIC_chr6_38084	HIC_chr6_38076	125751098	125753384
lnckb.47393	chr6	rs2875881	125751707	HIC_chr6_38084	HIC_chr6_38078	125751098	125753384
lnckb.47393	chr6	rs2875881	125751707	HIC_chr6_38084	HIC_chr6_38079	125751098	125753384
lnckb.47393	chr6	rs2875881	125751707	HIC_chr6_38084	HIC_chr6_38081	125751098	125753384
lnckb.47556	chr6	6_135815734_C_T	135815734	HIC_chr6_41375	HIC_chr6_41366	135815122	135818782
lnckb.47556	chr6	6_135815734_C_T	135815734	HIC_chr6_41375	HIC_chr6_41367	135815122	135818782
lnckb.47556	chr6	6_135815734_C_T	135815734	HIC_chr6_41375	HIC_chr6_41370	135815122	135818782
lnckb.47556	chr6	6_135815734_C_T	135815734	HIC_chr6_41375	HIC_chr6_41371	135815122	135818782
lnckb.47677	chr6	6_140898494_A_T	140898494	HIC_chr6_42922	HIC_chr6_42905	140897894	140898947
lnckb.47677	chr6	rs12525110	140898401	HIC_chr6_42922	HIC_chr6_42905	140897894	140898947
lnckb.47677	chr6	6_140898494_A_T	140898494	HIC_chr6_42922	HIC_chr6_42909	140897894	140898947
lnckb.47677	chr6	rs12525110	140898401	HIC_chr6_42922	HIC_chr6_42909	140897894	140898947
lnckb.47677	chr6	6_140898494_A_T	140898494	HIC_chr6_42922	HIC_chr6_42910	140897894	140898947
lnckb.47677	chr6	rs12525110	140898401	HIC_chr6_42922	HIC_chr6_42910	140897894	140898947
lnckb.47677	chr6	6_140898494_A_T	140898494	HIC_chr6_42922	HIC_chr6_42912	140897894	140898947
lnckb.47677	chr6	rs12525110	140898401	HIC_chr6_42922	HIC_chr6_42912	140897894	140898947
lnckb.47677	chr6	6_140898494_A_T	140898494	HIC_chr6_42922	HIC_chr6_42913	140897894	140898947
lnckb.47677	chr6	rs12525110	140898401	HIC_chr6_42922	HIC_chr6_42913	140897894	140898947
lnckb.47677	chr6	6_140898494_A_T	140898494	HIC_chr6_42922	HIC_chr6_42915	140897894	140898947
lnckb.47677	chr6	rs12525110	140898401	HIC_chr6_42922	HIC_chr6_42915	140897894	140898947
lnckb.47677	chr6	6_140898494_A_T	140898494	HIC_chr6_42922	HIC_chr6_42917	140897894	140898947
lnckb.47677	chr6	rs12525110	140898401	HIC_chr6_42922	HIC_chr6_42917	140897894	140898947
lnckb.47677	chr6	6_140898494_A_T	140898494	HIC_chr6_42922	HIC_chr6_42918	140897894	140898947
lnckb.47677	chr6	rs12525110	140898401	HIC_chr6_42922	HIC_chr6_42918	140897894	140898947
lnckb.47677	chr6	6_140898494_A_T	140898494	HIC_chr6_42922	HIC_chr6_42919	140897894	140898947
lnckb.47677	chr6	rs12525110	140898401	HIC_chr6_42922	HIC_chr6_42919	140897894	140898947
lnckb.47677	chr6	6_140898494_A_T	140898494	HIC_chr6_42922	HIC_chr6_42920	140897894	140898947
lnckb.47677	chr6	rs12525110	140898401	HIC_chr6_42922	HIC_chr6_42920	140897894	140898947
lnckb.47704	chr6	rs13214196	143695968	HIC_chr6_43813	HIC_chr6_43765	143692057	143696780
lnckb.47704	chr6	rs13214196	143695968	HIC_chr6_43813	HIC_chr6_43769	143692057	143696780
lnckb.47704	chr6	rs13214196	143695968	HIC_chr6_43813	HIC_chr6_43773	143692057	143696780
lnckb.47846	chr6	6_153024174_C_T	153024174	HIC_chr6_46613	HIC_chr6_46607	153019706	153024789
lnckb.47846	chr6	6_153024174_C_T	153024174	HIC_chr6_46613	HIC_chr6_46608	153019706	153024789
lnckb.48180	chr6	rs11968737	170022714	HIC_chr6_51623	HIC_chr6_51610	170018112	170030123
lnckb.48180	chr6	rs11968737	170022714	HIC_chr6_51623	HIC_chr6_51611	170018112	170030123
lnckb.48180	chr6	rs11968737	170022714	HIC_chr6_51623	HIC_chr6_51614	170018112	170030123
lnckb.93838	chr6	rs6923827	135014244	HIC_chr6_41108	HIC_chr6_41085	135013009	135017965
lnckb.49655	chr7	rs75792312	140077	HIC_chr7_35	HIC_chr7_33	137469	147954
lnckb.49655	chr7	rs75792312	140077	HIC_chr7_35	HIC_chr7_37	137469	147954
lnckb.49697	chr7	7_1174270_G_C	1174270	HIC_chr7_194	HIC_chr7_179	1174230	1177273
lnckb.49697	chr7	7_1174270_G_C	1174270	HIC_chr7_194	HIC_chr7_180	1174230	1177273
lnckb.49916	chr7	rs4236261	11192616	HIC_chr7_2682	HIC_chr7_2692	11191436	11193360
lnckb.49916	chr7	rs4236261	11192616	HIC_chr7_2682	HIC_chr7_2693	11191436	11193360
lnckb.49916	chr7	rs4236261	11192616	HIC_chr7_2682	HIC_chr7_2694	11191436	11193360
lnckb.49916	chr7	rs4236261	11192616	HIC_chr7_2682	HIC_chr7_2695	11191436	11193360
lnckb.49916	chr7	rs4236261	11192616	HIC_chr7_2682	HIC_chr7_2697	11191436	11193360
lnckb.50100	chr7	rs10241208	23105295	HIC_chr7_6577	HIC_chr7_6572	23101821	23106914
lnckb.50100	chr7	rs10241208	23105295	HIC_chr7_6577	HIC_chr7_6573	23101821	23106914
lnckb.50100	chr7	rs10241208	23105295	HIC_chr7_6577	HIC_chr7_6575	23101821	23106914
lnckb.50164	chr7	rs62446330	26107013	HIC_chr7_7493	HIC_chr7_7495	26098450	26108779
lnckb.50164	chr7	rs62446330	26107013	HIC_chr7_7493	HIC_chr7_7496	26098450	26108779
lnckb.50164	chr7	rs62446330	26107013	HIC_chr7_7493	HIC_chr7_7497	26098450	26108779
lnckb.50164	chr7	rs62446330	26107013	HIC_chr7_7493	HIC_chr7_7498	26098450	26108779
lnckb.50164	chr7	rs62446330	26107013	HIC_chr7_7493	HIC_chr7_7499	26098450	26108779
lnckb.50164	chr7	rs62446330	26107013	HIC_chr7_7493	HIC_chr7_7501	26098450	26108779
lnckb.50164	chr7	rs62446330	26107013	HIC_chr7_7493	HIC_chr7_7502	26098450	26108779
lnckb.50172	chr7	7_26600525_C_T	26600525	HIC_chr7_7646	HIC_chr7_7566	26592873	26608891
lnckb.50172	chr7	7_26600525_C_T	26600525	HIC_chr7_7646	HIC_chr7_7571	26592873	26608891
lnckb.50172	chr7	7_26600525_C_T	26600525	HIC_chr7_7646	HIC_chr7_7572	26592873	26608891
lnckb.50172	chr7	7_26600525_C_T	26600525	HIC_chr7_7646	HIC_chr7_7575	26592873	26608891
lnckb.50411	chr7	7_39398304_T_C	39398304	HIC_chr7_11532	HIC_chr7_11519	39394903	39402246
lnckb.50411	chr7	rs56408610	39401428	HIC_chr7_11532	HIC_chr7_11519	39394903	39402246
lnckb.50411	chr7	7_39398304_T_C	39398304	HIC_chr7_11532	HIC_chr7_11520	39394903	39402246
lnckb.50411	chr7	rs56408610	39401428	HIC_chr7_11532	HIC_chr7_11520	39394903	39402246
lnckb.50412	chr7	rs3778934	39405786	HIC_chr7_11535	HIC_chr7_11530	39404214	39413574
lnckb.50412	chr7	rs3778934	39405786	HIC_chr7_11535	HIC_chr7_11531	39404214	39413574
lnckb.50412	chr7	rs3778934	39405786	HIC_chr7_11535	HIC_chr7_11532	39404214	39413574
lnckb.50412	chr7	rs3778934	39405786	HIC_chr7_11535	HIC_chr7_11533	39404214	39413574
lnckb.50422	chr7	rs6952363	39689541	HIC_chr7_11618	HIC_chr7_11632	39684823	39697829
lnckb.50422	chr7	rs6952363	39689541	HIC_chr7_11618	HIC_chr7_11633	39684823	39697829
lnckb.50422	chr7	rs6952363	39689541	HIC_chr7_11618	HIC_chr7_11634	39684823	39697829
lnckb.50422	chr7	rs6952363	39689541	HIC_chr7_11618	HIC_chr7_11636	39684823	39697829
lnckb.50422	chr7	rs6952363	39689541	HIC_chr7_11618	HIC_chr7_11639	39684823	39697829
lnckb.50422	chr7	rs6952363	39689541	HIC_chr7_11618	HIC_chr7_11640	39684823	39697829
lnckb.50422	chr7	rs6952363	39689541	HIC_chr7_11618	HIC_chr7_11641	39684823	39697829
lnckb.50422	chr7	rs6952363	39689541	HIC_chr7_11618	HIC_chr7_11642	39684823	39697829
lnckb.50422	chr7	rs6952363	39689541	HIC_chr7_11618	HIC_chr7_11646	39684823	39697829
lnckb.50422	chr7	rs6952363	39689541	HIC_chr7_11618	HIC_chr7_11648	39684823	39697829
lnckb.50422	chr7	rs6952363	39689541	HIC_chr7_11618	HIC_chr7_11650	39684823	39697829
lnckb.50422	chr7	rs6952363	39689541	HIC_chr7_11618	HIC_chr7_11655	39684823	39697829
lnckb.50422	chr7	rs6952363	39689541	HIC_chr7_11618	HIC_chr7_11656	39684823	39697829
lnckb.50562	chr7	rs260370	46423144	HIC_chr7_13463	HIC_chr7_13426	46420734	46437427
lnckb.50562	chr7	rs260370	46423144	HIC_chr7_13463	HIC_chr7_13428	46420734	46437427
lnckb.50562	chr7	rs260370	46423144	HIC_chr7_13463	HIC_chr7_13433	46420734	46437427
lnckb.50562	chr7	rs260370	46423144	HIC_chr7_13463	HIC_chr7_13434	46420734	46437427
lnckb.50789	chr7	rs6945843	66269796	HIC_chr7_19095	HIC_chr7_19123	66264306	66270392
lnckb.50789	chr7	rs6945843	66269796	HIC_chr7_19095	HIC_chr7_19124	66264306	66270392
lnckb.50789	chr7	rs6945843	66269796	HIC_chr7_19095	HIC_chr7_19125	66264306	66270392
lnckb.50789	chr7	rs6945843	66269796	HIC_chr7_19095	HIC_chr7_19126	66264306	66270392
lnckb.50789	chr7	rs6945843	66269796	HIC_chr7_19095	HIC_chr7_19127	66264306	66270392
lnckb.50789	chr7	rs6945843	66269796	HIC_chr7_19095	HIC_chr7_19131	66264306	66270392
lnckb.50789	chr7	rs6945843	66269796	HIC_chr7_19095	HIC_chr7_19134	66264306	66270392
lnckb.50789	chr7	rs6945843	66269796	HIC_chr7_19095	HIC_chr7_19135	66264306	66270392
lnckb.50789	chr7	rs6945843	66269796	HIC_chr7_19095	HIC_chr7_19136	66264306	66270392
lnckb.50789	chr7	rs6945843	66269796	HIC_chr7_19095	HIC_chr7_19138	66264306	66270392
lnckb.50789	chr7	rs6945843	66269796	HIC_chr7_19095	HIC_chr7_19144	66264306	66270392
lnckb.50789	chr7	rs6945843	66269796	HIC_chr7_19095	HIC_chr7_19145	66264306	66270392
lnckb.50789	chr7	rs6945843	66269796	HIC_chr7_19095	HIC_chr7_19147	66264306	66270392
lnckb.50789	chr7	rs6945843	66269796	HIC_chr7_19095	HIC_chr7_19148	66264306	66270392
lnckb.50789	chr7	rs6945843	66269796	HIC_chr7_19095	HIC_chr7_19153	66264306	66270392
lnckb.51053	chr7	7_80316274_G_C	80316274	HIC_chr7_22675	HIC_chr7_22677	80315041	80324677
lnckb.51053	chr7	7_80316274_G_C	80316274	HIC_chr7_22675	HIC_chr7_22679	80315041	80324677
lnckb.51053	chr7	7_80316274_G_C	80316274	HIC_chr7_22675	HIC_chr7_22680	80315041	80324677
lnckb.51053	chr7	7_80316274_G_C	80316274	HIC_chr7_22675	HIC_chr7_22681	80315041	80324677
lnckb.51053	chr7	7_80316274_G_C	80316274	HIC_chr7_22675	HIC_chr7_22683	80315041	80324677
lnckb.51176	chr7	rs34904849	92563320	HIC_chr7_26601	HIC_chr7_26687	92558833	92564163
lnckb.51176	chr7	rs34904849	92563320	HIC_chr7_26601	HIC_chr7_26691	92558833	92564163
lnckb.51176	chr7	rs34904849	92563320	HIC_chr7_26601	HIC_chr7_26696	92558833	92564163
lnckb.51176	chr7	rs34904849	92563320	HIC_chr7_26601	HIC_chr7_26698	92558833	92564163
lnckb.51176	chr7	rs34904849	92563320	HIC_chr7_26601	HIC_chr7_26699	92558833	92564163
lnckb.51176	chr7	rs34904849	92563320	HIC_chr7_26601	HIC_chr7_26706	92558833	92564163
lnckb.51176	chr7	rs34904849	92563320	HIC_chr7_26601	HIC_chr7_26707	92558833	92564163
lnckb.51176	chr7	rs34904849	92563320	HIC_chr7_26601	HIC_chr7_26709	92558833	92564163
lnckb.51351	chr7	7_100475144_C_T	100475144	HIC_chr7_28890	HIC_chr7_28872	100460863	100495051
lnckb.51351	chr7	7_100475144_C_T	100475144	HIC_chr7_28890	HIC_chr7_28874	100460863	100495051
lnckb.51394	chr7	7_100914499_C_T	100914499	HIC_chr7_28945	HIC_chr7_28951	100908933	100920704
lnckb.51394	chr7	7_100914499_C_T	100914499	HIC_chr7_28945	HIC_chr7_28952	100908933	100920704
lnckb.51394	chr7	7_100914499_C_T	100914499	HIC_chr7_28945	HIC_chr7_28954	100908933	100920704
lnckb.51394	chr7	7_100850823_T_G	100850823	HIC_chr7_28937	HIC_chr7_28951	100847760	100870237
lnckb.51544	chr7	rs739518	107743682	HIC_chr7_30770	HIC_chr7_30768	107742932	107748054
lnckb.51749	chr7	rs75008380	127742115	HIC_chr7_37273	HIC_chr7_37235	127740838	127743328
lnckb.51749	chr7	rs75008380	127742115	HIC_chr7_37273	HIC_chr7_37237	127740838	127743328
lnckb.51753	chr7	rs75008380	127742115	HIC_chr7_37273	HIC_chr7_37239	127740838	127743328
lnckb.51922	chr7	rs3250	135160680	HIC_chr7_39300	HIC_chr7_39306	135155986	135162374
lnckb.51922	chr7	rs3250	135160680	HIC_chr7_39300	HIC_chr7_39307	135155986	135162374
lnckb.51922	chr7	rs3250	135160680	HIC_chr7_39300	HIC_chr7_39310	135155986	135162374
lnckb.51922	chr7	rs3250	135160680	HIC_chr7_39300	HIC_chr7_39312	135155986	135162374
lnckb.51922	chr7	rs3250	135160680	HIC_chr7_39300	HIC_chr7_39313	135155986	135162374
lnckb.52245	chr7	rs13437864	150825477	HIC_chr7_43841	HIC_chr7_43844	150815887	150826831
lnckb.52245	chr7	rs13437864	150825477	HIC_chr7_43841	HIC_chr7_43845	150815887	150826831
lnckb.52245	chr7	rs13437864	150825477	HIC_chr7_43841	HIC_chr7_43847	150815887	150826831
lnckb.52245	chr7	rs13437864	150825477	HIC_chr7_43841	HIC_chr7_43850	150815887	150826831
lnckb.52245	chr7	rs13437864	150825477	HIC_chr7_43841	HIC_chr7_43853	150815887	150826831
lnckb.65528	chr7	7_22814387_C_T	22814387	HIC_chr7_6498	HIC_chr7_6502	22809713	22820610
lnckb.111525	chr8	rs1963948	63051701	HIC_chr8_18936	HIC_chr8_18934	63049059	63053875
lnckb.52507	chr8	rs2909617	280847	HIC_chr8_63	HIC_chr8_60	272899	283930
lnckb.52582	chr8	rs1550697	6409253	HIC_chr8_1830	HIC_chr8_1820	6403684	6413366
lnckb.52582	chr8	rs1550697	6409253	HIC_chr8_1830	HIC_chr8_1821	6403684	6413366
lnckb.52582	chr8	rs1550697	6409253	HIC_chr8_1830	HIC_chr8_1827	6403684	6413366
lnckb.52582	chr8	rs1550697	6409253	HIC_chr8_1830	HIC_chr8_1828	6403684	6413366
lnckb.52833	chr8	rs208026	18020646	HIC_chr8_5199	HIC_chr8_5195	18020080	18021677
lnckb.52833	chr8	rs208026	18020646	HIC_chr8_5199	HIC_chr8_5196	18020080	18021677
lnckb.52833	chr8	rs208026	18020646	HIC_chr8_5199	HIC_chr8_5197	18020080	18021677
lnckb.52833	chr8	rs208026	18020646	HIC_chr8_5199	HIC_chr8_5201	18020080	18021677
lnckb.52833	chr8	rs208026	18020646	HIC_chr8_5199	HIC_chr8_5202	18020080	18021677
lnckb.52833	chr8	rs2259844	17869789	HIC_chr8_5144	HIC_chr8_5196	17863288	17870937
lnckb.53124	chr8	rs4397363	30366812	HIC_chr8_8737	HIC_chr8_8739	30359036	30368137
lnckb.53304	chr8	rs2272732	42329061	HIC_chr8_12257	HIC_chr8_12259	42310527	42329823
lnckb.54627	chr8	rs1001850	141122135	HIC_chr8_43409	HIC_chr8_43411	141119665	141123167
lnckb.95586	chr8	rs17423653	26737174	HIC_chr8_7716	HIC_chr8_7714	26736326	26739232
lnckb.55255	chr9	rs17694631	27066072	HIC_chr9_8572	HIC_chr9_8574	27063047	27066287
lnckb.55255	chr9	rs17694631	27066072	HIC_chr9_8572	HIC_chr9_8575	27063047	27066287
lnckb.55255	chr9	rs17694631	27066072	HIC_chr9_8572	HIC_chr9_8577	27063047	27066287
lnckb.55255	chr9	rs17694631	27066072	HIC_chr9_8572	HIC_chr9_8579	27063047	27066287
lnckb.55468	chr9	9_37751754_C_G	37751754	HIC_chr9_11694	HIC_chr9_11699	37749565	37755204
lnckb.55468	chr9	9_37751754_C_G	37751754	HIC_chr9_11694	HIC_chr9_11700	37749565	37755204
lnckb.55468	chr9	9_37751754_C_G	37751754	HIC_chr9_11694	HIC_chr9_11702	37749565	37755204
lnckb.55468	chr9	9_37751754_C_G	37751754	HIC_chr9_11694	HIC_chr9_11705	37749565	37755204
lnckb.55468	chr9	rs872778	37806248	HIC_chr9_11705	HIC_chr9_11699	37797984	37810277
lnckb.55468	chr9	rs872778	37806248	HIC_chr9_11705	HIC_chr9_11700	37797984	37810277
lnckb.55468	chr9	rs872778	37806248	HIC_chr9_11705	HIC_chr9_11701	37797984	37810277
lnckb.55468	chr9	rs872778	37806248	HIC_chr9_11705	HIC_chr9_11702	37797984	37810277
lnckb.55863	chr9	rs2488274	81689743	HIC_chr9_19432	HIC_chr9_19460	81686030	81694523
lnckb.56102	chr9	rs7036984	93438258	HIC_chr9_22776	HIC_chr9_22774	93436592	93454224
lnckb.56639	chr9	rs4837796	120848010	HIC_chr9_30832	HIC_chr9_30830	120844805	120851347
lnckb.56639	chr9	rs4837796	120848010	HIC_chr9_30832	HIC_chr9_30834	120844805	120851347
