# Supplementary material for: In vivo functional analysis of non-conserved human lncRNAs associated with cardiometabolic traits
Source: Nat Commun. 2020 Jan 2;11:45. doi: 10.1038/s41467-019-13688-z (PMC6940387; doi:10.1038/s41467-019-13688-z)
Supplement: Supplementary file 6 — Supplementary Dataset 3 [file 41467_2019_13688_MOESM6_ESM.xls]

## Sheet: Liver enriched lnc-eGenes
Gene ID	Zscores_Liver	Zscores_Adipose_Subcutaneous	Zscores_Adipose_Visceral	Zscores_Adrenal_Gland	Zscores_Bladder	Zscores_Blood	Zscores_Blood_Vessel	Zscores_Bone_Marrow	Zscores_Brain	Zscores_Breast	Zscores_Cervix	Zscores_Colon	Zscores_Esophagus	Zscores_Heart	Zscores_Kidney	Zscores_Lung	Zscores_Muscle	Zscores_Nerve	Zscores_Ovary	Zscores_Pancreas	Zscores_Pituitary	Zscores_Prostate	Zscores_Salivary_Gland	Zscores_Skin	Zscores_Small_Intestine	Zscores_Spleen	Zscores_Stomach	Zscores_Thyroid	Zscores_Uterus	Zscores_Vagina
lnckb.67659	5.38812	-0.181024	-0.177814	-0.180911	-0.180596	-0.18105	-0.180907	-0.1812	-0.180957	-0.18055	-0.18072	-0.180997	-0.180566	-0.180902	-0.177664	-0.181087	-0.180958	-0.180916	-0.180708	-0.158914	-0.180772	-0.180765	-0.178951	-0.177475	-0.180933	-0.177935	-0.181	-0.180944	-0.180483	-0.180487
lnckb.110901	5.38805	-0.181263	-0.18109	-0.182615	-0.182615	-0.179643	-0.181974	-0.181817	-0.181812	-0.1815	-0.179618	-0.165746	-0.181591	-0.181244	-0.177812	-0.181535	-0.179648	-0.181376	-0.182167	-0.181681	-0.180755	-0.181937	-0.181504	-0.181736	-0.149604	-0.180179	-0.179022	-0.18191	-0.182615	-0.181611
lnckb.6195	5.38775	-0.185681	-0.181753	-0.159885	-0.160525	-0.183188	-0.172791	-0.199934	-0.165737	-0.184999	-0.183508	-0.18013	-0.19068	-0.190748	-0.186722	-0.165732	-0.197153	-0.145965	-0.190864	-0.190184	-0.171871	-0.177933	-0.176897	-0.174872	-0.160161	-0.17634	-0.189815	-0.187312	-0.19249	-0.189162
lnckb.87481	5.38701	-0.188615	-0.185646	-0.189402	-0.189402	-0.18524	-0.186696	-0.189402	-0.177746	-0.183399	-0.189402	-0.188861	-0.186974	-0.187165	-0.189402	-0.186987	-0.186239	-0.18791	-0.178426	-0.174485	-0.155488	-0.175724	-0.135516	-0.186109	-0.18608	-0.183313	-0.186262	-0.187684	-0.185423	-0.188602
lnckb.72419	5.38678	-0.18385	-0.185084	-0.185084	-0.185084	-0.183128	-0.184535	-0.185084	-0.179147	-0.185084	-0.185084	-0.183689	-0.185084	-0.185084	-0.185084	-0.183898	-0.183947	-0.185084	-0.181775	-0.180186	-0.185084	-0.185084	-0.185084	-0.183181	-0.185084	-0.169177	-0.185084	-0.185084	-0.185084	-0.185084
lnckb.70654	5.38658	-0.189975	-0.189593	-0.191939	-0.177446	-0.187508	-0.191856	-0.192512	-0.132416	-0.186881	-0.190699	-0.178243	-0.190968	-0.19195	-0.189938	-0.191713	-0.19333	-0.186579	-0.191452	-0.191441	-0.185324	-0.17636	-0.19096	-0.19256	-0.130655	-0.105361	-0.182234	-0.191949	-0.192279	-0.19158
lnckb.56346	5.38359	-0.112771	-0.0917008	-0.0198024	-0.177397	-0.146233	-0.204306	-0.220339	-0.202781	-0.144052	-0.210091	-0.170808	-0.198057	-0.19911	-0.204796	-0.182017	-0.205018	-0.181011	-0.202484	-0.210416	-0.181449	-0.201022	-0.200106	-0.171642	-0.176512	-0.171153	-0.194503	-0.203725	-0.209342	-0.206087
lnckb.71665	5.38204	-0.173524	-0.175511	-0.205781	-0.205281	-0.202909	-0.166707	-0.210786	-0.205106	-0.152681	-0.17245	-0.201883	-0.202195	-0.137063	-0.140592	-0.208024	-0.205191	-0.195544	-0.19836	-0.21005	0.0407874	-0.164563	-0.208155	-0.170467	-0.137019	-0.205048	-0.207644	-0.208725	-0.207903	-0.19941
lnckb.57084	5.38194	-0.185691	-0.191483	-0.176203	-0.198805	-0.192257	-0.195479	-0.198805	-0.193842	-0.189439	-0.198805	-0.194489	-0.195906	0.0684944	-0.166745	-0.197003	-0.140584	-0.192331	-0.193283	-0.195821	-0.179034	-0.194076	-0.195085	-0.195673	-0.183547	-0.171877	-0.187172	-0.196753	-0.198805	-0.198805
lnckb.99613	5.38001	-0.215371	-0.175689	-0.223316	-0.229971	-0.223181	-0.221404	-0.226825	-0.185874	-0.16839	-0.209301	-0.152601	0.0213449	-0.219418	-0.190952	-0.211729	-0.173665	-0.195536	-0.211107	-0.122777	-0.149899	-0.21767	-0.102758	-0.201089	-0.159582	-0.130818	-0.190054	-0.203737	-0.226546	-0.203573
lnckb.41657	5.37871	-0.202765	-0.206314	-0.209372	-0.212978	-0.160003	-0.199891	-0.19539	-0.159126	-0.203819	-0.212978	0.0279358	-0.207034	-0.20735	-0.210785	-0.202455	-0.203811	-0.19291	-0.208032	-0.209821	-0.192456	-0.176662	-0.207914	-0.13919	-0.178542	-0.172862	-0.193943	-0.207131	-0.197031	-0.171316
lnckb.111217	5.378	-0.223564	-0.219428	-0.219651	-0.229249	-0.182803	-0.172019	-0.212211	0.0185185	-0.185113	-0.229249	-0.175789	-0.204336	-0.189523	-0.169474	-0.200832	-0.18131	-0.208518	-0.152642	-0.127488	-0.215449	-0.229249	-0.199395	-0.212	-0.187778	-0.161292	-0.220098	-0.206476	-0.103495	-0.20501
lnckb.83395	5.37778	-0.19887	-0.198844	-0.198945	-0.144938	-0.198396	-0.143143	-0.200102	-0.102683	-0.19767	-0.200102	-0.198119	-0.198384	-0.197866	-0.187856	-0.19819	-0.198488	-0.196948	-0.196325	-0.198166	-0.181718	-0.198051	-0.199216	-0.198898	-0.197475	-0.190509	-0.198854	-0.19656	-0.198982	-0.198103
lnckb.47557	5.3777	-0.197154	-0.206616	-0.202507	-0.196485	-0.219226	-0.20715	-0.211723	-0.0975196	-0.18876	-0.202032	-0.208596	-0.212305	-0.207788	-0.0853154	-0.203901	-0.209822	-0.170163	-0.165342	-0.2032	-0.139802	-0.195829	-0.204636	-0.195607	-0.210068	-0.196757	-0.210526	-0.155964	-0.177159	-0.20552
lnckb.83396	5.37611	-0.205387	-0.200463	-0.202959	-0.130303	-0.207163	-0.130726	-0.20921	-0.0865825	-0.195541	-0.20921	-0.199291	-0.206012	-0.205301	-0.151964	-0.204637	-0.206353	-0.172513	-0.20921	-0.203892	-0.16011	-0.203821	-0.20921	-0.203381	-0.206715	-0.202576	-0.204465	-0.189939	-0.20921	-0.194774
lnckb.35986	5.36701	-0.225347	-0.223981	-0.217764	-0.222446	-0.23033	-0.23677	-0.2427	-0.154481	-0.203635	-0.181186	-0.198695	-0.207032	-0.231248	-0.160269	-0.214373	-0.241937	-0.212837	-0.199614	-0.210788	-0.0921204	-0.138446	-0.195549	-0.194812	0.23834	-0.182353	-0.203896	-0.0973199	-0.215279	-0.197412
lnckb.18472	5.35359	-0.246874	-0.234857	-0.261346	-0.199412	-0.254022	-0.254302	-0.260891	0.0236314	-0.228485	-0.246237	0.0243126	-0.233062	-0.221876	-0.0905288	-0.249962	-0.21433	-0.254392	-0.218397	-0.166769	-0.106685	-0.251083	-0.253092	-0.235559	-0.0547224	0.105515	-0.210759	-0.237065	-0.217485	-0.254579
lnckb.11086	5.34934	-0.165362	-0.177813	-0.23285	-0.238793	-0.232	-0.219419	-0.242648	0.278897	-0.16356	-0.234211	-0.221367	-0.226065	-0.215791	-0.206112	-0.210133	-0.234229	-0.00625636	-0.230046	-0.236399	-0.212007	-0.220125	-0.211558	-0.179018	-0.217164	-0.224299	-0.22011	-0.20988	-0.222672	-0.217951
lnckb.97103	5.34206	-0.216259	-0.203584	-0.218312	-0.222693	-0.219925	-0.220421	-0.202058	-0.217623	-0.208639	-0.222693	-0.220994	-0.218576	-0.219333	-0.178635	-0.215148	-0.218366	-0.210011	-0.208169	-0.158159	-0.208375	0.434983	-0.216306	-0.198468	-0.214819	-0.218685	-0.190471	-0.221015	-0.222693	-0.222693
lnckb.83101	5.32566	-0.25567	-0.25567	-0.247605	-0.128161	-0.238803	-0.253186	-0.25567	-0.153303	-0.201958	-0.25567	-0.246127	-0.252506	-0.248529	0.358957	-0.25567	-0.212316	-0.239718	-0.178625	0.320772	-0.160258	-0.227324	-0.25567	-0.212997	-0.24292	-0.21482	0.0352063	-0.249804	-0.25567	-0.25567
lnckb.85704	5.31539	-0.234733	-0.251516	0.577952	-0.29823	-0.270781	-0.259852	-0.227077	0.0302551	-0.219321	-0.235041	-0.237855	-0.262064	-0.273866	-0.224978	-0.193568	-0.279776	-0.181141	-0.0467774	-0.272308	-0.170762	-0.161648	-0.269215	-0.253305	-0.218312	-0.0146582	-0.267468	-0.201041	-0.164007	-0.232808
lnckb.51051	5.30857	0.00495699	-0.161355	0.415674	-0.330791	-0.268284	-0.25558	-0.330791	-0.0902994	-0.123628	-0.330791	-0.228669	-0.262405	-0.297055	-0.0778597	-0.266209	-0.290221	-0.211304	-0.208775	-0.30495	-0.168291	-0.0914342	-0.295743	-0.0185303	-0.256849	-0.320677	-0.211409	0.00622999	-0.330791	-0.258285
lnckb.79590	5.30014	-0.260869	-0.261586	-0.219928	-0.265493	-0.26417	-0.261599	-0.265493	-0.187707	-0.258097	-0.142918	-0.263939	-0.257923	-0.258408	-0.221183	-0.0443211	-0.262734	-0.261171	0.096032	0.329571	-0.172881	-0.265493	-0.265493	0.0222109	-0.265493	-0.262213	-0.265493	-0.260289	-0.25868	-0.256041
lnckb.46014	5.29887	-0.0544623	0.0940448	-0.122458	-0.258956	-0.305795	-0.266659	-0.301645	-0.244502	-0.167083	-0.286649	-0.226276	-0.253155	-0.285215	0.0621884	0.516111	-0.314225	-0.250626	-0.277242	-0.320491	-0.277784	-0.241237	-0.152342	-0.263927	0.000972962	0.182142	-0.265685	-0.28985	-0.243176	-0.273941
lnckb.94000	5.29563	-0.307974	-0.302876	-0.297373	-0.193594	-0.272035	-0.285889	-0.299709	0.107816	-0.29196	-0.224654	-0.285725	-0.29547	-0.308166	0.219962	-0.28898	-0.309096	-0.192055	0.27431	-0.0419386	-0.024096	0.293932	-0.258943	-0.301771	-0.291445	-0.304205	-0.295801	-0.30607	0.063279	-0.144987
lnckb.97104	5.29052	-0.250106	-0.234687	-0.246185	-0.251943	-0.242514	-0.247176	-0.194049	-0.250186	-0.247294	-0.251943	-0.250251	-0.248641	-0.246495	-0.100305	-0.240692	-0.247278	-0.229262	-0.210002	0.0780684	-0.242425	0.669512	-0.251943	-0.235668	-0.23123	-0.231616	-0.173971	-0.250265	-0.237363	-0.246745
lnckb.48127	5.29019	-0.252652	-0.252004	-0.254832	-0.254676	-0.251364	-0.255426	-0.255279	-0.216421	-0.246359	-0.242504	-0.185135	-0.245978	-0.254468	0.317382	-0.244453	-0.255124	-0.220008	-0.254382	-0.238556	-0.0848626	-0.137813	-0.0334518	-0.230342	-0.219954	-0.249958	-0.25083	-0.212634	-0.216461	-0.249731
lnckb.22478	5.28982	-0.228848	-0.227461	-0.230381	-0.229584	-0.232563	-0.232001	-0.225023	-0.0542149	0.814533	-0.229523	-0.227911	-0.226699	-0.224277	-0.0312604	-0.231254	-0.177381	-0.231206	-0.230855	-0.231293	-0.149735	-0.224102	-0.220913	-0.218848	-0.230658	-0.229952	-0.23097	-0.230387	-0.23106	-0.229029
lnckb.71096	5.2854	-0.314019	-0.143652	0.101984	-0.252082	-0.346967	-0.340072	-0.410836	-0.393152	0.127951	-0.0900494	-0.300255	-0.246995	-0.386688	0.0290687	-0.164753	-0.404646	-0.331455	-0.349498	-0.175148	-0.11413	-0.0953872	-0.14649	-0.157962	-0.192533	-0.254669	-0.305799	-0.24496	0.286351	-0.0233797
lnckb.27144	5.26095	-0.228009	-0.22157	0.954014	-0.223932	-0.227695	-0.227817	-0.228077	-0.227984	-0.228093	-0.227793	-0.226132	-0.227764	-0.226955	-0.227871	-0.227982	-0.228014	-0.227703	-0.227405	-0.227463	-0.227254	-0.227544	-0.228102	-0.228063	0.0567171	-0.22645	-0.169407	-0.227898	-0.22777	-0.227413
lnckb.97105	5.25671	-0.268087	-0.222003	-0.262081	-0.281767	-0.275244	-0.255536	-0.133867	-0.265045	-0.270924	-0.281767	-0.273113	-0.273373	-0.278935	0.33107	-0.271215	-0.27591	-0.248967	-0.260987	0.178989	-0.240811	0.665113	-0.263818	-0.258505	-0.265477	-0.255618	-0.173857	-0.259809	-0.264237	-0.276231
lnckb.24514	5.25457	-0.00752991	-0.28018	-0.0877079	-0.271243	-0.373083	-0.303677	-0.522413	0.0765588	-0.00840344	-0.338978	-0.259125	-0.35278	-0.45687	0.296074	-0.0882012	-0.523173	0.446182	-0.307796	-0.344532	-0.0552985	-0.206051	-0.107821	-0.200287	0.0708251	-0.0830696	-0.293881	0.0619342	-0.345173	-0.313513
lnckb.69947	5.24929	-0.301608	-0.267012	-0.0529528	-0.351776	-0.341623	-0.252861	-0.351776	0.693991	-0.304865	-0.0105265	-0.205478	-0.201641	-0.334444	-0.272095	-0.00164807	-0.279782	-0.285109	-0.326735	-0.310684	0.456617	-0.255623	-0.152451	-0.195199	-0.160367	-0.114833	-0.213499	-0.306963	-0.185447	-0.056206
lnckb.35985	5.23913	-0.341763	-0.31988	-0.247304	-0.251585	-0.359988	-0.358235	-0.324384	-0.0113073	-0.270459	-0.179603	-0.222236	-0.245075	-0.289265	-0.144699	-0.309018	-0.334333	-0.252084	-0.107627	-0.304478	0.0887481	-0.110377	-0.264152	-0.267893	0.284772	-0.233763	-0.252388	-0.013413	-0.169842	-0.259692
lnckb.34179	5.23823	-0.276043	-0.27313	-0.254406	-0.274939	-0.276262	-0.276215	-0.27596	0.34333	-0.274692	-0.276158	-0.274006	-0.274712	-0.271044	0.188353	-0.272841	-0.275361	-0.273912	-0.263812	-0.274535	0.286754	-0.224559	-0.27398	-0.270132	-0.273822	-0.153424	-0.274008	-0.121407	-0.275504	-0.274082
lnckb.69936	5.23116	-0.262383	-0.260837	-0.255809	-0.263106	-0.252174	-0.262183	-0.263106	-0.257399	-0.201167	-0.263106	-0.248471	-0.258708	-0.2624	0.659207	-0.26134	-0.260787	-0.258168	-0.258052	0.723917	-0.243972	-0.222676	-0.224055	-0.258122	-0.140052	-0.242977	0.0660535	-0.262345	-0.260326	-0.261789
lnckb.42285	5.16054	-0.349061	0.0636923	-0.20756	-0.295045	-0.364149	-0.256192	-0.364165	0.207848	-0.34316	-0.238645	-0.262045	-0.246295	-0.0970094	-0.249637	-0.329225	-0.33067	-0.186663	1.1023	-0.27156	0.377871	-0.170214	-0.327174	-0.281662	-0.304245	-0.349881	-0.178636	-0.234159	-0.251886	-0.277366
lnckb.80032	5.15998	-0.0558042	-0.36225	-0.422806	-0.193558	-0.312053	0.540989	-0.424974	-0.363335	-0.0569857	-0.450268	-0.111864	-0.252653	-0.401753	-0.450268	-0.226577	0.140174	0.343574	-0.352089	-0.171182	0.0661336	-0.191297	-0.370027	0.372285	-0.305616	-0.406365	-0.291573	-0.427316	-0.249881	-0.334463
lnckb.74510	5.1585	-0.0459618	-0.0972597	-0.276797	-0.28399	-0.275892	-0.205981	-0.260555	-0.261299	-0.115639	-0.28399	-0.251778	-0.256307	-0.281054	-0.28399	-0.259473	-0.251357	0.590108	-0.28399	-0.28399	-0.233409	-0.276336	-0.227728	-0.272927	-0.27089	-0.266639	-0.279327	-0.258274	-0.256747	-0.26903
lnckb.55949	5.11272	-0.272587	-0.232361	-0.277073	-0.260312	-0.273596	-0.266219	1.42633	-0.274013	-0.270508	-0.277073	-0.274631	-0.273337	-0.242052	-0.158827	-0.266987	-0.273926	-0.273075	-0.272889	-0.115501	-0.00584182	0.262627	-0.272031	-0.239701	-0.275323	-0.265644	-0.170621	-0.276655	-0.274539	-0.271273
lnckb.79589	5.09953	-0.310468	-0.327651	-0.305955	-0.330977	-0.327573	-0.316167	-0.330977	-0.153848	-0.303442	-0.330977	-0.325023	-0.314457	-0.320286	-0.235298	0.102377	-0.330977	-0.322048	0.31292	0.578877	-0.0345912	-0.330977	-0.317714	0.252309	-0.322162	-0.3245	-0.330977	-0.313616	-0.273088	-0.295122
lnckb.6629	5.08542	-0.318618	-0.319777	-0.268278	-0.319803	-0.323038	-0.322624	-0.321991	-0.0774117	-0.309806	-0.0439469	-0.324531	-0.318597	-0.327667	-0.121404	0.0075269	-0.325869	-0.316681	0.277687	0.293264	-0.143817	-0.306194	-0.322717	0.0454431	-0.327667	-0.321299	-0.32548	-0.318901	-0.310477	-0.31794
lnckb.30662	5.05864	-0.193144	-0.227099	-0.228783	-0.254973	-0.622323	-0.336433	-0.571874	-0.336487	0.299843	-0.0621142	-0.277545	-0.303854	-0.354564	-0.189686	-0.176767	-0.169156	-0.338675	-0.412013	0.226847	0.255375	0.211793	0.713853	-0.0400733	-0.350914	-0.575047	0.836928	-0.297492	-0.4916	-0.289755
lnckb.68217	5.04879	-0.0725346	-0.374547	0.215338	-0.190314	-0.465025	-0.225358	-0.521254	-0.380876	-0.226232	-0.507834	-0.0861496	-0.359412	-0.440972	0.563359	-0.355671	-0.334873	-0.26231	-0.330032	0.785409	-0.326937	-0.182262	-0.335457	-0.34292	0.80201	-0.31484	0.362195	-0.34592	-0.279189	-0.38547
lnckb.4957	4.99216	-0.243455	-0.351527	-0.334849	-0.263286	-0.47751	-0.22366	-0.462323	-0.42222	-0.205319	-0.105484	-0.0579975	-0.209639	-0.322876	-0.0830535	0.295758	-0.402329	-0.0576302	-0.433113	-0.322218	-0.129125	-0.30618	-0.0283084	-0.164088	0.0192746	-0.465715	-0.226025	1.64655	-0.353119	-0.149554
lnckb.21450	4.95893	-0.328824	-0.333369	-0.338202	-0.0861573	-0.330311	-0.33631	-0.337745	1.50317	-0.333942	-0.251485	-0.294677	-0.318604	-0.332746	-0.0550124	-0.296799	-0.32584	-0.316013	-0.321722	-0.299397	0.0858062	-0.327147	-0.317013	-0.190791	-0.262818	-0.320968	0.216234	-0.331372	-0.32193	-0.308792
lnckb.74279	4.93723	-0.346453	-0.34812	-0.296604	0.329083	-0.548251	-0.278526	-0.54133	0.122862	-0.321427	0.421413	-0.352845	-0.373543	-0.385073	-0.398775	-0.310057	-0.398332	-0.214723	1.2963	-0.474105	0.242812	0.0813174	-0.483748	-0.455967	-0.379644	-0.498841	-0.448663	0.226759	0.459911	0.0144956
lnckb.101839	4.92042	0.43414	1.53299	-0.342382	-0.351278	-0.341262	-0.268705	-0.351278	-0.328441	0.135386	-0.351278	-0.295921	-0.320224	-0.303843	-0.216818	-0.33804	-0.32781	-0.296385	-0.280699	-0.318323	-0.351278	0.0155036	-0.324326	-0.326041	-0.333724	-0.295937	-0.351278	-0.312902	-0.224377	-0.330996
lnckb.98991	4.8597	-0.350384	-0.354232	-0.362636	-0.362636	-0.344583	-0.355663	-0.362636	-0.325418	-0.334268	-0.362636	-0.106121	-0.324601	-0.354768	0.73789	-0.335211	-0.358594	-0.352706	-0.276504	-0.362636	-0.347952	-0.362636	-0.184511	-0.360931	0.594632	-0.221312	0.34345	-0.342887	-0.00446076	-0.341591
lnckb.6352	4.85507	-0.131804	-0.358519	0.0294447	-0.338874	-0.464504	-0.298017	-0.478096	-0.392903	-0.245253	-0.3599	-0.152859	-0.391638	-0.405498	1.62054	-0.369654	-0.342667	-0.313473	-0.379259	0.549766	-0.356513	-0.285498	-0.312213	-0.356212	0.578883	-0.387354	0.414211	-0.346943	-0.341394	-0.409793
lnckb.37708	4.8374	-0.248638	-0.253105	-0.240359	-0.255118	-0.239162	-0.248838	-0.25895	-0.232582	-0.242175	-0.257097	-0.255873	-0.256238	-0.242321	2.20863	-0.250327	-0.255721	-0.245397	-0.197969	-0.255711	-0.197723	-0.246614	-0.251606	-0.255343	-0.245128	-0.244072	-0.24555	-0.233274	-0.249693	-0.256087
lnckb.73644	4.77535	-0.542048	-0.290779	0.100942	-0.458592	-1.33948	-0.175008	-0.770071	-0.643762	-0.167206	0.308717	0.0974108	-0.203162	0.0137333	-0.0334057	0.0649918	-1.21928	-0.526225	-0.0340068	-0.245892	0.428448	0.393139	0.0465512	-0.629184	-0.00807787	0.584045	-0.321163	0.545735	0.0672645	-0.270719
lnckb.61867	4.76958	-0.362656	-0.443155	-0.508473	-0.116558	-0.304137	-0.330005	-0.483482	-0.2114	-0.359066	-0.234578	-0.0168193	-0.309298	0.891843	1.81682	-0.0600471	-0.41563	-0.146186	-0.428018	-0.405284	-0.473165	-0.259472	-0.447768	-0.3691	0.320955	-0.277681	-0.196774	-0.278336	-0.320524	-0.353991
lnckb.19282	4.65125	-0.165719	-0.23208	-0.269604	-0.224267	-0.30288	-0.28821	-0.302273	-0.285197	-0.216645	-0.271134	-0.230766	-0.240221	-0.287652	2.55635	-0.265573	-0.221201	-0.212496	-0.281157	-0.246976	-0.298878	-0.246629	-0.291036	-0.271965	-0.23409	-0.251182	-0.226275	-0.167914	-0.213221	-0.200199
lnckb.4524	4.58873	-0.467262	-0.403256	0.947492	-0.443507	-0.55651	-0.527488	-0.559337	0.917837	-0.381629	-0.48908	-0.387883	-0.485045	-0.178352	0.169729	-0.468179	-0.456224	-0.515455	-0.297201	0.578957	0.846719	-0.436809	-0.520254	-0.500033	-0.266355	-0.175894	-0.355032	0.788657	-0.504142	-0.473429
lnckb.95586	4.57735	0.117185	0.3273	-0.598693	-0.309875	-0.644018	-0.27705	-0.638199	0.121821	0.558213	-0.408041	-0.0799599	-0.374962	0.0863493	-0.506748	0.989162	-0.551396	-0.560422	-0.425445	-0.60603	-0.534024	0.608772	-0.459772	-0.473506	0.0221645	1.65794	-0.160692	-0.581711	-0.304967	-0.464243
lnckb.83394	4.5513	1.14782	1.05379	-0.495641	-0.218845	-0.489698	-0.428605	-0.632361	-0.193858	1.6522	-0.506624	-0.472807	-0.375007	-0.499639	-0.232309	-0.33974	-0.598587	-0.339118	-0.536828	-0.441261	-0.0138637	-0.262029	-0.0383402	0.450582	-0.342374	-0.275739	-0.390794	-0.274214	-0.404763	-0.268878
lnckb.50411	4.47558	-0.346376	-0.327626	-0.357412	-0.258947	-0.245491	-0.30941	-0.336813	-0.276639	-0.294146	-0.337305	-0.329873	-0.328207	-0.270477	0.578958	-0.332892	-0.353108	-0.302108	-0.301339	-0.12056	-0.235032	-0.298505	-0.348967	-0.352385	0.0508949	-0.171275	2.68179	-0.304382	-0.361167	-0.324215
lnckb.65089	4.42047	-0.39388	-0.453309	-0.452776	-0.0022305	-0.399755	-0.447716	-0.248376	-0.404459	-0.425505	0.913236	-0.343538	-0.404074	-0.448446	-0.447919	-0.437691	-0.429207	-0.432335	-0.393624	2.0895	-0.335357	-0.0832586	-0.434229	0.183916	-0.0749728	-0.398463	-0.428695	-0.446909	0.00499893	1.27382
lnckb.111783	4.35036	-0.311061	-0.0811047	-0.259496	-0.339551	-0.297215	-0.320502	-0.335749	-0.239136	-0.270777	-0.243854	-0.329432	-0.328984	-0.321267	0.897495	-0.230619	-0.324169	-0.326748	-0.286304	-0.323439	-0.326738	-0.218548	-0.187115	-0.303243	-0.323255	-0.286358	-0.334496	-0.330514	-0.316951	-0.2553
lnckb.21492	4.29496	-0.353958	-0.430049	0.033853	-0.31583	-1.11434	-0.655167	-1.03132	-0.322455	-0.0353825	0.0649986	-0.26059	-0.17424	-0.78856	0.542435	-0.468833	-0.697926	-0.0767838	0.191807	-1.1139	1.21754	1.40472	-0.538952	-0.224013	-0.0491219	1.00494	-0.420727	0.364766	0.314744	-0.110829
lnckb.98577	4.2564	-0.280511	-0.322627	-0.303979	-0.473054	-0.422556	-0.38034	-0.426716	0.279172	-0.252734	-0.405341	-0.338682	-0.367699	-0.383921	1.25879	-0.352428	-0.434665	-0.275942	-0.269902	-0.40251	0.0128735	-0.181922	-0.248821	-0.282699	-0.336318	-0.369839	-0.269503	-0.0759374	-0.275428	-0.366348
lnckb.104637	4.25442	-0.28416	0.391051	-0.256657	0.298696	-0.603469	-0.457313	-0.435705	-0.427123	-0.417941	-0.577781	-0.48159	0.134465	0.0270579	-0.401093	-0.381599	-0.621147	-0.494166	0.217857	0.592534	-0.26258	-0.424872	-0.477921	-0.511065	-0.313375	-0.459229	-0.341832	1.50268	-0.430639	-0.504241
lnckb.51053	4.24369	-0.259024	-0.260015	-0.254813	-0.3021	-0.29989	-0.266367	-0.3021	0.12136	-0.247947	-0.3021	-0.280779	-0.28161	-0.291525	-0.207543	-0.282146	-0.288721	-0.279156	-0.275314	-0.284634	-0.267285	-0.277095	-0.271745	-0.259305	-0.276445	-0.292145	-0.247672	-0.0949886	-0.281963	-0.279818
lnckb.49916	4.21208	1.56891	0.569495	0.345517	-0.356478	-0.756858	-0.554511	-0.757003	-0.456044	0.578394	-0.52237	-0.459599	-0.282439	-0.319454	-0.626821	-0.411678	-0.66865	0.137851	1.27346	-0.695153	1.34637	-0.372785	-0.373432	-0.234489	0.292385	-0.604032	-0.409166	-0.471579	-0.509402	-0.426674
lnckb.71160	4.14097	-0.260598	-0.289241	-0.313742	-0.103123	-0.310362	-0.31374	-0.336126	-0.286153	-0.245094	-0.336126	-0.225689	-0.29261	-0.319161	-0.21371	-0.238271	-0.294777	-0.273735	-0.277433	-0.319396	-0.295847	-0.274273	-0.312232	-0.24352	-0.111538	-0.274763	-0.312417	3.25637	-0.308657	-0.274873
lnckb.38559	4.09405	-0.366694	-0.379905	0.0899474	-0.413773	-0.591555	-0.469866	0.0679717	1.2888	-0.324327	-0.439653	-0.405631	-0.418164	0.690839	-0.0840722	-0.51566	-0.283303	-0.322964	-0.431465	-0.546882	2.30136	-0.319157	-0.455841	-0.512086	-0.428641	-0.424242	-0.500439	-0.328356	-0.364905	-0.453404
lnckb.85477	4.09029	-0.402392	-0.3758	-0.404286	-0.404286	-0.358228	-0.374377	0.0599735	-0.0281652	-0.40139	-0.404286	0.929462	-0.287128	-0.384168	-0.237063	-0.366038	-0.24046	-0.392888	-0.360662	-0.389107	-0.320843	-0.386243	-0.375778	-0.370315	2.78268	-0.344392	-0.383733	-0.365832	-0.396363	-0.273837
lnckb.1762	4.00804	-0.73367	-0.803878	-0.0583353	0.0586571	-1.10504	-0.684498	-1.18568	0.0017395	-0.0364139	-0.220602	-0.475067	-0.694992	-1.0628	0.482763	1.5253	0.266235	0.616567	-0.159308	-0.24829	0.650349	0.78637	1.37955	-0.551317	-0.270016	-0.508394	-0.43826	-0.118073	0.404859	0.018496
lnckb.50412	3.87359	-0.366764	-0.365982	-0.374238	-0.283867	-0.356387	-0.33261	-0.312275	-0.333408	-0.366929	-0.354368	-0.373988	-0.356675	-0.305926	0.551651	-0.373	-0.377511	-0.275643	-0.295715	-0.110197	-0.308762	-0.357793	-0.377452	-0.374202	-0.378378	-0.3663	2.73204	-0.366817	-0.376019	-0.344892
lnckb.32894	3.8548	-0.309667	-0.30583	-0.309621	-0.307318	-0.297008	-0.293488	-0.310867	-0.307918	-0.306781	-0.309684	-0.309633	-0.30923	3.5332	0.43554	-0.30833	-0.127523	-0.306957	-0.272532	-0.306683	-0.285625	-0.304525	-0.291514	-0.309021	-0.308888	-0.301523	-0.307786	-0.307461	-0.309659	-0.309263
lnckb.74168	3.81241	-0.353738	-0.557026	-0.46768	-0.679655	-0.789303	-0.541605	-0.424096	1.79164	-0.368228	0.428738	-0.47318	0.533895	-0.737256	0.354365	-0.309424	-0.899053	0.317021	-0.200931	-0.652763	-0.373982	-0.466581	0.186691	1.80519	0.00764136	-0.509687	-0.544276	-0.610612	-0.263475	1.47742
lnckb.19609	3.78905	0.0505228	0.305051	0.65017	-0.0317246	-1.04416	1.24187	0.203666	-1.51005	0.0723398	0.551089	-0.302034	-0.461116	-0.749471	0.757198	-0.402042	-2.20384	0.191355	0.535162	-0.473529	0.643718	-0.658893	-0.259632	0.731081	-0.0507449	-0.652296	-0.327271	-0.48809	0.537892	-0.0632214
lnckb.4623	3.78009	-0.446408	-0.572754	-0.287726	-0.672868	-0.287381	-0.588939	-0.0191682	1.03947	-0.394156	-0.657061	-0.220447	-0.523654	-0.573306	-0.386033	0.0751232	1.06479	-0.574074	-0.747203	0.194425	-0.566178	-0.472148	0.143939	0.750364	0.00123958	0.542519	-0.557896	-0.35729	-0.672809	-0.650511
lnckb.1884	3.7719	-0.421852	-0.475345	-0.506857	-0.529368	-0.46767	-0.466985	-0.504391	-0.467739	-0.341386	-0.529368	-0.476726	-0.501952	0.785723	1.12595	-0.342364	2.96404	-0.469748	-0.513749	0.364357	0.403584	-0.13951	0.360105	-0.47689	-0.450075	-0.442999	-0.086053	-0.421328	-0.475505	-0.491236
lnckb.102694	3.65935	-0.409542	-0.585505	-0.626423	-0.433558	-0.599587	-0.341095	-0.654135	0.976232	-0.536788	-0.60069	-0.33288	-0.47867	-0.410351	0.0740331	-0.592975	-0.407531	1.58799	1.29984	2.28336	-0.551302	-0.487098	-0.547313	-0.0966934	0.611247	-0.389683	-0.473281	-0.495208	-0.494253	-0.456218
lnckb.108017	3.65071	-0.357784	-0.388966	-0.3705	-0.399892	-0.38681	-0.355394	-0.399892	-0.261091	-0.379928	-0.399892	-0.33043	-0.366835	0.363539	-0.0385988	-0.392766	0.338188	-0.34438	-0.14069	-0.380879	-0.291818	-0.288881	-0.36617	-0.388743	1.00358	-0.312628	-0.327021	-0.382818	-0.399892	-0.399892
lnckb.79540	3.54104	-0.0507007	-0.434772	0.137724	-0.424761	-0.603429	-0.250607	-0.624957	-0.493794	-0.24003	-0.411513	-0.180031	-0.452096	-0.542195	0.624958	-0.441442	-0.363873	-0.362423	-0.445134	0.944382	-0.483389	-0.400602	-0.375573	-0.395207	0.692462	-0.473069	0.405464	-0.467111	-0.32495	-0.454365
lnckb.102692	3.53658	-0.526868	-0.554276	-0.599209	-0.447121	-0.655965	-0.415045	-0.667349	1.04958	-0.601187	-0.68039	-0.258251	-0.524306	-0.314059	0.330047	-0.584735	-0.336663	1.64088	1.3561	1.90801	-0.544876	-0.453762	-0.541743	-0.360638	0.401705	-0.459285	-0.496567	-0.504552	-0.550814	-0.502685
lnckb.47556	3.52525	-0.267072	-0.314262	-0.269537	-0.250608	-0.328331	-0.290394	-0.325494	-3.12702e-08	-0.251848	-0.278214	-0.304441	-0.305167	-0.292035	-0.126631	-0.280823	-0.296816	-0.255738	-0.193562	-0.303963	-0.125335	-0.259515	-0.303047	-0.285701	-0.288998	-0.293466	-0.292032	-0.14871	-0.245645	-0.285315
lnckb.110159	3.46551	-0.690751	-0.67617	-0.653759	0.0954386	-0.491203	-0.584204	-0.625971	1.0086	-0.626846	-0.184051	-0.595523	-0.60349	-0.703931	-0.0281163	-0.58303	-0.700323	-0.186935	2.13933	0.603323	0.560389	1.54026	-0.336232	-0.672268	-0.632088	-0.672932	-0.640892	-0.674164	1.20855	0.0790282
lnckb.34887	3.46454	-0.567576	-0.571316	-0.335624	-0.563928	-0.701845	-0.731028	-0.798833	-0.700287	-0.491084	-0.371646	-0.305258	-0.524128	-0.601926	-0.112326	0.0134166	-0.700305	-0.500839	-0.514898	1.29986	2.52041	0.415857	0.0718049	-0.551521	-0.0834921	0.908748	0.958117	-0.47156	-0.372583	-0.427708
lnckb.9833	3.39278	-0.357675	-0.423207	-0.426868	-0.420615	-0.370777	-0.422432	-0.428866	-0.421772	2.85906	-0.399446	-0.414137	-0.215462	-0.426082	0.868497	-0.411215	-0.419043	-0.374548	-0.424796	-0.425852	-0.389168	0.31078	2.36592	-0.267306	-0.0665108	-0.399843	-0.422659	-0.396126	-0.376733	-0.417875
lnckb.45401	3.34044	-0.436936	-0.420103	-0.355737	-0.497377	0.0211696	-0.386156	-0.489325	-0.306716	-0.253567	-0.405273	-0.398936	-0.388687	-0.271463	-0.414325	-0.285917	-0.497541	-0.437414	-0.340919	-0.414941	-0.46011	-0.419511	0.867747	2.39361	-0.362561	-0.03078	-0.388378	-0.00185149	-0.493245	-0.378001
lnckb.87160	3.15366	0.0800141	-0.414152	0.526266	0.272532	-1.28075	-0.263135	-1.0413	-1.0395	-0.363798	-0.291976	-0.434767	0.251986	-0.0957098	-0.467476	2.476	-0.657172	0.161439	-0.322824	-0.565603	-0.593517	-0.0431158	-0.38684	0.418776	-0.542927	-0.861083	-0.668217	1.96653	-0.189166	-0.14587
lnckb.19478	3.07482	-0.417953	-0.379465	0.0482975	-0.405902	-0.230655	-0.64635	-0.554333	-0.792102	-0.462905	-0.118336	-0.556046	-0.633525	0.623395	-0.147348	0.0866283	-0.833424	-0.257934	1.63177	-0.357616	-0.565369	-0.298344	-0.64882	-0.751048	-0.205943	1.92091	0.400693	-0.538758	-0.291255	-0.49322
lnckb.44769	3.044	0.544232	0.189552	0.345621	-0.466828	-0.422481	-0.470083	-0.486729	-0.308377	0.364205	-0.437627	-0.42913	-0.469913	-0.463059	0.818989	-0.0133043	-0.464453	-0.241534	-0.47823	3.94827	-0.392029	-0.409897	-0.433436	-0.461293	-0.248665	-0.297336	-0.166692	-0.384424	-0.472597	-0.470488
lnckb.51216	3.01295	-0.455445	-0.331142	-0.493051	-0.525273	-0.62255	-0.594564	-0.600055	-0.296531	0.0541548	-0.433404	-0.34633	-0.47978	-0.457327	-0.450047	0.105515	-0.57744	-0.115534	0.760648	0.149688	1.16785	-0.317912	-0.0638447	-0.148092	-0.130621	-0.579369	-0.237662	-0.0921751	-0.38447	-0.364739
lnckb.45409	2.98781	-0.303751	-0.292007	-0.305972	-0.299816	-0.292455	-0.305295	0.121863	-0.298671	-0.304046	-0.285194	-0.30081	-0.303976	-0.300903	-0.00426361	-0.288777	-0.304986	-0.247336	-0.274549	-0.154641	-0.124505	-0.159182	-0.278264	-0.239017	-0.291518	-0.298375	-0.290057	-0.302487	-0.306025	-0.304101
lnckb.2003	2.97435	0.170602	-0.276599	-0.343886	-0.388648	-0.678348	-0.480671	-0.680357	-0.674027	-0.0646802	-0.403358	-0.410467	-0.505493	-0.564224	1.24471	3.68535	-0.216735	0.873671	-0.526898	0.123903	-0.457875	-0.492369	-0.0645697	-0.161881	0.169248	0.575555	-0.51325	-0.492867	-0.461682	-0.428329
lnckb.102695	2.8252	-0.393557	-0.617474	-0.692523	-0.452146	-0.72273	-0.0803691	-0.776476	2.04727	-0.592094	-0.728978	-0.193972	-0.550201	-0.513758	0.265649	-0.667163	-0.575036	2.2791	1.50341	1.6338	-0.601845	-0.541129	-0.542663	-0.0855888	0.692287	-0.470849	-0.531981	-0.510268	-0.559499	-0.419445
lnckb.56129	2.79575	-0.604993	-0.61364	-0.466074	0.918549	-0.629545	-0.479959	-0.502082	-0.547329	-0.447505	-0.209101	0.431851	0.197014	-0.612957	0.778944	-0.422566	-0.499678	-0.2086	-0.605664	-0.0242715	-0.396721	-0.0782903	-0.292355	-0.561449	0.406787	-0.621793	0.66622	-0.590624	-0.541202	-0.0732565
lnckb.87161	2.74168	0.26104	-0.273557	-0.0518579	0.135204	-1.26402	-0.3578	-0.976211	-0.6368	-0.161961	-0.0890255	-0.540107	-0.0264435	-0.176894	0.0752617	2.83026	-0.855768	0.410419	-0.36744	-0.701042	-0.363858	-0.352898	-0.586518	0.131248	-0.650156	-0.937562	-0.804921	2.02221	-0.160645	0.103285
lnckb.38974	2.70248	-0.41801	-0.419953	-0.275778	-0.563739	-0.0281905	-0.624415	-0.652983	-0.646868	-0.248881	-0.333407	-0.547492	-0.481967	-0.467662	3.61191	0.119636	-0.637489	-0.535762	-0.481232	0.0372032	-0.429463	-0.0697131	1.04641	-0.349226	0.694746	-0.0671349	-0.244883	-0.427732	-0.533774	1.77108
lnckb.39939	2.69444	-0.558661	-0.158506	0.30365	-0.139895	-1.72255	-0.425797	-0.913297	-1.11802	0.369033	-0.0490193	0.354534	-0.285484	-0.154827	-0.214926	-0.349576	-1.74384	-0.348953	0.182352	-0.289356	3.13603	0.690417	-0.172169	-0.997119	-0.182323	0.153543	-0.244333	0.604581	0.228847	0.197077
lnckb.6324	2.63001	-0.574142	-0.576449	-0.584988	-0.172489	-0.569101	-0.576346	2.00925	-0.152095	-0.558588	-0.535079	-0.538776	-0.557952	-0.571031	1.30274	-0.269054	-0.573689	-0.571254	-0.543443	-0.50545	-0.238698	0.440629	0.14108	-0.425607	-0.572055	1.9868	-0.419726	0.0264531	-0.563052	-0.584059
lnckb.29319	2.6202	-0.273615	-0.598508	-0.969176	-0.221908	-0.7315	0.434433	-1.5918	-0.184117	-0.16965	1.10075	-0.422393	-0.632019	-0.900035	0.298428	-0.544302	-1.31336	0.198568	2.02258	-0.57828	0.0626887	1.27392	-0.70649	-0.832567	1.71161	0.690903	-0.904832	-0.248069	1.24824	0.600177
lnckb.20902	2.5731	1.08801	-0.531157	-0.510825	0.195099	-0.744137	-0.649732	-0.645295	-0.663831	0.67058	1.22952	-0.490514	-0.581847	-0.59366	-0.528537	-0.389032	-0.451928	-0.590406	-0.583485	-0.61349	-0.722451	0.689726	0.018909	3.28644	-0.460604	-0.619252	-0.593277	-0.591259	1.08979	0.926809
lnckb.63145	2.55687	-0.274679	0.558613	0.00497487	-0.94651	0.245312	-0.66395	-1.37352	1.23312	-0.191092	-0.550044	-0.319395	-0.744202	-0.973845	0.0818415	0.221463	-1.62155	-0.147011	-0.434503	0.171337	1.91061	0.264098	-0.675493	-0.883836	0.647621	2.68015	-0.419408	0.166576	-0.322904	-0.607431
lnckb.19476	2.51072	-0.298058	-0.302389	-0.239077	-0.197325	-0.238661	-0.414411	-0.507736	-0.222304	-0.335375	-0.240782	-0.143214	-0.367292	-0.0783826	-0.327446	-0.113077	-0.48256	-0.236204	0.289598	-0.39216	-0.215559	-0.303227	-0.382805	-0.429715	0.284645	0.119219	-0.31543	-0.341422	-0.300759	-0.35163
lnckb.56128	2.48463	-0.481146	-0.486556	-0.428318	0.013181	-0.494815	-0.458095	1.44622	-0.361725	-0.459922	-0.369922	0.0790547	-0.478375	-0.488533	1.30664	-0.431935	-0.453879	-0.295182	-0.474739	-0.163232	-0.33333	0.049398	-0.461142	-0.470329	-0.0185035	-0.491199	0.165259	-0.484952	-0.451778	-0.475952
lnckb.17387	2.39858	-0.366897	-0.366226	-0.368065	-0.370713	-0.360812	-0.367759	-0.370713	-0.352441	-0.355567	-0.356461	3.93595	-0.365005	-0.364934	-0.340894	-0.367111	-0.360213	-0.365791	-0.352713	1.13682	-0.366066	-0.361776	-0.370713	-0.359534	2.01156	-0.362881	-0.349738	-0.366753	-0.36469	-0.362432
lnckb.10069	2.38885	-0.256653	-0.255044	-0.256803	-0.258213	-0.249765	-0.257226	-0.258213	-0.253207	-0.25204	-0.258213	-0.253846	-0.257114	-0.2529	-0.241577	-0.255	-0.241704	-0.256538	-0.257286	-0.256699	-0.253907	-0.252461	-0.254848	-0.256624	-0.00496503	-0.251776	-0.256145	-0.25618	-0.25751	-0.257674
lnckb.70142	2.34059	-0.346684	-0.633565	-0.690131	-0.357034	-0.713679	-0.0992527	-0.780806	1.10864	-0.552773	-0.654678	-0.265611	-0.567982	-0.535941	-0.129363	-0.665104	-0.466246	2.71355	1.68883	2.3459	-0.623452	-0.536552	-0.5174	0.0693792	0.862453	-0.534224	-0.483266	-0.521747	-0.532006	-0.439676
lnckb.98578	2.31641	0.0716303	-0.237442	-0.281632	-0.480448	-0.643701	-0.579533	-0.566527	0.96759	-0.179782	-0.547808	-0.471802	-0.540668	-0.449817	0.767669	-0.437285	-0.627134	-0.00781423	0.207645	-0.528302	0.39798	-0.1808	-0.27788	-0.0910478	-0.440117	-0.329177	-0.600999	0.00941691	-0.204669	-0.347518
lnckb.54718	2.22561	0.455243	0.966532	-0.843711	-0.596092	1.60407	-0.682877	-0.70291	-1.06028	0.653373	-0.673045	0.0687518	-0.544668	-0.779619	1.78978	0.273044	-0.991209	-0.115069	0.117103	-0.633318	-0.942986	-0.265678	-0.482271	-0.906178	2.64431	1.26608	-0.35986	0.0289045	-0.244202	-0.411771
lnckb.30341	2.2029	-0.396714	-0.30672	-0.419967	-0.4303	4.23866	-0.433981	-0.464106	-0.389018	-0.4178	-0.246757	0.987141	-0.302203	-0.408096	-0.0399983	0.0811815	-0.453793	-0.439185	-0.419701	-0.441634	-0.420744	-0.37352	-0.283845	-0.233417	-0.317145	1.63215	-0.290178	-0.0365105	-0.416986	-0.342059
lnckb.44371	2.20129	-0.233463	0.0604808	-1.19274	-0.119304	-1.54679	-1.06343	-1.29644	0.346653	0.167354	-0.289437	0.670832	-0.663788	-0.901674	2.37944	-0.67585	-0.347043	0.073256	1.40906	-0.862014	-0.857925	0.75448	0.172132	0.73911	1.27332	-0.770935	1.32045	-1.20923	0.462858	-0.122214
lnckb.52882	2.18107	-0.251129	-0.25079	-0.248479	-0.25319	-0.236465	-0.250821	-0.253508	-0.164889	-0.247482	-0.250442	-0.242912	-0.251393	-0.249495	-0.243149	-0.243759	-0.246579	-0.248459	-0.224374	-0.239152	-0.240874	-0.241428	-0.248968	-0.229509	-0.246584	-0.235641	-0.249242	-0.241588	-0.250648	-0.250917
lnckb.19477	2.12853	-0.392719	-0.406705	-0.166219	0.0110182	-0.429332	-0.712262	-0.439395	-0.18497	-0.459191	-0.0313361	-0.796645	-0.867774	0.721262	-0.219148	0.18532	-1.16049	-0.120396	2.97584	0.100328	-0.841357	-0.593554	-0.779773	-1.04339	-0.179394	1.74739	1.5964	-0.646584	-0.101843	-0.52907
lnckb.43709	2.12016	-0.223812	-0.308693	0.410616	-0.374112	-1.09756	-0.560644	-1.12351	2.95576	-0.206056	-0.772317	-0.536763	-0.411959	1.56283	-0.489636	-0.239907	0.309415	-0.533066	-1.03015	-0.323994	2.18064	0.967553	-0.287238	-0.599997	-0.287434	0.0645042	-0.464838	0.87752	-0.780454	-0.491444
lnckb.22718	2.09277	-0.283631	-0.319391	-0.0646391	-0.277509	-0.335105	-0.372612	-0.192463	1.7335	-0.324511	-0.478801	-0.402267	-0.384243	-0.401197	-0.140627	-0.102492	-0.475406	-0.40355	-0.395055	-0.471074	-0.225035	-0.39744	-0.180748	-0.13135	-0.362187	4.41852	-0.43497	0.237833	-0.347824	-0.373802
lnckb.34886	2.08584	-0.628386	-0.545293	-0.524527	-0.627176	-0.731534	-0.736459	-0.856613	-0.646609	-0.399926	-0.127211	-0.18781	-0.472421	-0.568053	-0.501909	0.049082	-0.687561	-0.443832	-0.367405	1.54587	3.33725	0.389221	-0.0686152	-0.63085	-0.044453	0.562259	0.942806	-0.485449	-0.29742	-0.439373
lnckb.108051	2.06086	-0.305541	-0.278827	-0.0859559	-0.308058	-0.30008	-0.304506	-0.299114	4.87194	-0.294076	-0.308058	-0.298004	-0.300256	0.0712802	-0.298571	-0.302867	-0.119912	-0.0320357	-0.283138	-0.304396	-0.224031	-0.306554	-0.300453	-0.304264	-0.303005	-0.215759	0.0341847	-0.282075	-0.304895	-0.305094
lnckb.111782	2.05085	-0.49047	-0.0570813	-0.0997131	-0.648295	-0.368271	-0.586926	-0.600276	-0.23578	-0.344616	0.900376	-0.575022	-0.544158	-0.553694	1.54758	-0.0352868	-0.594748	-0.565446	-0.0289581	-0.540869	-0.474826	-0.296115	0.516281	-0.298083	-0.419798	0.0073338	-0.454251	-0.553898	-0.294846	0.476552
lnckb.63691	2.04879	1.3899	0.0822072	-0.728472	-0.46038	-1.11458	-1.04286	-1.40757	-0.270957	1.05247	-0.669252	-0.844492	-0.792309	-1.15048	0.607259	-0.86817	0.557695	0.741248	0.28844	1.48506	1.56476	-0.288355	-0.737778	0.318634	-0.095022	-0.0587543	-0.403716	0.166646	-0.861001	-0.837432
