# Supplementary material for: In vivo functional analysis of non-conserved human lncRNAs associated with cardiometabolic traits
Source: Nat Commun. 2020 Jan 2;11:45. doi: 10.1038/s41467-019-13688-z (PMC6940387; doi:10.1038/s41467-019-13688-z)
Supplement: Supplementary file 7 — Supplementary Dataset 4 [file 41467_2019_13688_MOESM7_ESM.xlsx]

## Sheet: Lnc-eGenes in each module
Module	Number of total genes in module	Number of trait-associated lnc-eGenes in module	ID of trait-associated lnc-eGenes in module
M1	593	6	lnckb.102913/AC104135.2/LOC107987302/XXbac-B476C20.9/LOC102723758/LOC101928451
M2	461	10	lnckb.109452/RP5-1057I20.2/ITGB6/LOC105372884/LOC105374968/LOC102725068/SNHG5/LOC101927963/lnckb.67564/LOC102724711
M3	445	6	LOC107984969/RP11-649A18.12/LOC105372308/HCG9/LOC105379849/lnckb.83717
M4	418	8	RP11-996F15.2/LOC105370491/LOC105370538/ST3GAL6-AS1/LINC00969/LOC107986714/LINC01000/LOC105375969
M5	367	5	lnckb.105567/lnckb.3501/LOC107986344/lnckb.90042/lnckb.94581
M6	282	3	lnckb.12780/MMP24-AS1/LINC01547
M7	253	2	LOC105371566/lnckb.71017
M8	216	5	LOC107985050/LOC107986412/FLVCR1-AS1/lnckb.80761/lnckb.87902
M9	1748	20	SLC2A1-AS1/LOC105371430/C1QTNF1-AS1/LINC01191/CBR3-AS1/LOC107987303/RP11-1191J2.2/LOC105374373/OSMR-AS1/LOC105374733/LOC107985250/LOC284581/LOC105374985/C2-AS1/LOC105373262/LOC102724761/LOC107987136/LOC107987139/lnckb.67829/DKFZP434K028
M10	133	6	LOC105369519/RP11-483P21.2/LOC102724475/AC005082.12/LOC105375198/lnckb.73476
M11	124	3	lnckb.106800/lnckb.55949/lnckb.73155
M12	1398	48	lnckb.110159/LOC105369668/lnckb.110901/lnckb.111782/LOC105369736/LOC107984617/LOC105370348/LOC105370822/LINC00923/LINC00923/LOC105378780/lnckb.18849/RP11-426C22.7/MGC27382/MAFTRR/LOC101927727/LOC105373449/LOC107985875/RP11-19D2.1/lnckb.34886/LOC728290/TIPARP-AS1/OSTN-AS1/LINC01018/LOC105379194/CTB-178M22.2/RP11-624M8.1/NCOA7-AS1/POU6F2-AS1/LOC107986706/LOC107986743/LOC105375373/AC002456.2/LOC1053…
M13	95	2	lnckb.31560/lnckb.79410
M14	91	2	CTC-281F24.1/lnckb.83100
M15	1233	28	lnckb.104637/lnckb.109440/LOC101929901/FUT8-AS1/lnckb.16569/LINC00933/LINC01197/LINC00921/RP11-798G7.6/LINC01057/CTD-2561J22.5/LOC101930593/LOC105373813/RP11-378A13.1/LOC107985216/SNHG18/lnckb.43813/LOC107986489/LOC105374997/JAZF1-AS1/LINC00265/LOC101927566/ST8SIA6-AS1/LOC107984225/CATG00000038811.1/lnckb.74960/RP11-554A11.4/lnckb.99613
M16	63	2	LOC101927934/LINC01166
M17	59	2	LOC107986589/HLA-DQB1-AS1
M18	55	2	lnckb.17314/CATG00000052231.1
M19	957	12	LOC105370041/LOC100505915/RP11-196G11.2/RP11-861E21.1,RP11-861E21.2/STX16-NPEPL1/KIAA1656/CCDC13-AS1/lnckb.51749/LOC101929574/LOC105378525/lnckb.88863/lnckb.90403
M20	627	4	LOC107985350/LOC107986696/LOC105375304/LINC00525
M21	207	1	IPO11
M22	195	1	lnckb.80008
M23	127	1	CEBPB-AS1
M24	121	1	MIF-AS1
M25	104	1	LINC01010
M26	89	1	LOC105374298
M27	83	1	LOC105378083
M28	44	1	RP11-1018N14.5
M29	40	1	SNAI3-AS1

## Sheet: All pathways in each module
Module	Pathway identified	P value	Q value	Protein-coding genes in pathway
M1	KEGG_PROTEASOME	2.36274e-21	2.33787e-19	PSMB2/POMP/PSMB5/PSMA6/PSMC1/PSMA4/PSMD7/PSMB6/PSMD11/PSMB3/PSME3/PSMA5/PSMD8/PSMC4/PSMD14/PSMD1/PSMF1/PSMA7/PSMD2/PSMC2/PSMA1/PSMC3
	KEGG_SPLICEOSOME	1.70674e-06	8.44389e-05	SNRNP40/SF3A3/AQR/SF3B3/DHX8/EFTUD2/SNRPD1/PCBP1/SNRPG/USP39/CRNKL1/CTNNBL1/PLRG1/SNRPE/ZMAT2/SNRPC
	KEGG_PATHOGENIC_ESCHERICHIA_COLI_INFECTION	0.000427337	0.0140946	TUBA1B/TUBA1C/TUBA4A/NCL/CTNNB1/TUBB2A/TUBB/TUBB4B
	KEGG_NON_HOMOLOGOUS_END_JOINING	0.000710994	0.0170109	XRCC5/XRCC6/RAD50/FEN1
	KEGG_PYRIMIDINE_METABOLISM	0.000859592	0.0170109	TXNRD1/POLR3K/NME1-NME2/NME1/NME2/POLE4/TYMP/POLR3G/POLR2K/POLE3
	KEGG_PENTOSE_PHOSPHATE_PATHWAY	0.00127586	0.0210405	ALDOA/GPI/RBKS/PGD/TKT
M2	KEGG_PHOSPHATIDYLINOSITOL_SIGNALING_SYSTEM	2.55214e-05	0.00241781	DGKA/DGKH/INPP5D/DGKD/PLCB1/ITPKB/SYNJ2/PIP4K2A
	KEGG_ENDOCYTOSIS	0.00065317	0.0309396	CBL/AGAP2/VPS37B/FLT1/IGF1R/SMURF2/CHMP1B/PARD6G/CXCR4/HSPA6
	KEGG_B_CELL_RECEPTOR_SIGNALING_PATHWAY	0.00122429	0.0386617	BCL10/VAV3/NFATC1/INPP5D/RAC2/NFKBIE
M3	KEGG_SPLICEOSOME	9.88382e-05	0.00884342	SNRPF/SRSF9/SF3B4/SNRPB/LSM6/SF3B5/BUD31/PUF60/SART1
M4	KEGG_SPLICEOSOME	1.07525e-08	7.63428e-07	SRSF4/RBM25/SRSF2/THOC1/SF3B1/U2AF1/U2SURP/DDX46/RBM22/DDX39B/TRA2A/THOC2
M5	KEGG_UBIQUITIN_MEDIATED_PROTEOLYSIS	1.72591e-05	0.000999209	CDC16/PIAS4/UBE2D3/FBXW7/ERCC8/UBE2B/UBE2W/BIRC2
	KEGG_RNA_DEGRADATION	0.00150378	0.0435304	CNOT2/DIS3/DCP1A/ZCCHC7
M6	KEGG_OXIDATIVE_PHOSPHORYLATION	2.04732e-07	1.61631e-05	ATP5G2/NDUFB1/ATP5D/NDUFS7/NDUFA11/NDUFB7/NDUFA3/NDUFC1/NDUFS6/NDUFA2/NDUFB8
	KEGG_HUNTINGTONS_DISEASE	6.52866e-07	2.5771e-05	ATP5G2/NDUFB1/ATP5D/NDUFS7/NDUFB7/NDUFA3/POLR2F/NDUFC1/NDUFS6/NDUFA2/POLR2J/NDUFB8
	KEGG_PARKINSONS_DISEASE	1.65041e-06	3.89751e-05	ATP5G2/NDUFB1/ATP5D/NDUFS7/NDUFB7/NDUFA3/NDUFC1/NDUFS6/NDUFA2/NDUFB8
	KEGG_ALZHEIMERS_DISEASE	1.97474e-06	3.89751e-05	ATP5G2/NDUFB1/ATP5D/NDUFS7/NDUFB7/NDUFA3/NDUFC1/NDUFS6/NDUFA2/NDUFB8/BAD
M7	KEGG_INSULIN_SIGNALING_PATHWAY	5.32759e-06	0.000269184	SLC2A4/SREBF1/ACACA/G6PC/FASN/PKLR/PPP1R3B/PPP1R3C
	KEGG_BIOSYNTHESIS_OF_UNSATURATED_FATTY_ACIDS	0.000524819	0.0132586	ELOVL6/SCD/FADS2
M8	KEGG_DNA_REPLICATION	8.98861e-25	4.73085e-23	PRIM1/RFC3/POLE2/RPA1/RNASEH2A/MCM6/PCNA/MCM5/MCM2/RFC4/MCM3/PRIM2/RPA3/MCM7/MCM4/POLA2
	KEGG_CELL_CYCLE	1.47997e-13	3.89465e-12	ESPL1/TFDP1/CDKN2C/PLK1/TP53/MCM6/PCNA/RBL1/MCM5/MCM2/CCNA2/MCM3/MCM7/MCM4/CCNE2
	KEGG_MISMATCH_REPAIR	3.73219e-08	6.5477e-07	RFC3/RPA1/MSH2/PCNA/RFC4/RPA3
	KEGG_NUCLEOTIDE_EXCISION_REPAIR	2.25918e-06	2.9726e-05	RFC3/POLE2/RPA1/PCNA/RFC4/RPA3
	KEGG_PYRIMIDINE_METABOLISM	2.45822e-05	0.00025876	PRIM1/POLE2/TK1/DCK/PRIM2/RRM1/POLA2
	KEGG_HOMOLOGOUS_RECOMBINATION	0.00198443	0.0174073	RPA1/RAD51C/RPA3
	KEGG_PURINE_METABOLISM	0.00296175	0.0222688	PRIM1/POLE2/DCK/PRIM2/RRM1/POLA2
M9	KEGG_FOCAL_ADHESION	2.00606e-09	2.66066e-07	ITGA7/PPP1R12A/IGF1/COL4A1/COL4A2/PGF/ITGA11/MAPK3/ITGA3/COL1A1/MYL12A/MYL12B/PIP5K1C/ACTN4/ROCK2/ITGA6/ITGAV/COL3A1/COL5A2/SRC/COL6A2/PDGFB/ITGB5/VEGFC/ITGA1/CCND3/CAPN2/COL1A2/PTK2/COL5A1/ITGB1/FLNA/VCL/ILK
	KEGG_ECM_RECEPTOR_INTERACTION	7.99443e-08	5.30157e-06	SDC3/ITGA7/COL4A1/COL4A2/ITGA11/ITGA3/COL1A1/ITGA6/ITGAV/COL3A1/COL5A2/COL6A2/ITGB5/ITGA1/CD36/COL1A2/COL5A1/ITGB1/HSPG2
	KEGG_REGULATION_OF_ACTIN_CYTOSKELETON	4.06881e-05	0.00179884	ITGA7/PPP1R12A/SSH1/ITGA11/IQGAP1/MAPK3/ITGA3/MYL12A/MYL12B/PIP5K1C/ACTN4/ARHGEF1/RRAS/ROCK2/ITGA6/ITGAV/MYH9/PDGFB/ITGB5/ITGA1/F2R/PTK2/TMSB4X/FGD1/DIAPH2/ITGB1/VCL
	KEGG_AXON_GUIDANCE	6.51009e-05	0.00215861	ROBO3/SRGAP1/NTN4/EFNB2/SEMA7A/MAPK3/ROCK2/SEMA3F/GNAI2/SEMA3B/SRGAP2/RASA1/PLXNA2/PTK2/EFNB1/ITGB1/NRP1/PLXNA3/UNC5B
	KEGG_DILATED_CARDIOMYOPATHY	0.000120878	0.00320645	CACNA1C/ITGA7/IGF1/ITGA11/ITGA3/TPM4/ADCY3/SLC8A1/ITGA6/ITGAV/GNAS/ITGB5/ITGA1/PRKX/ITGB1
	KEGG_VASCULAR_SMOOTH_MUSCLE_CONTRACTION	0.000477868	0.0105634	CACNA1C/MYL6B/PPP1R12A/CALM1/MYH11/MAPK3/RAMP2/PPP1R14A/ARHGEF1/ROCK2/ADCY3/RAMP1/GNAS/EDNRA/PRKX/ACTA2
	KEGG_LEUKOCYTE_TRANSENDOTHELIAL_MIGRATION	0.000639702	0.0121207	THY1/ESAM/CDH5/PECAM1/MYL12A/MYL12B/ACTN4/ROCK2/MAPK11/MAPK12/GNAI2/MAPK13/PTK2/CD99/ITGB1/VCL
	KEGG_HYPERTROPHIC_CARDIOMYOPATHY_HCM	0.00212005	0.0351483	CACNA1C/ITGA7/IGF1/ITGA11/ITGA3/TPM4/SLC8A1/ITGA6/ITGAV/ITGB5/ITGA1/ITGB1
	KEGG_ARRHYTHMOGENIC_RIGHT_VENTRICULAR_CARDIOMYOPATHY_ARVC	0.00263308	0.0388033	CACNA1C/ITGA7/ITGA11/ITGA3/ACTN4/SLC8A1/ITGA6/ITGAV/ITGB5/ITGA1/ITGB1
	KEGG_GNRH_SIGNALING_PATHWAY	0.00325514	0.0431735	CACNA1C/CALM1/MAPK3/PLD2/MAP3K3/ADCY3/SRC/GNAS/MAPK11/MAPK12/MAP3K1/MAPK13/PRKX
M10	KEGG_PRION_DISEASES	0.000494832	0.0169291	C1QA/C1QC/C1QB
	KEGG_AMINO_SUGAR_AND_NUCLEOTIDE_SUGAR_METABOLISM	0.000974708	0.0169291	NPL/HK3/RENBP
	KEGG_SYSTEMIC_LUPUS_ERYTHEMATOSUS	0.00336135	0.0310757	FCGR3A/C1QA/C1QC/C1QB
	KEGG_COMPLEMENT_AND_COAGULATION_CASCADES	0.00357842	0.0310757	C1QA/C1QC/C1QB
M11	KEGG_N_GLYCAN_BIOSYNTHESIS	5.42416e-09	1.71289e-07	DPAGT1/STT3A/ALG5/STT3B/RPN1/DDOST/GANAB
	KEGG_PROTEIN_EXPORT	0.000343935	0.00543055	SEC11C/SEC63/HSPA5
	KEGG_ANTIGEN_PROCESSING_AND_PRESENTATION	0.00169268	0.0178177	PDIA3/CALR/CANX/HSPA5
	KEGG_VIBRIO_CHOLERAE_INFECTION	0.0041471	0.0327403	ATP6V1C2/ATP6V1E2/PDIA4
M12	KEGG_FATTY_ACID_METABOLISM	6.9103e-24	7.78318e-22	ALDH2/ACADS/CYP4A11/CYP4A22/ECI1/ACADM/ALDH3A2/ACOX1/GCDH/HADHB/ACADL/ALDH9A1/ACAA1/EHHADH/ADH4/ADH6/ADH1A/ADH1B/ADH1C/HADH/ACSL1/ALDH7A1/ACSL6/ECI2/ALDH1B1/ACADSB/ECHS1
	KEGG_PEROXISOME	6.41456e-18	3.61241e-16	DAO/PXMP2/DHRS4/SCP2/PEX11A/MLYCD/PIPOX/ACOX1/ECH1/HAO2/XDH/IDH1/PECR/AGXT/HAO1/SOD1/PEX19/ACAA1/ACOX2/EHHADH/ACSL1/AMACR/ACSL6/ECI2/GSTK1/EPHX2/PHYH/BAAT/HMGCL/CAT
	KEGG_BUTANOATE_METABOLISM	6.36548e-13	2.1451e-11	ALDH2/ACADS/L2HGDH/ACSM5/ACSM2A/ACSM1/ALDH3A2/HMGCS2/ALDH9A1/EHHADH/BDH1/HADH/ALDH7A1/ALDH5A1/ALDH1B1/ECHS1/HMGCL
	KEGG_VALINE_LEUCINE_AND_ISOLEUCINE_DEGRADATION	7.61812e-13	2.1451e-11	ALDH2/ACADS/IVD/ACADM/ALDH3A2/HMGCS2/HADHB/ALDH9A1/ACAA1/PCCB/EHHADH/HADH/ALDH7A1/MUT/HIBADH/ALDH1B1/ACADSB/ECHS1/HMGCL
	KEGG_PPAR_SIGNALING_PATHWAY	1.89391e-12	4.26628e-11	APOA5/APOC3/APOA1/PCK2/CYP4A11/CYP4A22/SCP2/PLIN1/ACADM/ACOX1/HMGCS2/SLC27A5/FABP1/DBI/ACADL/CYP27A1/APOA2/ACAA1/ACOX2/EHHADH/ACSL1/ACSL6/CYP7A1
	KEGG_DRUG_METABOLISM_CYTOCHROME_P450	5.2216e-12	9.80195e-11	GSTZ1/CYP1A2/FMO5/FMO3/FMO4/UGT2B17/UGT2B15/UGT2B10/UGT2B7/ADH4/ADH6/ADH1A/ADH1B/ADH1C/MGST2/GSTA2/GSTA1/CYP3A43/GSTK1/MAOB/CYP2C18/CYP2C9/CYP2C8
	KEGG_TRYPTOPHAN_METABOLISM	1.75487e-11	2.82362e-10	ALDH2/CYP1A2/ALDH3A2/GCDH/HAAO/ALDH9A1/EHHADH/HADH/AADAT/ALDH7A1/DDC/IDO2/ALDH1B1/MAOB/OGDHL/ECHS1/CAT
	KEGG_BETA_ALANINE_METABOLISM	2.16935e-11	3.05421e-10	ALDH2/ACADM/MLYCD/ALDH3A2/DPYD/CNDP1/UPB1/ALDH9A1/EHHADH/ALDH7A1/DPYS/ALDH1B1/ECHS1
	KEGG_ARGININE_AND_PROLINE_METABOLISM	5.81003e-11	7.27104e-10	GLS2/DAO/ALDH2/GATM/GOT2/ALDH3A2/GAMT/PRODH2/CPS1/ALDH9A1/ACY1/ALDH7A1/AGMAT/ALDH1B1/ASS1/OTC/MAOB/GLUD1/OAT
	KEGG_METABOLISM_OF_XENOBIOTICS_BY_CYTOCHROME_P450	1.73394e-10	1.95297e-09	GSTZ1/CYP1A2/DHDH/UGT2B17/UGT2B15/UGT2B10/UGT2B7/ADH4/ADH6/ADH1A/ADH1B/ADH1C/MGST2/GSTA2/GSTA1/CYP3A43/GSTK1/AKR1C4/CYP2C18/CYP2C9/CYP2C8
	KEGG_GLYCINE_SERINE_AND_THREONINE_METABOLISM	4.21745e-10	4.31835e-09	DAO/GATM/PIPOX/GAMT/PHGDH/AGXT/CBS/GCAT/GLYCTK/DMGDH/BHMT/GNMT/GLDC/MAOB
	KEGG_PROPANOATE_METABOLISM	1.17033e-09	1.09847e-08	ACACB/ALDH2/ACADM/MLYCD/ALDH3A2/ACSS1/ALDH9A1/SUCLG2/PCCB/EHHADH/ALDH7A1/MUT/ALDH1B1/ECHS1
	KEGG_RETINOL_METABOLISM	1.61385e-09	1.39823e-08	RDH16/DHRS4/DHRS4L2/CYP4A11/CYP4A22/CYP1A2/UGT2B17/UGT2B15/UGT2B10/UGT2B7/ADH4/ADH6/ADH1A/ADH1B/ADH1C/CYP3A43/CYP2C18/CYP2C9/CYP2C8
	KEGG_PRIMARY_BILE_ACID_BIOSYNTHESIS	2.30233e-09	1.85225e-08	SCP2/SLC27A5/CYP27A1/ACOX2/AMACR/CYP39A1/AKR1D1/CYP7A1/AKR1C4/BAAT
	KEGG_GLYCOLYSIS_GLUCONEOGENESIS	6.55471e-09	4.92178e-08	ALDH2/AKR1A1/PCK2/ENO3/ALDH3A2/GALM/ACSS1/ALDH9A1/ADH4/ADH6/ADH1A/ADH1B/ADH1C/ALDH7A1/ALDH1B1/FBP1/ALDOB/PGK1
	KEGG_HISTIDINE_METABOLISM	2.63946e-08	1.85804e-07	ALDH2/ALDH3A2/CNDP1/HNMT/FTCD/ALDH9A1/UROC1/ALDH7A1/DDC/ALDH1B1/MAOB/ACY3
	KEGG_LIMONENE_AND_PINENE_DEGRADATION	2.20765e-07	1.46266e-06	ALDH2/ALDH3A2/ALDH9A1/EHHADH/ALDH7A1/ALDH1B1/ECHS1
	KEGG_LYSINE_DEGRADATION	7.01897e-07	4.39199e-06	ALDH2/ALDH3A2/PIPOX/GCDH/ALDH9A1/EHHADH/HADH/AADAT/ALDH7A1/ALDH1B1/OGDHL/ECHS1/BBOX1
	KEGG_PYRUVATE_METABOLISM	1.58607e-06	9.40219e-06	ACACB/ALDH2/PCK2/HAGH/LDHD/ALDH3A2/ACSS1/ALDH9A1/ALDH7A1/MDH2/GRHPR/ALDH1B1
	KEGG_TYROSINE_METABOLISM	2.82398e-06	1.59035e-05	HPD/GSTZ1/FAH/GOT2/HGD/ADH4/ADH6/ADH1A/ADH1B/ADH1C/DDC/MAOB
	KEGG_ASCORBATE_AND_ALDARATE_METABOLISM	6.16569e-06	3.30691e-05	ALDH2/ALDH3A2/ALDH9A1/UGT2B17/UGT2B15/UGT2B10/UGT2B7/ALDH7A1/ALDH1B1
	KEGG_ALANINE_ASPARTATE_AND_GLUTAMATE_METABOLISM	8.0055e-06	4.09851e-05	GLS2/GOT2/CPS1/AGXT/NIT2/ALDH5A1/GPT/ASS1/GLUD1/ACY3
	KEGG_STEROID_HORMONE_BIOSYNTHESIS	1.09418e-05	5.35825e-05	SRD5A2/UGT2B17/UGT2B15/UGT2B10/UGT2B7/SULT1E1/SRD5A1/HSD11B1/HSD17B8/CYP3A43/AKR1D1/CYP7A1/AKR1C4
	KEGG_PENTOSE_AND_GLUCURONATE_INTERCONVERSIONS	1.78347e-05	8.36979e-05	CRYL1/DCXR/DHDH/UGP2/XYLB/UGT2B17/UGT2B15/UGT2B10/UGT2B7
	KEGG_DRUG_METABOLISM_OTHER_ENZYMES	2.51939e-05	0.000113505	CES5A/DPYD/XDH/UPB1/UGT2B17/UGT2B15/UGT2B10/UGT2B7/TPMT/CYP3A43/NAT1/DPYS
	KEGG_STARCH_AND_SUCROSE_METABOLISM	0.000154873	0.000670907	TREH/GYS2/PYGL/UGP2/GBA3/UGT2B17/UGT2B15/UGT2B10/UGT2B7/ENPP3/ENPP1
	KEGG_SULFUR_METABOLISM	0.000568808	0.0023728	SUOX/SULT1A2/SULT1A1/CHST13/SULT1E1
	KEGG_LINOLEIC_ACID_METABOLISM	0.00109483	0.00440403	CYP2J2/CYP1A2/CYP3A43/PLA2G2A/CYP2C18/CYP2C9/CYP2C8
	KEGG_BIOSYNTHESIS_OF_UNSATURATED_FATTY_ACIDS	0.00125824	0.00488682	ACOX1/TECR/PECR/ACAA1/ELOVL2/BAAT
	KEGG_GLYOXYLATE_AND_DICARBOXYLATE_METABOLISM	0.00166952	0.00588434	HAO2/HAO1/GLYCTK/MDH2/GRHPR
	KEGG_PANTOTHENATE_AND_COA_BIOSYNTHESIS	0.00166952	0.00588434	DPYD/UPB1/ENPP3/ENPP1/DPYS
	KEGG_ARACHIDONIC_ACID_METABOLISM	0.00167181	0.00588434	CYP4A11/CYP4A22/CYP2J2/CYP4F3/CBR1/EPHX2/PLA2G2A/CYP2C18/CYP2C9/CYP2C8
	KEGG_GLYCEROLIPID_METABOLISM	0.00179254	0.00611808	ALDH2/AKR1A1/LIPC/ALDH3A2/PNPLA3/ALDH9A1/GLYCTK/ALDH7A1/ALDH1B1
	KEGG_COMPLEMENT_AND_COAGULATION_CASCADES	0.00192405	0.00637378	F7/SERPINA5/PROC/SERPIND1/KNG1/F13B/KLKB1/F11/C4BPB/F12/MBL2
	KEGG_CYSTEINE_AND_METHIONINE_METABOLISM	0.00293543	0.0093036	GOT2/ADI1/AHCY/CBS/BHMT/CDO1/MAT1A
	KEGG_PHENYLALANINE_METABOLISM	0.00297367	0.0093036	PAH/HPD/GOT2/DDC/MAOB
	KEGG_GLUTATHIONE_METABOLISM	0.00763934	0.0232549	GSTZ1/IDH1/MGST2/GSTA2/GSTA1/GCLC/GSTK1/OPLAH
	KEGG_PROXIMAL_TUBULE_BICARBONATE_RECLAMATION	0.00918783	0.026981	GLS2/PCK2/SLC38A3/CA2/GLUD1
	KEGG_CITRATE_CYCLE_TCA_CYCLE	0.00934248	0.026981	PCK2/IDH1/SDHC/SUCLG2/MDH2/OGDHL
	KEGG_NICOTINATE_AND_NICOTINAMIDE_METABOLISM	0.0110646	0.0311556	QPRT/NNT/NT5E/ENPP3/ENPP1
	KEGG_FRUCTOSE_AND_MANNOSE_METABOLISM	0.012575	0.034545	SORD/KHK/TSTA3/FBP1/ALDOB/PFKFB1
	KEGG_ONE_CARBON_POOL_BY_FOLATE	0.0147261	0.0394911	FTCD/ALDH1L1/MTHFR/DHFR
M13	KEGG_ANTIGEN_PROCESSING_AND_PRESENTATION	2.97882e-08	3.76272e-07	PSME1/PSME2/B2M/HLA-F/HLA-A/HLA-C/HLA-B
	KEGG_PROTEASOME	9.27359e-07	5.857e-06	PSME1/PSME2/PSMB10/PSMB8/PSMB9
	KEGG_ALLOGRAFT_REJECTION	1.264e-05	5.32211e-05	HLA-F/HLA-A/HLA-C/HLA-B
	KEGG_GRAFT_VERSUS_HOST_DISEASE	1.89691e-05	5.782e-05	HLA-F/HLA-A/HLA-C/HLA-B
	KEGG_TYPE_I_DIABETES_MELLITUS	2.28871e-05	5.782e-05	HLA-F/HLA-A/HLA-C/HLA-B
	KEGG_AUTOIMMUNE_THYROID_DISEASE	4.82301e-05	0.000101537	HLA-F/HLA-A/HLA-C/HLA-B
	KEGG_RIG_I_LIKE_RECEPTOR_SIGNALING_PATHWAY	0.000152731	0.000268743	IFIH1/ISG15/DDX58/IRF7
	KEGG_VIRAL_MYOCARDITIS	0.000170204	0.000268743	HLA-F/HLA-A/HLA-C/HLA-B
	KEGG_CELL_ADHESION_MOLECULES_CAMS	0.00171354	0.00240497	HLA-F/HLA-A/HLA-C/HLA-B
	KEGG_ENDOCYTOSIS	0.0053105	0.00670799	HLA-F/HLA-A/HLA-C/HLA-B
	KEGG_NATURAL_KILLER_CELL_MEDIATED_CYTOTOXICITY	0.0162577	0.0186691	HLA-A/HLA-C/HLA-B
	KEGG_CYTOSOLIC_DNA_SENSING_PATHWAY	0.0204945	0.0215732	DDX58/IRF7
M14	KEGG_AMINO_SUGAR_AND_NUCLEOTIDE_SUGAR_METABOLISM	0.000185831	0.00215172	GMPPA/GMPPB/PGM3
	KEGG_PROTEIN_EXPORT	0.00175217	0.0101442	SRP68/SEC61A1
	KEGG_FRUCTOSE_AND_MANNOSE_METABOLISM	0.0035078	0.0135389	GMPPA/GMPPB
	KEGG_VIBRIO_CHOLERAE_INFECTION	0.00931306	0.0269588	SEC61A1/ARF1
M15	KEGG_FOCAL_ADHESION	5.35463e-09	6.25646e-07	VWF/ITGB4/LAMA3/BCL2/ITGA10/PPP1CB/COL4A4/LAMA5/ITGA9/LAMB2/MYLK/PIK3CA/LAMC1/PDGFRA/SPP1/PDGFC/PDGFRB/TNXB/LAMA2/AKT3/HGF/LAMB1/CAV2/CAV1/LAMC3/DOCK1/PARVA/PDGFD
	KEGG_ECM_RECEPTOR_INTERACTION	9.64673e-07	5.63572e-05	VWF/ITGB4/LAMA3/ITGA10/COL4A4/LAMA5/ITGA9/LAMB2/LAMC1/SPP1/TNXB/LAMA2/AGRN/LAMB1/LAMC3
	KEGG_SMALL_CELL_LUNG_CANCER	2.64125e-05	0.0010287	CDKN1B/LAMA3/BCL2/COL4A4/LAMA5/RARB/LAMB2/PIK3CA/LAMC1/LAMA2/AKT3/LAMB1/LAMC3
	KEGG_PATHWAYS_IN_CANCER	4.4366e-05	0.00129595	CDKN1B/KITLG/MMP2/AXIN2/RALBP1/LAMA3/BCL2/TGFA/COL4A4/LAMA5/RARB/TGFBR2/LAMB2/MITF/PIK3CA/LAMC1/PDGFRA/HHIP/PDGFRB/LAMA2/AKT3/HGF/FZD1/LAMB1/FZD6/PTCH1/LAMC3/FGFR2/CTBP2
	KEGG_GAP_JUNCTION	0.00023682	0.0055341	ADCY6/MAPK7/PDGFRA/GUCY1A3/GUCY1B3/PDGFC/PDGFRB/ITPR3/GNAI1/PRKG1/PDGFD/GUCY1A2
	KEGG_TIGHT_JUNCTION	0.000294567	0.00573631	JAM3/CLDN7/MYH10/MAGI3/ASH1L/EPB41L1/JAM2/MRAS/OCLN/EPB41L2/AKT3/CLDN4/MAGI2/GNAI1/EXOC4
	KEGG_AXON_GUIDANCE	0.000643539	0.00992462	NFATC4/SEMA4F/NCK2/SEMA3G/ROBO1/EPHA3/SLIT2/SEMA5A/SEMA6A/SLIT3/GNAI1/EPHB6/DPYSL2/PLXNB3
	KEGG_VASCULAR_SMOOTH_MUSCLE_CONTRACTION	0.000679523	0.00992462	ADCY6/PTGIR/PPP1CB/CALCRL/MYLK/GUCY1A3/GUCY1B3/PPP1R12B/ITPR3/CALD1/PRKG1/MRVI1/GUCY1A2
	KEGG_REGULATION_OF_ACTIN_CYTOSKELETON	0.00261671	0.0312298	GNG12/MYH10/ITGB4/ITGA10/PPP1CB/ABI2/ITGA9/MYLK/MRAS/PIK3CA/PDGFRA/PDGFC/PDGFRB/ENAH/WASL/FGFR2/DOCK1/PDGFD
	KEGG_CELL_ADHESION_MOLECULES_CAMS	0.00279155	0.0312298	NCAM1/JAM3/NEO1/CLDN7/JAM2/SELP/ITGA9/ALCAM/NFASC/OCLN/CD34/HLA-DOA/CLDN4
	KEGG_PROSTATE_CANCER	0.0029401	0.0312298	CDKN1B/BCL2/TGFA/PIK3CA/PDGFRA/PDGFC/PDGFRB/AKT3/FGFR2/PDGFD
	KEGG_MTOR_SIGNALING_PATHWAY	0.00455539	0.0443552	EIF4B/CAB39L/PRKAA2/ULK2/PIK3CA/RPS6KA2/AKT3
M16	KEGG_GLYCEROLIPID_METABOLISM	0.00172914	0.00546043	CEL/PNLIP
	KEGG_STEROID_BIOSYNTHESIS	0.0223928	0.035357	CEL
	KEGG_NEUROACTIVE_LIGAND_RECEPTOR_INTERACTION	0.0469884	0.0424077	PRSS2/PRSS1
	KEGG_ABC_TRANSPORTERS	0.0570743	0.0424077	ABCC11
	KEGG_TASTE_TRANSDUCTION	0.0671455	0.0424077	TAS1R3
M17	KEGG_ASTHMA	1.69131e-14	2.31442e-13	HLA-DRA/HLA-DRB5/HLA-DRB1/HLA-DQA1/HLA-DQB1/HLA-DMB/HLA-DPA1/HLA-DPB1
	KEGG_ALLOGRAFT_REJECTION	1.39408e-13	9.53847e-13	HLA-DRA/HLA-DRB5/HLA-DRB1/HLA-DQA1/HLA-DQB1/HLA-DMB/HLA-DPA1/HLA-DPB1
	KEGG_GRAFT_VERSUS_HOST_DISEASE	3.34186e-13	1.52436e-12	HLA-DRA/HLA-DRB5/HLA-DRB1/HLA-DQA1/HLA-DQB1/HLA-DMB/HLA-DPA1/HLA-DPB1
	KEGG_TYPE_I_DIABETES_MELLITUS	5.00106e-13	1.71089e-12	HLA-DRA/HLA-DRB5/HLA-DRB1/HLA-DQA1/HLA-DQB1/HLA-DMB/HLA-DPA1/HLA-DPB1
	KEGG_INTESTINAL_IMMUNE_NETWORK_FOR_IGA_PRODUCTION	1.05756e-12	2.89438e-12	HLA-DRA/HLA-DRB5/HLA-DRB1/HLA-DQA1/HLA-DQB1/HLA-DMB/HLA-DPA1/HLA-DPB1
	KEGG_AUTOIMMUNE_THYROID_DISEASE	2.46296e-12	5.61727e-12	HLA-DRA/HLA-DRB5/HLA-DRB1/HLA-DQA1/HLA-DQB1/HLA-DMB/HLA-DPA1/HLA-DPB1
	KEGG_ANTIGEN_PROCESSING_AND_PRESENTATION	3.20268e-12	6.26088e-12	CD74/HLA-DRA/HLA-DRB5/HLA-DRB1/HLA-DQA1/HLA-DQB1/HLA-DMB/HLA-DPA1/HLA-DPB1
	KEGG_LEISHMANIA_INFECTION	3.21994e-11	5.489e-11	HLA-DRA/HLA-DRB5/HLA-DRB1/HLA-DQA1/HLA-DQB1/HLA-DMB/HLA-DPA1/HLA-DPB1
	KEGG_VIRAL_MYOCARDITIS	3.61007e-11	5.489e-11	HLA-DRA/HLA-DRB5/HLA-DRB1/HLA-DQA1/HLA-DQB1/HLA-DMB/HLA-DPA1/HLA-DPB1
	KEGG_SYSTEMIC_LUPUS_ERYTHEMATOSUS	2.03689e-10	2.78732e-10	FCGR2B/HLA-DRA/HLA-DRB5/HLA-DRB1/HLA-DQA1/HLA-DQB1/HLA-DMB/HLA-DPA1/HLA-DPB1
	KEGG_CELL_ADHESION_MOLECULES_CAMS	5.03971e-09	6.2695e-09	HLA-DRA/HLA-DRB5/HLA-DRB1/HLA-DQA1/HLA-DQB1/HLA-DMB/HLA-DPA1/HLA-DPB1
	KEGG_HEMATOPOIETIC_CELL_LINEAGE	0.00306891	0.00349964	HLA-DRA/HLA-DRB5/HLA-DRB1
M18	KEGG_ANTIGEN_PROCESSING_AND_PRESENTATION	3.91299e-09	1.64757e-08	HSPA8/HSP90AA1/HSPA4/HSPA1A/HSPA1B/HSP90AB1
	KEGG_MAPK_SIGNALING_PATHWAY	0.00106448	0.00196619	HSPA8/HSPA1A/HSPA1B/HSPB1
	KEGG_SPLICEOSOME	0.00148561	0.00196619	HSPA8/HSPA1A/HSPA1B
	KEGG_PRION_DISEASES	0.00186788	0.00196619	HSPA1A/STIP1
	KEGG_ENDOCYTOSIS	0.00413599	0.00348294	HSPA8/HSPA1A/HSPA1B
	KEGG_NOD_LIKE_RECEPTOR_SIGNALING_PATHWAY	0.00577603	0.00405335	HSP90AA1/HSP90AB1
	KEGG_PROGESTERONE_MEDIATED_OOCYTE_MATURATION	0.0108956	0.00612533	HSP90AA1/HSP90AB1
	KEGG_PROSTATE_CANCER	0.0116381	0.00612533	HSP90AA1/HSP90AB1
	KEGG_SNARE_INTERACTIONS_IN_VESICULAR_TRANSPORT	0.0699202	0.0327112	SNAP23
M19	KEGG_SPLICEOSOME	1.75626e-07	1.92265e-05	PRPF40B/PPIE/DDX42/SF3A2/LSM7/XAB2/SNRPA/SNRNP70/PRPF31/U2AF2/SRSF7/PRPF3/SRSF6/CCDC12/DHX16/PQBP1
	KEGG_HOMOLOGOUS_RECOMBINATION	0.000718156	0.0393096	RAD54L/XRCC3/TOP3B/MUS81/POLD4
M20	KEGG_SPLICEOSOME	4.05888e-06	0.00042725	MAGOHB/HNRNPC/MAGOH/DHX38/EIF4A3/HNRNPM/RBM8A/SNRPB2/PHF5A/NCBP2/DHX15/PRPF4/PRPF19
	KEGG_RNA_POLYMERASE	0.000385148	0.020271	POLR3C/POLR3GL/POLR1A/POLR1E/POLR3A
M21	KEGG_MAPK_SIGNALING_PATHWAY	6.31685e-05	0.00306942	SOS2/NLK/TAOK1/RAP1A/SOS1/LAMTOR3/PPP3CA/ELK4/MAP3K7/PPP3CB/RRAS2
	KEGG_T_CELL_RECEPTOR_SIGNALING_PATHWAY	0.00010055	0.00306942	SOS2/NFAT5/SOS1/NCK1/PPP3CA/MAP3K7/PPP3CB
	KEGG_LONG_TERM_POTENTIATION	0.000685608	0.0114845	PPP1CC/RAP1A/PPP3CA/GNAQ/PPP3CB
	KEGG_WNT_SIGNALING_PATHWAY	0.000792583	0.0114845	DAAM1/NFAT5/NLK/TBL1XR1/PPP3CA/MAP3K7/PPP3CB
	KEGG_B_CELL_RECEPTOR_SIGNALING_PATHWAY	0.000940539	0.0114845	SOS2/NFAT5/SOS1/PPP3CA/PPP3CB
	KEGG_RNA_DEGRADATION	0.00296168	0.0301364	PAPOLG/DCP2/CNOT6/CNOT4
	KEGG_RENAL_CELL_CARCINOMA	0.00549131	0.0478941	SOS2/RAP1A/SOS1/VHL
M22	KEGG_LEISHMANIA_INFECTION	1.32891e-08	8.53299e-07	PTPN6/PRKCB/ITGAM/CYBA/FCGR2A/FCGR3B/NCF4/NCF2/CR1
	KEGG_CHEMOKINE_SIGNALING_PATHWAY	8.87125e-07	2.84814e-05	PRKCB/ADCY7/ARRB2/PIK3R5/JAK3/HCK/PREX1/PRKCD/DOCK2/WAS/FGR
	KEGG_FC_GAMMA_R_MEDIATED_PHAGOCYTOSIS	2.40036e-06	5.13761e-05	PRKCB/PIK3R5/ARPC2/HCK/FCGR2A/PRKCD/DOCK2/WAS
	KEGG_LEUKOCYTE_TRANSENDOTHELIAL_MIGRATION	0.000709559	0.0113903	PRKCB/ITGAM/CYBA/PIK3R5/NCF4/NCF2
	KEGG_HEMATOPOIETIC_CELL_LINEAGE	0.00124264	0.0159581	CSF3R/ITGAM/CD37/IL1R2/CR1
M23	KEGG_INSULIN_SIGNALING_PATHWAY	2.54249e-05	0.000936709	SOCS2/FOXO1/IRS2/CBLC/PCK1/PPARGC1A
	KEGG_CIRCADIAN_RHYTHM_MAMMAL	0.00150605	0.027743	NR1D1/BHLHE40
	KEGG_ADIPOCYTOKINE_SIGNALING_PATHWAY	0.00329143	0.040421	IRS2/PCK1/PPARGC1A
	KEGG_NITROGEN_METABOLISM	0.00475103	0.041281	HAL/CTH
	KEGG_MATURITY_ONSET_DIABETES_OF_THE_YOUNG	0.00560242	0.041281	HES1/NR5A2
M24	KEGG_OXIDATIVE_PHOSPHORYLATION	1.1531e-61	3.39861e-60	ATP5L/NDUFS5/COX6A1/COX5A/NDUFB10/NDUFAB1/COX4I1/ATP5G1/ATP5H/UQCR11/NDUFA7/COX6B1/COX5B/ATP5G3/NDUFB3/ATP5E/ATP5J/ATP5O/NDUFV3/UQCR10/NDUFA6/UQCRC1/COX17/NDUFB4/NDUFB5/ATP5I/NDUFS4/COX7C/UQCRQ/COX7A2/NDUFA4/ATP5J2/NDUFB2/UQCRB/COX6C/NDUFB9/ATP5C1/CYC1/NDUFB6/NDUFA8/COX7B/NDUFA1/NDUFS3/COX8A/NDUFS8
	KEGG_PARKINSONS_DISEASE	1.38456e-55	2.0404e-54	NDUFS5/COX6A1/COX5A/NDUFB10/NDUFAB1/COX4I1/ATP5G1/ATP5H/UQCR11/NDUFA7/COX6B1/COX5B/ATP5G3/NDUFB3/ATP5E/ATP5J/ATP5O/NDUFV3/UQCR10/NDUFA6/UQCRC1/NDUFB4/NDUFB5/SLC25A4/NDUFS4/COX7C/UQCRQ/COX7A2/NDUFA4/NDUFB2/UQCRB/COX6C/NDUFB9/ATP5C1/CYC1/NDUFB6/NDUFA8/COX7B/NDUFA1/NDUFS3/COX8A/NDUFS8
	KEGG_HUNTINGTONS_DISEASE	1.3891e-50	1.36473e-49	NDUFS5/COX6A1/COX5A/NDUFB10/NDUFAB1/COX4I1/ATP5G1/ATP5H/UQCR11/NDUFA7/COX6B1/COX5B/ATP5G3/NDUFB3/ATP5E/ATP5J/ATP5O/NDUFV3/UQCR10/NDUFA6/UQCRC1/NDUFB4/NDUFB5/SLC25A4/NDUFS4/COX7C/UQCRQ/COX7A2/NDUFA4/NDUFB2/UQCRB/COX6C/NDUFB9/ATP5C1/CYC1/NDUFB6/CLTA/NDUFA8/COX7B/NDUFA1/NDUFS3/COX8A/NDUFS8
	KEGG_ALZHEIMERS_DISEASE	1.30502e-48	9.61596e-48	NDUFS5/COX6A1/COX5A/NDUFB10/NDUFAB1/COX4I1/ATP5G1/ATP5H/UQCR11/NDUFA7/COX6B1/COX5B/ATP5G3/NDUFB3/ATP5E/ATP5J/ATP5O/NDUFV3/UQCR10/NDUFA6/UQCRC1/NDUFB4/NDUFB5/NDUFS4/COX7C/UQCRQ/COX7A2/NDUFA4/NDUFB2/UQCRB/COX6C/NDUFB9/ATP5C1/CYC1/NDUFB6/NDUFA8/COX7B/NDUFA1/NDUFS3/COX8A/NDUFS8
	KEGG_CARDIAC_MUSCLE_CONTRACTION	1.98783e-16	1.17177e-15	COX6A1/COX5A/COX4I1/UQCR11/COX6B1/COX5B/UQCR10/UQCRC1/COX7C/UQCRQ/COX7A2/UQCRB/COX6C/CYC1/COX7B/COX8A
M25	KEGG_PROTEIN_EXPORT	6.31208e-08	1.32886e-06	SRP54/SRPRB/SPCS3/SEC61B/SPCS2
	KEGG_N_GLYCAN_BIOSYNTHESIS	0.00125427	0.0132029	ALG11/MAN1A2/MAN1A1
M26	KEGG_RNA_POLYMERASE	0.000281264	0.00651349	POLR2C/POLR2L/POLR2G
	KEGG_PYRIMIDINE_METABOLISM	0.000900446	0.0104262	POLR2C/NME6/POLR2L/POLR2G
	KEGG_PURINE_METABOLISM	0.00530452	0.0409471	POLR2C/NME6/POLR2L/POLR2G
M27	KEGG_T_CELL_RECEPTOR_SIGNALING_PATHWAY	2.06276e-08	8.68531e-07	CD3E/LCK/ZAP70/PIK3CD/CD247/FYN/CARD11
	KEGG_NATURAL_KILLER_CELL_MEDIATED_CYTOTOXICITY	2.71723e-06	5.72048e-05	LCK/KLRK1/ZAP70/PIK3CD/CD247/FYN
	KEGG_PRIMARY_IMMUNODEFICIENCY	0.000171638	0.00240895	CD3E/LCK/ZAP70
M28	KEGG_RETINOL_METABOLISM	6.90049e-27	5.08457e-26	CYP2A6/CYP2A7/CYP2B6/UGT1A1/UGT1A4/UGT1A9/UGT1A10/UGT1A6/UGT1A8/UGT1A7/UGT1A5/UGT1A3/UGT2A3/CYP3A4/ALDH1A1/CYP2C19
	KEGG_DRUG_METABOLISM_CYTOCHROME_P450	5.75568e-26	2.12051e-25	MGST1/CYP2A6/CYP2A7/CYP2B6/UGT1A1/UGT1A4/UGT1A9/UGT1A10/UGT1A6/UGT1A8/UGT1A7/UGT1A5/UGT1A3/UGT2A3/CYP3A4/CYP2C19
	KEGG_METABOLISM_OF_XENOBIOTICS_BY_CYTOCHROME_P450	6.56676e-24	1.61289e-23	MGST1/CYP2B6/UGT1A1/UGT1A4/UGT1A9/UGT1A10/UGT1A6/UGT1A8/UGT1A7/UGT1A5/UGT1A3/UGT2A3/EPHX1/CYP3A4/CYP2C19
	KEGG_DRUG_METABOLISM_OTHER_ENZYMES	1.34423e-21	2.47621e-21	CYP2A6/CYP2A7/UGT1A1/UGT1A4/UGT1A9/UGT1A10/UGT1A6/UGT1A8/UGT1A7/UGT1A5/UGT1A3/UGT2A3/CYP3A4
	KEGG_ASCORBATE_AND_ALDARATE_METABOLISM	8.06904e-19	1.18912e-18	UGT1A1/UGT1A4/UGT1A9/UGT1A10/UGT1A6/UGT1A8/UGT1A7/UGT1A5/UGT1A3/UGT2A3
	KEGG_PORPHYRIN_AND_CHLOROPHYLL_METABOLISM	1.87351e-18	2.3008e-18	UGT1A1/UGT1A4/UGT1A9/UGT1A10/UGT1A6/UGT1A8/UGT1A7/UGT1A5/UGT1A3/ALAS1/UGT2A3
	KEGG_PENTOSE_AND_GLUCURONATE_INTERCONVERSIONS	3.21762e-18	3.38697e-18	UGT1A1/UGT1A4/UGT1A9/UGT1A10/UGT1A6/UGT1A8/UGT1A7/UGT1A5/UGT1A3/UGT2A3
	KEGG_STEROID_HORMONE_BIOSYNTHESIS	6.88893e-17	6.34507e-17	UGT1A1/UGT1A4/UGT1A9/UGT1A10/UGT1A6/UGT1A8/UGT1A7/UGT1A5/UGT1A3/UGT2A3/CYP3A4
	KEGG_STARCH_AND_SUCROSE_METABOLISM	3.67396e-15	3.00792e-15	UGT1A1/UGT1A4/UGT1A9/UGT1A10/UGT1A6/UGT1A8/UGT1A7/UGT1A5/UGT1A3/UGT2A3
	KEGG_LINOLEIC_ACID_METABOLISM	0.00689682	0.00508186	CYP3A4/CYP2C19
	KEGG_ARACHIDONIC_ACID_METABOLISM	0.0260093	0.0174225	CYP2B6/CYP2C19
M29	KEGG_STEROID_BIOSYNTHESIS	3.32436e-16	5.94885e-15	LSS/HSD17B7/MSMO1/CYP51A1/FDFT1/SQLE/NSDHL/DHCR7
	KEGG_TERPENOID_BACKBONE_BIOSYNTHESIS	8.99561e-12	8.0487e-11	MVD/FDPS/HMGCS1/HMGCR/ACAT2/IDI1
	KEGG_PROPANOATE_METABOLISM	0.00742417	0.0352047	ACSS2/ACAT2
	KEGG_BUTANOATE_METABOLISM	0.00786929	0.0352047	HMGCS1/ACAT2
	KEGG_PYRUVATE_METABOLISM	0.0107851	0.0385994	ACSS2/ACAT2
	KEGG_VALINE_LEUCINE_AND_ISOLEUCINE_DEGRADATION	0.0129558	0.0386401	HMGCS1/ACAT2
