# Supplementary material for: In vivo functional analysis of non-conserved human lncRNAs associated with cardiometabolic traits
Source: Nat Commun. 2020 Jan 2;11:45. doi: 10.1038/s41467-019-13688-z (PMC6940387; doi:10.1038/s41467-019-13688-z)
Supplement: Supplementary file 8 — Supplementary Dataset 5 [file 41467_2019_13688_MOESM8_ESM.xls]

## Sheet: Fasting regulated lnc-eGenes
Gene ID	log2FoldChange (Fasting/Fed)	p value
lnckb.46266	1.7959	1.79e-06
lnckb.7076	1.67612	0.00529197
lnckb.19477	1.49689	0.00201649
lnckb.42285 (LINC01018)	1.36367	4.22e-07
lnckb.30256	1.32306	0.000120254
lnckb.35986	1.26661	0.00254706
lnckb.35990	1.21358	0.00056354
lnckb.3817	1.15734	0.0017995
lnckb.41200	1.09205	0.0187086
lnckb.103097	1.03128	0.0172688
lnckb.39401	0.938799	0.0431963
lnckb.12148	0.857702	0.0410221
lnckb.47557	0.822114	0.0030053
lnckb.4820	0.815536	0.0119652
lnckb.9123	0.804624	0.0287331
lnckb.11086	0.801393	0.00437213
lnckb.38702	0.798428	0.0110607
lnckb.50789	0.752223	0.0074531
lnckb.4957	0.745569	0.0157411
lnckb.56639	0.727796	0.0205989
lnckb.56128	0.720471	0.0143757
lnckb.50347	0.714596	0.0389161
lnckb.43279	0.682922	0.00044562
lnckb.74168	0.633722	0.0344469
lnckb.2003	0.628334	0.00449354
lnckb.51789	0.576623	0.0229818
lnckb.51787	0.462971	0.0223879
lnckb.43364	0.425889	0.0495952
lnckb.32894	0.373461	0.0422182
lnckb.45944	-0.731953	0.0209575
lnckb.21492	-0.787408	0.000685298
lnckb.6195	-1.77221	2.91e-07
