# Supplementary material for: In vivo functional analysis of non-conserved human lncRNAs associated with cardiometabolic traits
Source: Nat Commun. 2020 Jan 2;11:45. doi: 10.1038/s41467-019-13688-z (PMC6940387; doi:10.1038/s41467-019-13688-z)
Supplement: Supplementary file 9 — Supplementary Dataset 6 [file 41467_2019_13688_MOESM9_ESM.xls]

## Sheet: Proteins identified in pulldown
Protein Name	Molecular Weight	PSM (No RNA)	PSM (LINC01018)
ELAVL1	36 kDa	0	6
A1CF	65 kDa	0	5
SYNCRIP	70 kDa	0	5
NPM1	33 kDa	0	4
SRSF3	19 kDa	0	4
SRBD1	112 kDa	0	4
AGO1	97 kDa	0	4
HNRNPA2B1	37 kDa	0	3
RPL9	22 kDa	0	3
CHMP5	25 kDa	0	3
DSG1	114 kDa	0	3
HELZ2	295 kDa	0	3
BDH1	38 kDa	0	3
RBM47	64 kDa	0	3
S100A7	11 kDa	0	3
DHX30	134 kDa	0	3
TUBB2A	50 kDa	0	3
