# Supplementary material for: In vivo functional analysis of non-conserved human lncRNAs associated with cardiometabolic traits
Source: Nat Commun. 2020 Jan 2;11:45. doi: 10.1038/s41467-019-13688-z (PMC6940387; doi:10.1038/s41467-019-13688-z)
Supplement: Supplementary file 10 — Supplementary Dataset 7 [file 41467_2019_13688_MOESM10_ESM.xlsx]

## Sheet: RT-PCR primers for Human genes
16S	CAAGCTCAACACCCACTACC
	GGCTTATGCGGAGGAGAATG
CPT1A	GACAATACCTCGGAGCCTCA
	CCACAGCATCAAGAGACTGC
G6PC	GTGCAAGCCACTATGTCCAG
	AATCGCTTGAACCAGGAGGA
PCK1	CCTGACCGCAGAGAGATCAT
	CCATCCTGAGAGCAAAGCAC
SCD1	CAAGTGCCTCACCTCGAAAG
	TGTGTTCAGCAGGGTTTGTG
SREBP1	GGGTCAGTTGTCCCTTCTCA
	TGAGACGTGCCAGACTTCTT
LINC01018	AGACCTTCACTTCGCCAGAT
	GAGAGGTGGTGGTGTTTGTG
ACOX1	TTGTGGGCGCATACATGAAG
	GCTTCAATGCCAGTGTTTGC
GAPDH	ATGGGTGTGAACCATGAGAA
	GTGCTAAGCAGTTGGTGGTG
HuR	GCCGTCACCAATGTGAAAGT
	CCATCGCGGCTTCTTCATAG
ADH1B	TGCCACTGAATGCATCAACC
	TGAGAGGTTCTGGGAAGCAG
ADH1C	CCCAAACTTGTGGCTGACTT
	ACTGCTACAAGGGAAGGCAT
CYP4A11	CAGACAAGGACCTCCGTGCTGAG
	CATGGTGGTGTAGGGCATCTGGTC
CYP4A22	TTCTGCTGCTGATCAAGGCAGC
	TGGGAATGTCTTCACCCGTTC
ACOX2	ACTACCTTCCCATGGTGGTG
	GTAGTCCAGGACCTTTGCCT
BDH1	ACAGCCTAAACAGTGACCGA
	TCCACCACTTTCTCCACCTC
ALDH5A1	CTACCCTGCTGTGCAATGTC
	CCTGCTAACCCAACATCAGC
EHHADH	ATGAGCCTGAAGAAGCAGGT
	CATGACATGAGCTGGCGAAA
18S	AGTCCCTGCCCTTTGTACACA
	CGATCCGAGGGCCTCACTA
IGFBP3	AGAGCACAGATACCCAGAACT
	GGTGATTCAGTGTGTCTTCCATT
FOS	CCGGGGATAGCCTCTCTTACT
	CCAGGTCCGTGCAGAAGTC
HSP90AA1	AGGAGGTTGAGACGTTCGC
	AGAGTTCGATCTTGTTTGTTCGG
GSTA1	CTGCCCGTATGTCCACCTG
	AGCTCCTCGACGTAGTAGAGA
SOD1	GGTGGGCCAAAGGATGAAGAG
	CCACAAGCCAAACGACTTCC
NEAT1	GTGCTTGGAACCTTGCTTCA
	GCAAGCTCCATCTACAAGGC
DANCR	CAATGCAGCTGACCCTTACC
	TTCGGTGTAGCAAGTCTGGT
NSUN2	CAAGCTGTTCGAGCACTACTAC
	CTCCCTGAGAGCGTCCATGA
RPL13A	GCCATCGTGGCTAAACAGGTA
	GTTGGTGTTCATCCGCTTGC
SRD5A1	TCAGACGAACTCAGTGTACGG
	CGTAGTGGACGAGGAACATGG

## Sheet: RT-PCR primers for Mouse genes
HuR	AGCATTGGCGAGGTTGAATC
	TGATGACCTCTGAGCTTGGG
Adh1	AGTTTGCCAAGGCCAAAGAG
	CTTCCTGGATGGGTTTGCTG
Cyp4a12a	ATGGCAGACTCTGTTCGTGTA
	CAACTGGACACTGCCCTCG
Cyp4a12b	ATGGCAGACTCTGTTCATGTC
	CAACTGGACACTGCCCTCA
Aldh5a1	TGTGTTCTGCCACTGAGCTA
	CCAGCTATGGAGGATGCTGA
18S	AGTCCCTGCCCTTTGTACACA
	CGATCCGAGGGCCTCACTA
Rpl13a	CTGTGAAGGCATCAACATTTCTG
	GACCACCATCCGCTTTTTCTT
Gm48819	TGGATCACAGTCTCGGTGAG
	TGAGAGTTTGAGAGGCAGCA
Gm18313	TGGGTTTAGCAGTGATCCGA
	CAGGTGTCCTTGAGCTGGTA

## Sheet: ChIP primers
CYP4A11	GGACAATCCTCCCTGGATTTG
	CAGGAGTCTGCTGGGGCTCAGC
CYP4A22	CAGCAGACGCCTGGGTGGTGTCTCC
	CCACTGCCTATGCAGGTAGAGCTGAG
BDH1	TCCTAAGCAGCAGCATCTGT
	TCCTTGCACAGGCAAAGTTC
ADH1C	CCTCCTTCGTAACTGCACCATG
	CCAGCACTCAAAACCTTGAC
ALDH5A1	GTGACAAATGAGCACCCGAA
	AGAAGGCTCGCCAGTAGATG
