# Supplementary material for: In vivo functional analysis of non-conserved human lncRNAs associated with cardiometabolic traits
Source: Nat Commun. 2020 Jan 2;11:45. doi: 10.1038/s41467-019-13688-z (PMC6940387; doi:10.1038/s41467-019-13688-z)
Supplement: Supplementary file 11 — Source Data [file 41467_2019_13688_MOESM11_ESM.xls]

## Sheet: Fig 2c
		Relative expression	Average	SEM	Normalized average	Normalized SEM	P value (ttest)
CPT1A	Fed	1	2.0411	0.87082	1	0.426643	0.0240599
		4.60245
		1.66823
		0.893713
	Fast	11.5619	10.5533	2.70213	5.17042	1.32386
		17.015
		3.90734
		9.72911
ACOX1	Fed	1	1.27814	0.185402	1	0.145056	0.0105276
		1.16349
		1.82442
		1.12465
	Fast	1.948	2.47775	0.269838	1.93856	0.211118
		3.213
		2.24968
		2.50033
G6PC	Fed	1	1.9301	1.08747	1	0.563424	0.0105793
		5.18809
		0.797333
		0.734995
	Fast	15.9508	10.4595	2.06115	5.41914	1.06789
		11.2706
		7.70092
		6.91576
PCK1	Fed	1	3.72667	1.93687	1	0.519731	0.00171278
		9.45162
		2.62292
		1.83214
	Fast	17.7959	23.0474	3.03256	6.18445	0.813744
		17.7994
		28.5374
		28.057
SCD1	Fed	1	1.02296	0.117926	1	0.11528	0.00442357
		0.875391
		1.3632
		0.853227
	Fast	0.493117	0.451745	0.0521542	0.441608	0.0509838
		0.480298
		0.534404
		0.299163
SREBP1	Fed	1	1.01233	0.193843	1	0.191482	0.00951495
		0.507332
		1.09505
		1.44693
	Fast	0.288772	0.264145	0.0473445	0.260927	0.0467678
		0.302079
		0.339857
		0.12587
RPL13A	Fed	1	1.00269	0.195163	1	0.194639	0.928139
		0.62128
		0.84992
		1.53957
	Fast	1.05091	1.0321	0.244277	1.02932	0.24362
		0.676131
		0.684848
		1.7165

## Sheet: Fig 3b
		Relative expression	Average	SEM	Normalized average	Normalized SEM	P value (ttest)
Donor 1	Fed	1	1.05788	0.183345	1	0.173314	0.0234638
		1.66581
		0.865461
		0.700255
	Fast	3.24692	2.79821	0.464558	2.64511	0.43914
		2.3828
		4.02225
		1.54089
Donor 2	Fed	1	0.744221	0.127857	1	0.1718	0.000999635
		0.459945
		0.773941
		0.743
	Fast	1.49019	1.9069	0.18548	2.56227	0.249227
		1.9666
		2.27079
		1.9

## Sheet: Fig 3d
		Relative expression	Average	SEM	Normalized average	Normalized SEM	P value (ttest)
LINC01018	sh-lacZ	1.15477	1.16311	0.0737455	1	0.0634037	1.01694e-06
		0.813806
		1.0681
		1.1172
		1.36688
		1.54936
		1.03222
		1.20256
	sh1-LINC01018	0.665297	0.412754	0.0446467	0.35487	0.0383856
		0.32327
		0.434301
		0.354119
		0.562081
		0.281841
		0.344489
		0.33663
ACOX1	sh-lacZ	1	1.21499	0.0477787	1	0.0393245	0.145095
		1.3099
		1.06949
		1.42895
		1.199
		1.19472
		1.23508
		1.28274
	sh1-LINC01018	1.12842	1.1184	0.0404344	0.920503	0.0332798
		1.08123
		0.938745
		0.999532
		1.29649
		1.2223
		1.13014
		1.15032
ADH1B	sh-lacZ	1	1.07901	0.0889294	1	0.0824175	0.115312
		1.01233
		1.28502
		1.06644
		1.4625
		1.08436
		0.58944
		1.132
	sh1-LINC01018	0.91165	0.893067	0.0659978	0.827671	0.0611651
		1.14198
		0.763677
		1.19946
		0.734089
		0.720146
		0.905631
		0.767903
ADH1C	sh-lacZ	1	0.851991	0.0654712	1	0.076845	0.00366879
		0.830822
		0.894168
		1.04543
		0.448961
		0.881077
		0.770711
		0.944759
	sh1-LINC01018	0.522505	0.551333	0.0563209	0.647111	0.0661051
		0.745499
		0.659086
		0.429937
		0.297033
		0.515094
		0.757016
		0.48449
CYP4A11	sh-lacZ	1	0.949355	0.0452765	1	0.0476918	1.09748e-05
		0.850774
		0.773155
		0.965561
		1.213
		0.911924
		0.948242
		0.932186
	sh1-LINC01018	0.581272	0.564621	0.0360275	0.594741	0.0379494
		0.740381
		0.613721
		0.519256
		0.381826
		0.591153
		0.577358
		0.512
CYP4A22	sh-lacZ	1	0.863613	0.0423174	1	0.0490005	0.000143773
		0.810212
		0.7801
		0.994978
		0.976995
		0.661487
		0.841525
		0.843603
	sh1-LINC01018	0.555064	0.535689	0.0473479	0.620289	0.0548254
		0.703871
		0.570955
		0.493762
		0.30389
		0.56439
		0.686575
		0.407008
EHHADH	sh-lacZ	1	0.969959	0.0867517	1	0.0894386	0.43972
		0.866205
		1.24378
		0.986671
		1.14978
		0.995163
		0.433018
		1.08505
	sh1-LINC01018	0.964239	0.895579	0.0349447	0.923316	0.036027
		0.727412
		0.922584
		0.79283
		0.851032
		0.949475
		0.926319
		1.03074
ACOX2	sh-lacZ	1	0.980185	0.0368299	1	0.0375744	0.11138
		1.14884
		0.926503
		1.06433
		0.888404
		0.869776
		1.06239
		0.88124
	sh1-LINC01018	1.41588	1.12363	0.0759628	1.14635	0.0774985
		1.21386
		1.03794
		1.31244
		0.921118
		0.751417
		1.20739
		1.12902
BDH1	sh-lacZ	1	0.931987	0.0454281	1	0.0487432	6.59139e-05
		1.01731
		1.04524
		0.99027
		0.902875
		0.690604
		0.788938
		1.02066
	sh1-LINC01018	0.690795	0.54498	0.0521425	0.58475	0.0559477
		0.640463
		0.637478
		0.378738
		0.261506
		0.568269
		0.607001
		0.575589
ALDH5A1	sh-lacZ	1	0.966351	0.0261037	1	0.0270127	7.25473e-05
		0.822971
		1.02695
		0.90854
		0.947677
		0.975087
		0.991641
		1.05794
	sh1-LINC01018	0.765989	0.707419	0.0387471	0.732051	0.0400963
		0.598419
		0.598251
		0.681034
		0.869637
		0.851658
		0.617408
		0.676955
RPL13A	sh-lacZ	1	0.955086	0.0594639	1	0.0622602	0.962172
		0.94162
		0.960164
		0.982765
		0.969136
		0.570863
		1.09411
		1.12203
	sh1-LINC01018	1.17497	0.950666	0.0696059	0.995372	0.0728792
		0.948704
		1.02203
		1.07301
		0.746617
		1.0579
		0.570989
		1.01111

## Sheet: Fig 3e
		Relative expression	Average	SEM	Normalized average	Normalized SEM	P value (ttest)
LINC01018	sh-lacZ	1	0.646545	0.0960406	1	0.148544	0.00551804
		0.674258
		0.484496
		0.813188
		0.347409
		0.559922
	sh1-LINC01018	0.376299	0.284618	0.0400244	0.440213	0.0619051
		0.405529
		0.228954
		0.23569
		0.284
		0.177235
ADH1C	sh-lacZ	1	0.87046	0.0947224	1	0.108819	0.0460318
		0.797709
		0.601
		0.803449
		0.754482
		1.26612
	sh1-LINC01018	0.616878	0.541523	0.109084	0.622111	0.125318
		0.590144
		0.344704
		0.293099
		1.01591
		0.388404
CYP4A11	sh-lacZ	1	1.05364	0.127564	1	0.121069	0.00876846
		0.919005
		0.833966
		0.868002
		1.02775
		1.67314
	sh1-LINC01018	0.858162	0.567345	0.0784947	0.53846	0.0744983
		0.412901
		0.510477
		0.372487
		0.744518
		0.505528
CYP4A22	sh-lacZ	1	1.02276	0.048963	1	0.0478734	0.00279622
		1.106
		0.856586
		0.958084
		1.01263
		1.20324
	sh1-LINC01018	0.967496	0.619662	0.0899715	0.605873	0.0879694
		0.452677
		0.524973
		0.420309
		0.815649
		0.536868
BDH1	sh-lacZ	1	1.16383	0.0657572	1	0.0565005	0.00170911
		1.45946
		1.20558
		1.08655
		1.07611
		1.15529
	sh1-LINC01018	0.996751	0.804411	0.0534107	0.691174	0.0458921
		0.765759
		0.728914
		0.694378
		0.940287
		0.700377
ALDH5A1	sh-lacZ	1	1.31349	0.0922241	1	0.0702132	0.0307182
		1.66401
		1.41218
		1.28413
		1.35453
		1.16608
	sh1-LINC01018	1.18064	0.96934	0.101188	0.73799	0.0770374
		0.813029
		1.21247
		1.10345
		0.569405
		0.937049
RPL13A	sh-lacZ	1	1.13981	0.0444289	1	0.0389793	0.992234
		1.13864
		1.24995
		1.24216
		1.01889
		1.18921
	sh1-LINC01018	1.40845	1.14069	0.0760527	1.00077	0.0667242
		1.00196
		1.32219
		1.12987
		1.03877
		0.942875

## Sheet: Fig 4c
		Relative expression	Average	SEM	Normalized average	Normalized SEM	P value (ttest)
HuR	sh-lacZ	1	0.919878	0.0768568	1	0.0835511	8.02063e-05
		0.752461
		0.78433
		0.889017
		1.17358
	sh-HuR	0.561596	0.341561	0.0447468	0.371311	0.0486442
		0.32191
		0.301312
		0.292912
		0.308892
		0.262741
LINC01018	sh-lacZ	1	0.791406	0.0877467	1	0.110874	0.270169
		0.563351
		0.663571
		0.880566
		0.849543
	sh-HuR	0.745982	0.925089	0.0805327	1.16892	0.101759
		0.969602
		1.12044
		1.04486
		0.620696
		1.04895
ADH1C	sh-lacZ	1	0.961159	0.0474775	1	0.0493961	0.00709906
		0.937827
		0.82474
		0.958
		1.08523
	sh-HuR	1.01614	0.596516	0.0886356	0.620622	0.0922174
		0.437708
		0.487915
		0.502335
		0.489925
		0.645077
CYP4A11	sh-lacZ	1	0.89642	0.0317242	1	0.0353899	2.4681e-05
		0.883063
		0.825756
		0.884303
		0.88898
	sh-HuR	0.648033	0.604379	0.0241608	0.674214	0.0269525
		0.565176
		0.630739
		0.501461
		0.630866
		0.65
CYP4A22	sh-lacZ	0.839311	0.85822	0.0438362	1	0.0510781	0.778456
		0.723956
		0.935976
		0.937593
		0.854266
	sh-HuR	0.741885	0.827558	0.0901544	0.964272	0.105048
		0.980923
		1.02188
		1.05643
		0.616375
		0.547856
BDH1	sh-lacZ	1	1.0145	0.0343734	1	0.0338821	0.698126
		0.940626
		0.972213
		1.04166
		1.11799
	sh-HuR	0.713153	0.962117	0.115611	0.948367	0.113958
		1.17436
		1.08391
		1.19373
		0.5077
		1.09984
ALDH5A1	sh-lacZ	1	0.922858	0.0231646	1	0.0251009	0.00082713
		0.908962
		0.922
		0.875937
		0.907389
	sh-HuR	0.856492	0.725452	0.0321272	0.786093	0.0348128
		0.725439
		0.647894
		0.670804
		0.677099
		0.774985
RPL13A	sh-lacZ	1	1.15203	0.100891	1	0.087577	0.881874
		1.18749
		1.02491
		1.4891
		1.05865
	sh-HuR	0.948111	1.1751	0.114941	1.02003	0.0997727
		1.46784
		0.976568
		1.04786
		1.59642
		1.01383

## Sheet: Fig 4d
		Relative expression	Average	SEM	Normalized average	Normalized SEM	P value (ttest)
LINC01018	sh-HuR + sh-lacZ	1	0.757534	0.0664593	1	0.0877311	2.76168e-05
		0.57828
		0.75163
		0.868558
		0.809972
		0.48116
		0.81314
	sh-HuR + sh1-LINC01018	0.343081	0.301846	0.0208608	0.398458	0.0275378
		0.331584
		0.387154
		0.2282
		0.296124
		0.262737
		0.264042
ADH1C	sh-HuR + sh-lacZ	1	1.00961	0.0981055	1	0.0971719	0.520791
		0.947419
		1.05609
		1.08731
		1.06044
		0.519724
		1.39627
	sh-HuR + sh1-LINC01018	0.963165	0.927738	0.0754517	0.918909	0.0747337
		0.864701
		1.18435
		0.714856
		1.20824
		0.775446
		0.783404
CYP4A11	sh-HuR + sh-lacZ	1	1.01936	0.0446759	1	0.0438273	0.205801
		1.02338
		1.04636
		1.01702
		1.12004
		0.782001
		1.14675
	sh-HuR + sh1-LINC01018	0.845344	0.95126	0.0244145	0.93319	0.0239507
		0.99743
		1.0041
		0.953641
		0.988649
		0.875883
		0.993772
CYP4A22	sh-HuR + sh-lacZ	1	1.09606	0.0569906	1	0.0519959	0.00434842
		1.28965
		0.873357
		1.23708
		1.10733
		1.18182
		0.983173
	sh-HuR + sh1-LINC01018	0.549812	0.745357	0.0822701	0.680034	0.0750599
		0.98788
		0.855113
		0.430035
		0.824674
		0.602909
		0.967076
BDH1	sh-HuR + sh-lacZ	1	1.08679	0.042752	1	0.0393378	0.000635721
		1.20078
		1.09578
		0.878869
		1.15675
		1.17544
		1.09993
	sh-HuR + sh1-LINC01018	0.780153	0.748867	0.0601939	0.689062	0.0553867
		0.979382
		0.745614
		0.503146
		0.726558
		0.617354
		0.889864
ALDH5A1	sh-HuR + sh-lacZ	1	0.783905	0.0456148	1	0.0581892	0.234199
		0.882982
		0.747876
		0.667932
		0.691551
		0.69804
		0.798954
	sh-HuR + sh1-LINC01018	0.751707	0.720392	0.0221392	0.918978	0.0282422
		0.727889
		0.788051
		0.761193
		0.607735
		0.705902
		0.700265
RPL13A	sh-HuR + sh-lacZ	1	1.1621	0.0320666	1	0.0275937	0.728051
		1.16783
		1.19017
		1.24384
		1.10308
		1.20163
		1.22815
	sh-HuR + sh1-LINC01018	1.36791	1.18541	0.0570901	1.02006	0.0491266
		1.31449
		0.984049
		1.02699
		1.29675
		1.09516
		1.2125

## Sheet: Fig 4e
		Relative expression	Average	SEM	Normalized average	Normalized SEM	P value (ttest)
mHuR	sh-lacZ	1	0.880179	0.041764	1	0.0474495	7.31725e-08
		0.87777
		0.728663
		0.842361
		0.842009
		0.990269
	sh-mHuR	0.159155	0.191348	0.0267614	0.217396	0.0304046
		0.177356
		0.323787
		0.169723
		0.150179
		0.167885
Adh1	sh-lacZ	1	0.861681	0.0483877	1	0.056155	0.000300816
		0.878986
		0.762672
		0.793426
		0.732817
		1.00219
	sh-mHuR	0.54866	0.549405	0.0316395	0.637597	0.0367184
		0.528693
		0.635132
		0.502144
		0.441214
		0.640588
Cyp4a12a	sh-lacZ	1	0.987349	0.0497593	1	0.0503969	0.00165177
		1.01397
		0.853139
		1.13703
		1.08548
		0.834487
	sh-mHuR	0.50071	0.601017	0.0750191	0.608718	0.0759803
		0.593083
		0.868663
		0.4262
		0.616431
Cyp4a12b	sh-lacZ	1	1.09938	0.0761438	1	0.0692605	0.00137329
		0.889894
		0.970188
		1.36336
		1.28298
		1.08988
	sh-mHuR	0.549526	0.667839	0.0624582	0.607467	0.056812
		0.565043
		0.920866
		0.561489
		0.620311
		0.789799
Aldh5a1	sh-lacZ	1	0.98833	0.109257	1	0.110548	0.0174084
		1.03074
		0.795153
		0.662469
		0.992128
		1.44948
	sh-mHuR	0.639917	0.666471	0.0294017	0.674341	0.0297489
		0.617392
		0.647697
		0.696735
		0.599815
		0.797271
Rpl13a	sh-lacZ	1	0.875228	0.0308174	1	0.0352108	0.165644
		0.868176
		0.927036
		0.834381
		0.821874
		0.799898
	sh-mHuR	0.995155	0.932657	0.0229094	1.06562	0.0261754
		0.933385
		0.842501
		0.913495
		0.92193
		0.989475

## Sheet: Fig 4f
		Relative expression	Average	SEM	Normalized average	Normalized SEM	P value (ttest)
Adh1	Ad-Vector	1	1.3394	0.219266	1	0.163705	0.070759
		0.684945
		1.26871
		1.10776
		1.97991
		1.99508
	Ad-LINC01018	2.2377	1.91087	0.178352	1.42666	0.133158
		1.51011
		2.5339
		1.48957
		2.08469
		1.60924
Cyp4a12a	Ad-Vector	1	1.00277	0.130379	1	0.130019	0.00130335
		0.664324
		0.925809
		0.773736
		1.57895
		1.07383
	Ad-LINC01018	2.12237	1.83938	0.137481	1.83429	0.137101
		2.28197
		1.64014
		1.98949
		1.49649
		1.50581
Cyp4a12b	Ad-Vector	1	1.09642	0.0713985	1	0.0651197	0.00244116
		0.846155
		1.02963
		1.1205
		1.2997
		1.28254
	Ad-LINC01018	1.97915	1.89238	0.184716	1.72596	0.168472
		2.68725
		1.45205
		2.03443
		1.60477
		1.59664
Aldh5a1	Ad-Vector	1	1.20326	0.0876339	1	0.0728305	0.00574328
		0.88457
		1.40995
		1.39643
		1.26074
		1.26785
	Ad-LINC01018	1.69696	1.65513	0.0948975	1.37554	0.0788671
		2.00882
		1.40799
		1.61974
		1.79178
		1.4055
Rpl13a	Ad-Vector	1	0.746282	0.0610705	1	0.0818331	0.685826
		0.5818
		0.741955
		0.809778
		0.724035
		0.620124
	Ad-LINC01018	0.821373	0.77449	0.0292681	1.0378	0.0392185
		0.836611
		0.849322
		0.752712
		0.678703
		0.708216

## Sheet: Fig 4g
		Relative expression	Average	SEM	Normalized average	Normalized SEM	P value (ttest)
Adh1	IgG, Ad-Vector	0.246595	0.246595	0	1	0
	Anti-HuR, Ad-Vector	1.10038	0.847301	0.126632	3.436	0.513523	0.346872
		0.729005
		0.712519
	Anti-HuR, Ad-LINC01018	1.31951	1.10072	0.201453	4.46368	0.81694
		0.698339
		1.28432
Cyp4a12a	IgG, Ad-Vector	0.16764	0.16764	0	1	0
	Anti-HuR, Ad-Vector	0.79014	0.720187	0.0353437	4.29602	0.21083	0.00372868
		0.693996
		0.676424
	Anti-HuR, Ad-LINC01018	1.25353	1.27931	0.085123	7.63129	0.507771
		1.14647
		1.43794
Cyp4a12b	IgG, Ad-Vector	0.188491	0.188491	0	1	0
	Anti-HuR, Ad-Vector	0.981328	0.906501	0.037753	4.80925	0.20029	0.00203573
		0.860352
		0.877822
	Anti-HuR, Ad-LINC01018	1.61776	1.52839	0.0785022	8.10856	0.416477
		1.37192
		1.59549
Aldh5a1	IgG, Ad-Vector	0.643258	0.641244	0	1	0
	Anti-HuR, Ad-Vector	13.7656	14.3904	0.476993	22.4413	0.743855	0.0599135
		14.3
		15.1055
	Anti-HuR, Ad-LINC01018	15.2	15.969	0.569864	24.9032	0.888685
		15.9
		16.8071

## Sheet: Fig 4h
		Relative expression-Experiment 1	Relative expression-Experiment 2	Relative expression-Experiment 3	Average	SEM	P value (ttest)
Con + Con	0h	1	1	1	1	0
	2h	0.547623	0.603	0.651383	0.600669	0.0299763
	4h	0.304938	0.303492	0.363427	0.323952	0.0197422
Con + LINC01018	0h	1	1	1	1	0
	2h	0.503436	0.612	0.73	0.615145	0.0654243	0.850384
	4h	0.330167	0.382883	0.471284	0.394778	0.04117	0.195788
Con + HuR	0h	1	1	1	1	0
	2h	0.514535	0.543	0.591493	0.549676	0.0224659	0.245063
	4h	0.448124	0.366663	0.434891	0.41656	0.0252396	0.0445574
LINC01018 + HuR	0h	1	1	1	1	0
	2h	0.776128	0.845567	0.70669	0.776128	0.0400915	0.0247802
	4h	0.684904	0.534839	0.52249	0.580745	0.0522033	0.0100219

[truncated: 5 more sheets: Fig S1f, Fig S1g, Fig S2a, Fig S2c, Fig S4c]
